# Supplementary material for: RNA sequencing of CD4 T-cells reveals the relationships between lncRNA-mRNA co-expression in elite controller vs. HIV-positive infected patients
Source: PeerJ. 2020 Apr 21;8:e8911. doi: 10.7717/peerj.8911 (PMC7182024; doi:10.7717/peerj.8911)
Supplement: Table S1 [file peerj-08-8911-s005.xlsx]

## Sheet: Sheet1
			TableS1. Clinical characteristics of participants.
			Total		196
			Untreated patients(N,%)	HP	13(6.6%)
				Elite controller	2(1%)
			HAART patients(N,%)		181(92.4%)
			Gender(N,%)	Male	156(79.6%)
				Female	40(20.4%)
			Age(Y,IQR)		39.3(33.0-44.7)
			Diagnostic time(Y,IQR)		6.2(3.4-9.2)
			Mode of HIV infection(N,%)	Homosexual	40(20.4%)
				Heterosexual	106(54.1%)
				Intravenous drug use	50(25.5%)
			Selected patients	HP	Elite controller	Health control
			Gender(N)	1Male,1Female	1Male,1Female	1Male,1Female
			Age(Y)	41,54	39,44	39,40
			Diagnostic time(Y)	2.5,10.1	8.8，9.5	-
			Mode of HIV infection	1Heterosexual,1IDU	1Heterosexual,1IDU	-
			Latest viral load (copies)	26200,7750	Undetected	-
