# Supplementary material for: RNA sequencing of CD4 T-cells reveals the relationships between lncRNA-mRNA co-expression in elite controller vs. HIV-positive infected patients
Source: PeerJ. 2020 Apr 21;8:e8911. doi: 10.7717/peerj.8911 (PMC7182024; doi:10.7717/peerj.8911)
Supplement: Table S3 [file peerj-08-8911-s007.xlsx]

## Sheet: mRNA
Differentially expressed mRNAs in health controls (HCs) vs. HIV+ infected patients (HIV+)
transcript_id	gene_id	gene_name	feature_id	HIV+_FPKM	HC_FPKM	log2(foldchange)	pvalue	qvalue	regulation
ENST00000376809	ENSG00000206503	HLA-A	transcript	0	411.501	#NAME?	5.88505e-16	6.65234e-11	down
ENST00000446306	ENSG00000196367	TRRAP	transcript	18.8099	0	Inf	4.52119e-14	2.55533e-09	up
ENST00000370016	ENSG00000089820	ARHGAP4	transcript	75.8893	0	Inf	7.48661e-14	2.82091e-09	up
ENST00000375647	ENSG00000184677	ZBTB40	transcript	15.5628	0	Inf	1.27872e-12	3.6136e-08	up
ENST00000424901	ENSG00000105221	AKT2	transcript	19.5816	0	Inf	3.77508e-12	6.7025e-08	up
ENST00000238341	ENSG00000119397	CNTRL	transcript	14.0866	0	Inf	4.1506e-12	6.7025e-08	up
ENST00000639435	ENSG00000270181	BIVM-ERCC5	transcript	0	15.857	#NAME?	1.02441e-11	1.44747e-07	down
ENST00000448044	ENSG00000073849	ST6GAL1	transcript	18.0942	0	Inf	1.41679e-11	1.77946e-07	up
ENST00000377625	ENSG00000136111	TBC1D4	transcript	15.0024	0	Inf	2.07621e-11	2.3469e-07	up
ENST00000568530	ENSG00000090857	PDPR	transcript	10.1686	0	Inf	2.41409e-11	2.48077e-07	up
ENST00000333175	ENSG00000182087	TMEM259	transcript	26.4467	0	Inf	3.22504e-11	3.03793e-07	up
ENST00000616147	ENSG00000141506	PIK3R5	transcript	14.1181	0	Inf	5.28782e-11	4.59788e-07	up
ENST00000335753	ENSG00000065613	SLK	transcript	7.72567	0	Inf	7.22577e-11	5.83419e-07	up
ENST00000264720	ENSG00000115207	GTF3C2	transcript	12.4504	0	Inf	1.84115e-10	1.36085e-06	up
ENST00000066544	ENSG00000004897	CDC27	transcript	0	8.72349	#NAME?	1.92623e-10	1.36085e-06	down
ENST00000357955	ENSG00000114738	MAPKAPK3	transcript	19.2078	0	Inf	2.21668e-10	1.47394e-06	up
ENST00000368259	ENSG00000163468	CCT3	transcript	22.4154	0	Inf	5.31257e-10	3.16064e-06	up
ENST00000557450	ENSG00000126214	KLC1	transcript	15.1492	0	Inf	1.07716e-09	5.79811e-06	up
ENST00000448750	ENSG00000132341	RAN	transcript	13.2443	0	Inf	1.35441e-09	6.95908e-06	up
ENST00000619101	ENSG00000084093	REST	transcript	17.0603	0.0295665	9.17247	1.53301e-09	7.22035e-06	up
ENST00000344700	ENSG00000124614	RPS10	transcript	46.1584	0	Inf	1.62997e-09	7.36994e-06	up
ENST00000263934	ENSG00000054523	KIF1B	transcript	4.15699	0	Inf	2.47735e-09	1.07706e-05	up
ENST00000268893	ENSG00000005379	TSPOAP1	transcript	3.60553	0	Inf	2.95469e-09	1.23662e-05	up
ENST00000561186	ENSG00000157450	RNF111	transcript	6.19646	0	Inf	3.06316e-09	1.23662e-05	up
ENST00000519030	ENSG00000104408	EIF3E	transcript	20.3826	0	Inf	3.42003e-09	1.33308e-05	up
ENST00000354831	ENSG00000078618	NRDC	transcript	6.45542	0	Inf	4.7963e-09	1.80721e-05	up
ENST00000555462	ENSG00000100796	PPP4R3A	transcript	15.8523	0.020386	9.6029	5.20823e-09	1.87937e-05	up
ENST00000393053	ENSG00000120802	TMPO	transcript	10.2775	0	Inf	5.32031e-09	1.87937e-05	up
ENST00000430070	ENSG00000123444	KBTBD4	transcript	9.84987	0	Inf	5.99232e-09	2.02915e-05	up
ENST00000312263	ENSG00000143164	DCAF6	transcript	7.48007	0	Inf	6.10337e-09	2.02915e-05	up
ENST00000411502	ENSG00000181045	SLC26A11	transcript	8.31472	0	Inf	7.37201e-09	2.38091e-05	up
ENST00000354719	ENSG00000134602	STK26	transcript	8.81269	0	Inf	7.91998e-09	2.48683e-05	up
ENST00000357489	ENSG00000112200	ZNF451	transcript	4.38176	0	Inf	8.71643e-09	2.59911e-05	up
ENST00000366920	ENSG00000085511	MAP3K4	transcript	5.36617	0	Inf	8.73742e-09	2.59911e-05	up
ENST00000644780	ENSG00000159023	EPB41	transcript	5.79163	0	Inf	9.00665e-09	2.6105e-05	up
ENST00000544334	ENSG00000141564	RPTOR	transcript	3.93875	0	Inf	9.98879e-09	2.82278e-05	up
ENST00000355973	ENSG00000204681	GABBR1	transcript	6.04272	0	Inf	1.09096e-08	2.96704e-05	up
ENST00000377967	ENSG00000147050	KDM6A	transcript	3.99449	0	Inf	1.14952e-08	2.96704e-05	up
ENST00000554695	ENSG00000196405	EVL	transcript	18.4143	0	Inf	1.1508e-08	2.96704e-05	up
ENST00000367840	ENSG00000143164	DCAF6	transcript	0	6.47459	#NAME?	1.15492e-08	2.96704e-05	down
ENST00000310298	ENSG00000073417	PDE8A	transcript	0	5.38134	#NAME?	1.20852e-08	3.03574e-05	down
ENST00000625927	ENSG00000060971	ACAA1	transcript	12.8675	0	Inf	1.29949e-08	3.18776e-05	up
ENST00000531863	ENSG00000254986	DPP3	transcript	6.89771	0	Inf	1.32544e-08	3.18776e-05	up
ENST00000408038	ENSG00000166167	BTRC	transcript	3.18739	0	Inf	1.68441e-08	3.96672e-05	up
ENST00000355260	ENSG00000110713	NUP98	transcript	3.77549	0	Inf	1.75219e-08	4.04211e-05	up
ENST00000407186	ENSG00000138101	DTNB	transcript	0	8.4789	#NAME?	2.01691e-08	4.55974e-05	down
ENST00000415680	ENSG00000122779	TRIM24	transcript	4.73566	0	Inf	2.1881e-08	4.84978e-05	up
ENST00000618441	ENSG00000015479	MATR3	transcript	4.77916	0	Inf	2.30382e-08	4.98078e-05	up
ENST00000424248	ENSG00000105339	DENND3	transcript	5.01831	0	Inf	2.76362e-08	5.7123e-05	up
ENST00000264211	ENSG00000075151	EIF4G3	transcript	3.08133	0	Inf	2.78167e-08	5.7123e-05	up
ENST00000457361	ENSG00000030419	IKZF2	transcript	0	2.89435	#NAME?	2.82992e-08	5.7123e-05	down
ENST00000629305	ENSG00000204120	GIGYF2	transcript	2.11705	0	Inf	3.04974e-08	6.04801e-05	up
ENST00000619223	ENSG00000091592	NLRP1	transcript	3.43297	0	Inf	3.32967e-08	6.4893e-05	up
ENST00000445716	ENSG00000234545	FAM133B	transcript	11.4474	0	Inf	3.44782e-08	6.57576e-05	up
ENST00000379599	ENSG00000188811	NHLRC3	transcript	4.79757	0	Inf	3.55163e-08	6.57576e-05	up
ENST00000518668	ENSG00000105339	DENND3	transcript	3.21931	0	Inf	3.60673e-08	6.57576e-05	up
ENST00000580301	ENSG00000109065	NAT9	transcript	8.67293	0	Inf	3.73115e-08	6.69463e-05	up
ENST00000618612	ENSG00000088832	FKBP1A	transcript	0	10.8833	#NAME?	4.30047e-08	7.52426e-05	down
ENST00000367580	ENSG00000153029	MR1	transcript	2.08318	0	Inf	4.52753e-08	7.75429e-05	up
ENST00000524624	ENSG00000104529	EEF1D	transcript	0	16.0678	#NAME?	4.72873e-08	7.978e-05	down
ENST00000404022	ENSG00000102054	RBBP7	transcript	7.6794	0	Inf	5.0484e-08	8.39207e-05	up
ENST00000346872	ENSG00000161405	IKZF3	transcript	31.515	0.236901	7.05562	5.15958e-08	8.45259e-05	up
ENST00000263367	ENSG00000105323	HNRNPUL1	transcript	11.6978	0.0158975	9.52322	6.52097e-08	0.00010319	up
ENST00000371146	ENSG00000162607	USP1	transcript	3.9635	0	Inf	6.62816e-08	0.00010319	up
ENST00000510663	ENSG00000174780	SRP72	transcript	5.74891	0	Inf	6.69432e-08	0.00010319	up
ENST00000314675	ENSG00000158062	UBXN11	transcript	0	6.79902	#NAME?	6.75533e-08	0.00010319	down
ENST00000577119	ENSG00000091592	NLRP1	transcript	3.22088	0	Inf	8.07616e-08	0.00011856	up
ENST00000299954	ENSG00000154217	PITPNC1	transcript	0	6.7864	#NAME?	8.35287e-08	0.00012105	down
ENST00000395386	ENSG00000129292	PHF20L1	transcript	0	3.89676	#NAME?	9.72738e-08	0.000137445	down
ENST00000555557	ENSG00000100883	SRP54	transcript	6.36372	0	Inf	1.03221e-07	0.000142074	up
ENST00000242059	ENSG00000136193	SCRN1	transcript	2.39626	0	Inf	1.0432e-07	0.000142074	up
ENST00000357089	ENSG00000158062	UBXN11	transcript	7.85493	0	Inf	1.08918e-07	0.00014657	up
ENST00000257336	ENSG00000134897	BIVM	transcript	3.12056	0	Inf	1.16478e-07	0.0001549	up
ENST00000504761	ENSG00000070814	TCOF1	transcript	2.77943	0	Inf	1.23912e-07	0.000162869	up
ENST00000530003	ENSG00000117676	RPS6KA1	transcript	5.67375	0.0031535	10.8131	1.26924e-07	0.000163037	up
ENST00000573116	ENSG00000132382	MYBBP1A	transcript	0	3.6117	#NAME?	1.31751e-07	0.000167336	down
ENST00000614428	ENSG00000278540	ACACA	transcript	5.30057	0.009532	9.11915	1.38071e-07	0.000172364	up
ENST00000418724	ENSG00000236104	ZBTB22	transcript	4.60036	0	Inf	1.3876e-07	0.000172364	up
ENST00000475894	ENSG00000080845	DLGAP4	transcript	4.32542	0	Inf	1.44003e-07	0.000176389	up
ENST00000409197	ENSG00000077380	DYNC1I2	transcript	7.42667	0	Inf	1.59043e-07	0.000189242	up
ENST00000446152	ENSG00000089094	KDM2B	transcript	0.00631	12.0844	-10.9032	1.70013e-07	0.000200187	down
ENST00000474289	ENSG00000093144	ECHDC1	transcript	7.21741	0.0002635	14.7414	1.84906e-07	0.000215478	up
ENST00000325464	ENSG00000175221	MED16	transcript	3.81715	0	Inf	2.01054e-07	0.000231905	up
ENST00000396253	ENSG00000110756	HPS5	transcript	2.91469	0	Inf	2.06491e-07	0.000233726	up
ENST00000554021	ENSG00000100650	SRSF5	transcript	19.3646	0	Inf	2.07052e-07	0.000233726	up
ENST00000438527	ENSG00000125485	DDX31	transcript	4.25138	0	Inf	2.08835e-07	0.000233726	up
ENST00000407381	ENSG00000054611	TBC1D22A	transcript	7.38617	0	Inf	2.12495e-07	0.000235491	up
ENST00000380043	ENSG00000047634	SCML1	transcript	5.06386	0	Inf	2.17137e-07	0.000238298	up
ENST00000622263	ENSG00000129292	PHF20L1	transcript	4.43989	0	Inf	2.2072e-07	0.000239902	up
ENST00000345865	ENSG00000125351	UPF3B	transcript	4.63422	0	Inf	2.48282e-07	0.000267289	up
ENST00000381496	ENSG00000151240	DIP2C	transcript	1.39723	0	Inf	2.88129e-07	0.000307259	up
ENST00000532677	ENSG00000254986	DPP3	transcript	0.0103245	5.24622	-8.98906	3.18413e-07	0.000335653	down
ENST00000394697	ENSG00000121281	ADCY7	transcript	0.0006315	3.68836	-12.5119	3.20693e-07	0.000335653	down
ENST00000508426	ENSG00000249437	NAIP	transcript	4.45252	0	Inf	3.2602e-07	0.000338098	up
ENST00000374166	ENSG00000117676	RPS6KA1	transcript	3.34859	0	Inf	3.32559e-07	0.000341743	up
ENST00000611091	ENSG00000167842	MIS12	transcript	3.81242	0	Inf	3.42822e-07	0.00034546	up
ENST00000381250	ENSG00000006432	MAP3K9	transcript	2.52284	0	Inf	3.47824e-07	0.00034546	up
ENST00000376583	ENSG00000177000	MTHFR	transcript	1.50889	0	Inf	3.53731e-07	0.00034546	up
ENST00000402563	ENSG00000177150	FAM210A	transcript	2.43982	0	Inf	3.56152e-07	0.00034546	up
ENST00000381232	ENSG00000197555	SIPA1L1	transcript	3.68714	0.007413	8.95823	3.57568e-07	0.00034546	up
ENST00000394163	ENSG00000197343	ZNF655	transcript	5.81734	0	Inf	3.75226e-07	0.000359448	up
ENST00000582556	ENSG00000161970	RPL26	transcript	28.8156	0	Inf	4.47492e-07	0.000422934	up
ENST00000395575	ENSG00000072210	ALDH3A2	transcript	2.80048	0	Inf	4.48982e-07	0.000422934	up
ENST00000551264	ENSG00000139116	KIF21A	transcript	2.97132	0	Inf	5.51458e-07	0.000513222	up
ENST00000377748	ENSG00000171680	PLEKHG5	transcript	1.82893	0	Inf	5.53911e-07	0.000513222	up
ENST00000323668	ENSG00000070814	TCOF1	transcript	1.941	0	Inf	5.67414e-07	0.000521458	up
ENST00000398944	ENSG00000205609	EIF3CL	transcript	21.2919	0.185775	6.84061	6.1001e-07	0.000556083	up
ENST00000439526	ENSG00000102081	FMR1	transcript	0	3.79642	#NAME?	6.74383e-07	0.000609847	down
ENST00000645460	ENSG00000127616	SMARCA4	transcript	3.58818	0.0109095	8.36152	7.63062e-07	0.000684564	up
ENST00000375703	ENSG00000204410	MSH5	transcript	3.28452	0	Inf	7.80825e-07	0.000694983	up
ENST00000537440	ENSG00000043514	TRIT1	transcript	4.34117	0	Inf	8.36781e-07	0.000732269	up
ENST00000415719	ENSG00000174748	RPL15	transcript	0	11.1746	#NAME?	8.4215e-07	0.000732269	down
ENST00000382401	ENSG00000137449	CPEB2	transcript	2.146	0.002133	9.97455	8.85599e-07	0.000764171	up
ENST00000326407	ENSG00000135916	ITM2C	transcript	4.5421	0	Inf	9.79294e-07	0.000838617	up
ENST00000366959	ENSG00000136643	RPS6KC1	transcript	0.0005615	2.24704	-11.9665	1.03018e-06	0.000869022	down
ENST00000504730	ENSG00000156136	DCK	transcript	0	4.75446	#NAME?	1.11523e-06	0.0009338	down
ENST00000634702	ENSG00000071054	MAP4K4	transcript	2.2266	0	Inf	1.21077e-06	0.0010061	up
ENST00000433667	ENSG00000122515	ZMIZ2	transcript	2.18585	0	Inf	1.21937e-06	0.0010061	up
ENST00000642384	ENSG00000119866	BCL11A	transcript	1.1948	0	Inf	1.28927e-06	0.00104847	up
ENST00000426154	ENSG00000136193	SCRN1	transcript	0.003286	2.10694	-9.3246	1.39111e-06	0.0011232	down
ENST00000320246	ENSG00000119408	NEK6	transcript	2.58395	0	Inf	1.4352e-06	0.00115058	up
ENST00000545125	ENSG00000213015	ZNF580	transcript	7.79682	0	Inf	1.45676e-06	0.00115964	up
ENST00000623535	ENSG00000008086	CDKL5	transcript	0	0.673867	#NAME?	1.48999e-06	0.0011778	down
ENST00000391993	ENSG00000204104	TRAF3IP1	transcript	1.97623	0	Inf	1.616e-06	0.00126853	up
ENST00000420306	ENSG00000115998	C2orf42	transcript	3.7016	0	Inf	1.71918e-06	0.00134023	up
ENST00000243810	ENSG00000185404	SP140L	transcript	3.15793	0	Inf	1.78966e-06	0.00138561	up
ENST00000451493	ENSG00000133104	SPART	transcript	1.56451	0	Inf	1.86251e-06	0.00142575	up
ENST00000545251	ENSG00000235750	KIAA0040	transcript	3.42046	0	Inf	1.86673e-06	0.00142575	up
ENST00000427724	ENSG00000070814	TCOF1	transcript	1.59777	0	Inf	1.91757e-06	0.00145475	up
ENST00000377012	ENSG00000204681	GABBR1	transcript	0	2.06193	#NAME?	1.93109e-06	0.00145524	down
ENST00000315544	ENSG00000080802	CNOT4	transcript	2.01822	0	Inf	1.94963e-06	0.00145949	up
ENST00000503556	ENSG00000138640	FAM13A	transcript	2.29417	0	Inf	2.03394e-06	0.00151258	up
ENST00000340552	ENSG00000182541	LIMK2	transcript	2.72881	0	Inf	2.09445e-06	0.0015474	up
ENST00000644371	ENSG00000011198	ABHD5	transcript	1.45166	0	Inf	2.1086e-06	0.00154774	up
ENST00000634879	ENSG00000075151	EIF4G3	transcript	1.40731	0	Inf	2.14243e-06	0.00156243	up
ENST00000600429	ENSG00000090554	FLT3LG	transcript	7.51693	0	Inf	2.34263e-06	0.0016798	up
ENST00000355992	ENSG00000157349	DDX19B	transcript	0	4.953	#NAME?	2.34796e-06	0.0016798	down
ENST00000259234	ENSG00000136715	SAP130	transcript	1.75428	0	Inf	2.52533e-06	0.00179534	up
ENST00000414678	ENSG00000049618	ARID1B	transcript	0	1.79694	#NAME?	2.66185e-06	0.00188057	down
ENST00000397421	ENSG00000177697	CD151	transcript	0	5.29197	#NAME?	2.85843e-06	0.0019871	down
ENST00000357568	ENSG00000092529	CAPN3	transcript	3.39202	0.0007525	12.1382	2.86539e-06	0.0019871	up
ENST00000361600	ENSG00000198932	GPRASP1	transcript	11.255	0.138619	6.3433	3.08547e-06	0.00211222	up
ENST00000399774	ENSG00000015475	BID	transcript	0.0127805	4.72405	-8.52994	3.10186e-06	0.00211222	down
ENST00000449653	ENSG00000093010	COMT	transcript	0.0016625	10.1374	-12.574	3.32591e-06	0.00223782	down
ENST00000590078	ENSG00000108799	EZH1	transcript	8.92529	0	Inf	3.40673e-06	0.00227864	up
ENST00000446818	ENSG00000131374	TBC1D5	transcript	4.31175	0.0237815	7.50229	3.50865e-06	0.002333	up
ENST00000373489	ENSG00000167081	PBX3	transcript	2.47284	0	Inf	3.67215e-06	0.00242744	up
ENST00000371120	ENSG00000125703	ATG4C	transcript	2.53534	0	Inf	3.69863e-06	0.00243073	up
ENST00000392038	ENSG00000105221	AKT2	transcript	0.176829	23.1605	-7.03317	3.80356e-06	0.00248524	down
ENST00000298406	ENSG00000139977	NAA30	transcript	1.82241	0	Inf	3.84849e-06	0.00250015	up
ENST00000425647	ENSG00000136861	CDK5RAP2	transcript	2.48292	0	Inf	4.01789e-06	0.00259528	up
ENST00000377991	ENSG00000137103	TMEM8B	transcript	0.471679	0	Inf	4.04371e-06	0.00259712	up
ENST00000638338	ENSG00000117620	SLC35A3	transcript	2.30524	0	Inf	4.33934e-06	0.00275498	up
ENST00000436527	ENSG00000197471	SPN	transcript	25.3142	0.225141	6.81297	4.36262e-06	0.00275498	up
ENST00000377988	ENSG00000137103	TMEM8B	transcript	1.71083	0	Inf	5.15448e-06	0.0032239	up
ENST00000628380	ENSG00000196367	TRRAP	transcript	3.31078	0.052873	5.96849	5.16222e-06	0.0032239	up
ENST00000369568	ENSG00000160219	GAB3	transcript	1.7127	0	Inf	5.20865e-06	0.00322711	up
ENST00000520526	ENSG00000164941	INTS8	transcript	2.56795	0	Inf	5.22444e-06	0.00322711	up
ENST00000426651	ENSG00000148303	RPL7A	transcript	0	6.34807	#NAME?	5.28038e-06	0.00324393	down
ENST00000426034	ENSG00000088543	C3orf18	transcript	2.53681	0	Inf	5.32883e-06	0.003256	up
ENST00000644600	ENSG00000159023	EPB41	transcript	0	4.44851	#NAME?	5.42566e-06	0.00328228	down
ENST00000511313	ENSG00000285437	POLR2J3	transcript	17.0362	0.30291	5.81357	5.42991e-06	0.00328228	up
ENST00000292807	ENSG00000161203	AP2M1	transcript	6.46925	0.0247725	8.02872	5.62736e-06	0.00338354	up
ENST00000398527	ENSG00000005302	MSL3	transcript	0.07712	8.48616	-6.78186	6.17725e-06	0.00363679	down
ENST00000426398	ENSG00000117569	PTBP2	transcript	2.16198	0	Inf	6.40232e-06	0.00373044	up
ENST00000372384	ENSG00000157514	TSC22D3	transcript	0.003419	4.38377	-10.3244	6.49243e-06	0.00375396	down
ENST00000248420	ENSG00000105298	CACTIN	transcript	2.4107	0	Inf	6.50911e-06	0.00375396	up
ENST00000437912	ENSG00000170113	NIPA1	transcript	0.0066925	1.60668	-7.90732	6.95012e-06	0.00398796	down
ENST00000395127	ENSG00000055332	EIF2AK2	transcript	1.70802	0	Inf	7.21018e-06	0.0040956	up
ENST00000177648	ENSG00000073331	ALPK1	transcript	2.21778	0	Inf	7.29999e-06	0.00412588	up
ENST00000629669	ENSG00000078070	MCCC1	transcript	2.575	0	Inf	7.58183e-06	0.00425801	up
ENST00000601043	ENSG00000105393	BABAM1	transcript	6.14342	0	Inf	7.64407e-06	0.00425801	up
ENST00000329043	ENSG00000170448	NFXL1	transcript	0.015842	3.95383	-7.96335	7.64678e-06	0.00425801	down
ENST00000541492	ENSG00000100014	SPECC1L	transcript	1.80764	0	Inf	7.68842e-06	0.00426021	up
ENST00000394303	ENSG00000067191	CACNB1	transcript	0.001571	2.12814	-10.4037	7.77303e-06	0.00428609	down
ENST00000394553	ENSG00000073417	PDE8A	transcript	4.51088	0	Inf	8.00977e-06	0.00437396	up
ENST00000288422	ENSG00000157625	TAB3	transcript	9.42413	0.002422	11.9259	8.08605e-06	0.00439438	up
ENST00000601808	ENSG00000186272	ZNF17	transcript	2.28223	0	Inf	8.29605e-06	0.0044444	up
ENST00000367295	ENSG00000134369	NAV1	transcript	0.545097	0	Inf	8.4781e-06	0.00452051	up
ENST00000558096	ENSG00000100889	PCK2	transcript	2.52095	0	Inf	8.75008e-06	0.00462193	up
ENST00000481953	ENSG00000144824	PHLDB2	transcript	1.03965	0	Inf	8.86877e-06	0.00466081	up
ENST00000397570	ENSG00000185507	IRF7	transcript	3.858	0	Inf	8.90617e-06	0.00466081	up
ENST00000440945	ENSG00000204120	GIGYF2	transcript	2.09928	0	Inf	1.00484e-05	0.00520149	up
ENST00000455781	ENSG00000050748	MAPK9	transcript	0	1.43366	#NAME?	1.00774e-05	0.00520149	down
ENST00000264263	ENSG00000168827	GFM1	transcript	5.09847	0.0455305	6.80709	1.0287e-05	0.00526166	up
ENST00000233078	ENSG00000071626	DAZAP1	transcript	0.0097365	6.83886	-9.45614	1.07177e-05	0.00545724	down
ENST00000352210	ENSG00000143224	PPOX	transcript	4.57705	0.0075325	9.24707	1.10612e-05	0.00558433	up
ENST00000394175	ENSG00000073605	GSDMB	transcript	0	3.71145	#NAME?	1.12173e-05	0.00563547	down
ENST00000396663	ENSG00000122644	ARL4A	transcript	1.70855	0	Inf	1.14537e-05	0.00572878	up
ENST00000402131	ENSG00000140264	SERF2	transcript	9.34167	0	Inf	1.18914e-05	0.00592149	up
ENST00000540243	ENSG00000143033	MTF2	transcript	0.0057965	5.40797	-9.86569	1.23388e-05	0.0060906	down
ENST00000311051	ENSG00000166313	APBB1	transcript	0	2.10793	#NAME?	1.29898e-05	0.00631176	down
ENST00000317868	ENSG00000125703	ATG4C	transcript	0	1.8401	#NAME?	1.34527e-05	0.00648524	down
ENST00000449757	ENSG00000198563	DDX39B	transcript	8.6893	0	Inf	1.34825e-05	0.00648524	up
ENST00000320857	ENSG00000180879	SSR4	transcript	21.2177	0.402279	5.72093	1.39644e-05	0.00668857	up
ENST00000356200	ENSG00000008128	CDK11A	transcript	2.31285	0	Inf	1.42306e-05	0.00678734	up
ENST00000544434	ENSG00000081985	IL12RB2	transcript	1.3505	0	Inf	1.45172e-05	0.00686149	up
ENST00000585836	ENSG00000125740	FOSB	transcript	4.89671	0	Inf	1.45387e-05	0.00686149	up
ENST00000513287	ENSG00000080822	CLDND1	transcript	5.00456	0	Inf	1.45682e-05	0.00686149	up
ENST00000399408	ENSG00000103222	ABCC1	transcript	4.17329	0.021246	7.61785	1.50487e-05	0.00705839	up
ENST00000512834	ENSG00000164306	PRIMPOL	transcript	2.47845	0	Inf	1.52918e-05	0.00714278	up
ENST00000329478	ENSG00000213638	ADAT3	transcript	3.13804	0	Inf	1.54414e-05	0.00718299	up
ENST00000424712	ENSG00000133056	PIK3C2B	transcript	1.48112	0	Inf	1.568e-05	0.00724018	up
ENST00000441902	ENSG00000143398	PIP5K1A	transcript	2.45619	0	Inf	1.56925e-05	0.00724018	up
ENST00000425063	ENSG00000197343	ZNF655	transcript	10.4124	0	Inf	1.61653e-05	0.00736812	up
ENST00000610033	ENSG00000101096	NFATC2	transcript	1.82259	0	Inf	1.64833e-05	0.00748291	up
ENST00000524767	ENSG00000158636	EMSY	transcript	1.38595	0	Inf	1.70327e-05	0.00767068	up
ENST00000519295	ENSG00000132842	AP3B1	transcript	4.58129	0.068413	6.06534	1.71942e-05	0.00771268	up
ENST00000382699	ENSG00000166979	EVA1C	transcript	0	3.17519	#NAME?	1.73611e-05	0.00775677	down
ENST00000415862	ENSG00000244687	UBE2V1	transcript	2.24072	0	Inf	1.79382e-05	0.00795176	up
ENST00000399012	ENSG00000182378	PLCXD1	transcript	0.005043	1.85716	-8.5246	1.82427e-05	0.00802383	down
ENST00000529106	ENSG00000133316	WDR74	transcript	3.49765	0	Inf	1.85069e-05	0.00810846	up
ENST00000244458	ENSG00000124507	PACSIN1	transcript	1.11456	0	Inf	1.88013e-05	0.00819652	up
ENST00000622827	ENSG00000107736	CDH23	transcript	0.419008	0	Inf	1.95604e-05	0.00847154	up
ENST00000622445	ENSG00000067191	CACNB1	transcript	2.56518	0.012885	7.63723	1.97719e-05	0.00853046	up
ENST00000559209	ENSG00000157450	RNF111	transcript	0.862582	0	Inf	2.06454e-05	0.00880647	up
ENST00000377732	ENSG00000171680	PLEKHG5	transcript	0.0122695	2.94371	-7.90642	2.11228e-05	0.00892914	down
ENST00000252713	ENSG00000197343	ZNF655	transcript	2.08809	0	Inf	2.12649e-05	0.00892914	up
ENST00000524765	ENSG00000109956	B3GAT1	transcript	1.6062	0.0071355	7.81442	2.13279e-05	0.00892914	up
ENST00000376087	ENSG00000107890	ANKRD26	transcript	2.12677	0.0148055	7.16639	2.1422e-05	0.00893542	up
ENST00000638386	ENSG00000204271	SPIN3	transcript	1.07306	0	Inf	2.26868e-05	0.00939366	up
ENST00000349334	ENSG00000134184	GSTM1	transcript	4.33347	0	Inf	2.31919e-05	0.00956778	up
ENST00000518730	ENSG00000101336	HCK	transcript	4.44845	0.0128205	8.43871	2.37802e-05	0.00976516	up
ENST00000519401	ENSG00000164808	SPIDR	transcript	2.16082	0	Inf	2.38432e-05	0.00976516	up
ENST00000424881	ENSG00000197343	ZNF655	transcript	0.025869	9.41088	-8.50696	2.54329e-05	0.0103786	down
ENST00000548305	ENSG00000179104	TMTC2	transcript	1.61566	0	Inf	2.57909e-05	0.0104869	up
ENST00000399765	ENSG00000015475	BID	transcript	2.56863	0	Inf	2.59727e-05	0.0105229	up
ENST00000577908	ENSG00000010244	ZNF207	transcript	0.964061	0	Inf	2.6442e-05	0.0106445	up
ENST00000264434	ENSG00000115998	C2orf42	transcript	0.004382	2.42174	-9.11024	2.6461e-05	0.0106445	down
ENST00000374574	ENSG00000204217	BMPR2	transcript	0	0.463497	#NAME?	2.76433e-05	0.0110415	down
ENST00000569370	ENSG00000005194	CIAPIN1	transcript	0	2.91187	#NAME?	2.94837e-05	0.0116531	down
ENST00000361687	ENSG00000145348	TBCK	transcript	4.14449	0	Inf	2.9627e-05	0.0116689	up
ENST00000644252	ENSG00000111817	DSE	transcript	0.390551	0	Inf	3.00206e-05	0.0117829	up
ENST00000446256	ENSG00000132153	DHX30	transcript	1.16695	0	Inf	3.10953e-05	0.0121625	up
ENST00000424143	ENSG00000148120	C9orf3	transcript	3.62756	0.0070635	9.0044	3.30849e-05	0.0127914	up
ENST00000507469	ENSG00000116698	SMG7	transcript	0	1.9857	#NAME?	3.31559e-05	0.0127914	down
ENST00000233741	ENSG00000115392	FANCL	transcript	2.51749	0	Inf	3.36737e-05	0.012947	up
ENST00000637481	ENSG00000081189	MEF2C	transcript	0.655873	0	Inf	3.39489e-05	0.0130085	up
ENST00000427047	ENSG00000188566	NDOR1	transcript	1.71025	0	Inf	3.41378e-05	0.0130367	up
ENST00000418897	ENSG00000198563	DDX39B	transcript	7.46958	0	Inf	3.50307e-05	0.0133327	up
ENST00000369404	ENSG00000023041	ZDHHC6	transcript	2.28392	0	Inf	3.5278e-05	0.0133565	up
ENST00000604524	ENSG00000214655	ZSWIM8	transcript	0.716174	0	Inf	3.53296e-05	0.0133565	up
ENST00000528746	ENSG00000170325	PRDM10	transcript	0.000323	0.947352	-11.5182	3.58115e-05	0.0134848	down
ENST00000461997	ENSG00000171792	RHNO1	transcript	2.37406	0	Inf	3.59076e-05	0.0134848	up
ENST00000494238	ENSG00000081307	UBA5	transcript	4.69469	0.0889455	5.72196	3.81144e-05	0.0141429	up
ENST00000355622	ENSG00000136869	TLR4	transcript	0.706016	0	Inf	3.81246e-05	0.0141429	up
ENST00000229570	ENSG00000111850	SMIM8	transcript	1.85469	0	Inf	3.86851e-05	0.0142905	up
ENST00000354566	ENSG00000137501	SYTL2	transcript	0	1.92633	#NAME?	4.07134e-05	0.0148904	down
ENST00000443941	ENSG00000119004	CYP20A1	transcript	4.81212	0	Inf	4.0836e-05	0.0148904	up
ENST00000392324	ENSG00000064490	RFXANK	transcript	3.8973	0	Inf	4.16268e-05	0.0150815	up
ENST00000383024	ENSG00000128191	DGCR8	transcript	1.57146	0.0013775	10.1558	4.2652e-05	0.0153544	up
ENST00000367054	ENSG00000112096	SOD2	transcript	5.27994	0	Inf	4.38235e-05	0.0156269	up
ENST00000634654	ENSG00000169118	CSNK1G1	transcript	2.9752	0	Inf	4.4109e-05	0.0156792	up
ENST00000553173	ENSG00000187778	MCRS1	transcript	4.06097	0	Inf	4.50244e-05	0.0159545	up
ENST00000415493	ENSG00000173598	NUDT4	transcript	0	3.65368	#NAME?	4.56735e-05	0.016092	down
ENST00000379463	ENSG00000159593	NAE1	transcript	12.9401	0.250829	5.68901	4.56973e-05	0.016092	up
ENST00000437004	ENSG00000058272	PPP1R12A	transcript	0	2.07981	#NAME?	4.60524e-05	0.0161667	down
ENST00000377890	ENSG00000168003	SLC3A2	transcript	0.006761	5.61334	-9.69741	4.76592e-05	0.0166275	down
ENST00000373039	ENSG00000101052	IFT52	transcript	0	2.71814	#NAME?	4.81819e-05	0.0167581	down
ENST00000229854	ENSG00000112118	MCM3	transcript	0.0688565	7.08493	-6.68502	4.92557e-05	0.017079	down
ENST00000625464	ENSG00000156531	PHF6	transcript	1.22203	0.0009285	10.3621	5.00779e-05	0.0172925	up
ENST00000512690	ENSG00000145425	RPS3A	transcript	0	409.869	#NAME?	5.02345e-05	0.0172925	down
ENST00000370470	ENSG00000102081	FMR1	transcript	2.01384	0	Inf	5.1103e-05	0.0174965	up
ENST00000588162	ENSG00000141759	TXNL4A	transcript	0	5.28311	#NAME?	5.12337e-05	0.0174965	down
ENST00000544249	ENSG00000147789	ZNF7	transcript	1.83996	0	Inf	5.16775e-05	0.017595	up
ENST00000399982	ENSG00000100888	CHD8	transcript	3.05289	0.00088	11.7604	5.43525e-05	0.0183139	up
ENST00000540010	ENSG00000056558	TRAF1	transcript	0.009385	1.41235	-7.23353	5.44372e-05	0.0183139	down
ENST00000356116	ENSG00000197142	ACSL5	transcript	3.4694	0.0168405	7.68661	5.77178e-05	0.0193027	up
ENST00000579294	ENSG00000177731	FLII	transcript	16.9427	0.299498	5.82198	5.80242e-05	0.0193479	up
ENST00000368873	ENSG00000143393	PI4KB	transcript	0.058616	3.72348	-5.98921	6.06395e-05	0.0199284	down
ENST00000410017	ENSG00000144524	COPS7B	transcript	0.034547	3.58967	-6.69915	6.13257e-05	0.0200351	down
ENST00000554752	ENSG00000006432	MAP3K9	transcript	0.0062695	0.893464	-7.15492	6.15859e-05	0.0200621	down
ENST00000428926	ENSG00000133943	DGLUCY	transcript	2.59318	0	Inf	6.2008e-05	0.0201416	up
ENST00000378603	ENSG00000134574	DDB2	transcript	0	4.95732	#NAME?	6.2336e-05	0.0201901	down
ENST00000548020	ENSG00000127337	YEATS4	transcript	3.04591	0	Inf	6.25323e-05	0.0201958	up
ENST00000374553	ENSG00000158813	EDA	transcript	0.663704	0	Inf	6.53289e-05	0.0208843	up
ENST00000374221	ENSG00000158062	UBXN11	transcript	6.27128	0.126854	5.62752	6.55672e-05	0.0208843	up
ENST00000376557	ENSG00000204576	PRR3	transcript	0	2.1934	#NAME?	6.67809e-05	0.021086	down
ENST00000399921	ENSG00000156273	BACH1	transcript	5.22017	0.130459	5.32243	6.81171e-05	0.0213323	up
ENST00000549537	ENSG00000198270	TMEM116	transcript	0	2.82098	#NAME?	6.9481e-05	0.0216851	down
ENST00000605337	ENSG00000116221	MRPL37	transcript	0.263677	11.542	-5.45198	6.98534e-05	0.0216851	down
ENST00000278385	ENSG00000026508	CD44	transcript	6.70791	0	Inf	6.99663e-05	0.0216851	up
ENST00000442846	ENSG00000142512	SIGLEC10	transcript	1.3267	0	Inf	7.00953e-05	0.0216851	up
ENST00000438826	ENSG00000175106	TVP23C	transcript	0	1.9132	#NAME?	7.16005e-05	0.0219934	down
ENST00000404249	ENSG00000008128	CDK11A	transcript	1.31411	0	Inf	7.33501e-05	0.022409	up
ENST00000570571	ENSG00000141456	PELP1	transcript	3.68825	0	Inf	7.42588e-05	0.0226255	up
ENST00000443526	ENSG00000121716	PILRB	transcript	2.90536	0	Inf	7.46363e-05	0.0226645	up
ENST00000521780	ENSG00000120915	EPHX2	transcript	1.59634	0	Inf	7.56937e-05	0.0228777	up
ENST00000357512	ENSG00000146757	ZNF92	transcript	2.81579	0.0245265	6.84305	7.68042e-05	0.0231514	up
ENST00000598808	ENSG00000126456	IRF3	transcript	0.066157	6.58689	-6.63756	7.80631e-05	0.0234056	down
ENST00000391921	ENSG00000196352	CD55	transcript	5.235	0	Inf	7.85006e-05	0.0234131	up
ENST00000388813	ENSG00000205336	ADGRG1	transcript	10.6041	0.0022005	12.2345	7.8757e-05	0.0234277	up
ENST00000348231	ENSG00000167613	LAIR1	transcript	0	2.44152	#NAME?	7.91419e-05	0.0234804	down
ENST00000537517	ENSG00000172661	WASHC2C	transcript	1.3441	0	Inf	7.98851e-05	0.0236389	up
ENST00000354411	ENSG00000091592	NLRP1	transcript	0.724211	0	Inf	8.02659e-05	0.0236896	up
ENST00000326092	ENSG00000122026	RPL21	transcript	309.882	0	Inf	8.09156e-05	0.0237572	up
ENST00000320516	ENSG00000139537	CCDC65	transcript	1.7898	0	Inf	8.14833e-05	0.0238619	up
ENST00000308588	ENSG00000169371	SNUPN	transcript	2.21279	0	Inf	8.34177e-05	0.0243025	up
ENST00000549701	ENSG00000087470	DNM1L	transcript	1.39364	0	Inf	8.46255e-05	0.024591	up
ENST00000393802	ENSG00000072803	FBXW11	transcript	1.42294	0	Inf	8.51934e-05	0.0246311	up
ENST00000283534	ENSG00000153485	TMEM251	transcript	0	3.53262	#NAME?	8.51993e-05	0.0246311	down
ENST00000645150	ENSG00000165699	TSC1	transcript	1.43058	0	Inf	8.78845e-05	0.0251501	up
ENST00000382095	ENSG00000182957	SPATA13	transcript	0	19.234	#NAME?	9.04985e-05	0.0257677	down
ENST00000409410	ENSG00000099338	CATSPERG	transcript	1.13756	0	Inf	9.09404e-05	0.0258284	up
ENST00000392249	ENSG00000082146	STRADB	transcript	1.37847	0	Inf	9.13284e-05	0.0258474	up
ENST00000074304	ENSG00000040933	INPP4A	transcript	0	0.477477	#NAME?	9.16197e-05	0.0258474	down
ENST00000367296	ENSG00000134369	NAV1	transcript	0	0.240629	#NAME?	9.16932e-05	0.0258474	down
ENST00000529142	ENSG00000143393	PI4KB	transcript	1.13491	0	Inf	9.24557e-05	0.0259906	up
ENST00000445217	ENSG00000188227	ZNF793	transcript	0.620487	0	Inf	9.26609e-05	0.0259906	up
ENST00000548563	ENSG00000196531	NACA	transcript	0.933393	32.7111	-5.13115	9.70049e-05	0.0269416	down
ENST00000412908	ENSG00000100567	PSMA3	transcript	6.56419	0.0180225	8.50867	9.84167e-05	0.0272667	up
ENST00000526816	ENSG00000028277	POU2F2	transcript	0.923608	0	Inf	9.88759e-05	0.027327	up
ENST00000348502	ENSG00000068366	ACSL4	transcript	5.05907	0	Inf	9.97297e-05	0.0274957	up
ENST00000636836	ENSG00000126088	UROD	transcript	3.43449	0	Inf	0.000106245	0.0291498	up
ENST00000616552	ENSG00000112118	MCM3	transcript	8.584	0.284971	4.91276	0.000108117	0.02952	up
ENST00000393101	ENSG00000120798	NR2C1	transcript	1.5611	0	Inf	0.000112154	0.0304753	up
ENST00000453382	ENSG00000012211	PRICKLE3	transcript	1.46154	0	Inf	0.000112733	0.030559	up
ENST00000646449	ENSG00000197728	RPS26	transcript	170.402	0	Inf	0.000115154	0.0309188	up
ENST00000262510	ENSG00000140853	NLRC5	transcript	0.01851	1.83727	-6.63312	0.000115658	0.0309805	down
ENST00000441246	ENSG00000047315	POLR2B	transcript	0.748628	0	Inf	0.000119742	0.0319985	up
ENST00000262097	ENSG00000104763	ASAH1	transcript	5.67801	0.081388	6.12443	0.000120444	0.0321102	up
ENST00000570014	ENSG00000103227	LMF1	transcript	4.46808	0.000286	13.9314	0.000121858	0.0324107	up
ENST00000367049	ENSG00000203710	CR1	transcript	0	0.834237	#NAME?	0.000122175	0.0324189	down
ENST00000610533	ENSG00000106628	POLD2	transcript	0.131507	9.01362	-6.09889	0.000122775	0.0324576	down
ENST00000444354	ENSG00000109180	OCIAD1	transcript	1.55773	0	Inf	0.000122895	0.0324576	up
ENST00000367826	ENSG00000112339	HBS1L	transcript	1.04887	0	Inf	0.000123994	0.0326713	up
ENST00000417353	ENSG00000125740	FOSB	transcript	0.940698	0	Inf	0.000127047	0.0333981	up
ENST00000322247	ENSG00000177150	FAM210A	transcript	0.02818	1.82796	-6.01942	0.000127901	0.0334607	down
ENST00000389744	ENSG00000126214	KLC1	transcript	0.30127	9.27531	-4.94427	0.000127921	0.0334607	down
ENST00000515594	ENSG00000118482	PHF3	transcript	0.901524	0	Inf	0.000128944	0.0335248	up
ENST00000378226	ENSG00000132640	BTBD3	transcript	0.544513	0	Inf	0.000129012	0.0335248	up
ENST00000404276	ENSG00000183765	CHEK2	transcript	1.6811	0	Inf	0.00013048	0.033685	up
ENST00000519574	ENSG00000179921	GPBAR1	transcript	1.91471	0	Inf	0.000130872	0.0336981	up
ENST00000373327	ENSG00000204104	TRAF3IP1	transcript	0.0129165	1.46213	-6.82271	0.00013181	0.0338625	down
ENST00000373654	ENSG00000171448	ZBTB26	transcript	1.31111	0	Inf	0.000132549	0.0339377	up
ENST00000395810	ENSG00000198915	RASGEF1A	transcript	0	0.983573	#NAME?	0.000134182	0.0342385	down
ENST00000439587	ENSG00000137103	TMEM8B	transcript	0	1.33009	#NAME?	0.000137129	0.0349118	down
ENST00000358779	ENSG00000008128	CDK11A	transcript	1.08444	0	Inf	0.000137631	0.0349608	up
ENST00000595026	ENSG00000174837	ADGRE1	transcript	2.71399	0	Inf	0.000139715	0.0354105	up
ENST00000621356	ENSG00000124614	RPS10	transcript	108.134	0	Inf	0.000140208	0.035456	up
ENST00000351288	ENSG00000136699	SMPD4	transcript	0.0180575	7.68585	-8.73346	0.000144358	0.036343	down
ENST00000239944	ENSG00000120742	SERP1	transcript	18.8967	0.798856	4.56405	0.000145513	0.0365351	up
ENST00000340004	ENSG00000115325	DOK1	transcript	1.50328	0	Inf	0.000146058	0.0365351	up
ENST00000288642	ENSG00000138101	DTNB	transcript	7.36121	0.213618	5.10683	0.000146091	0.0365351	up
ENST00000536592	ENSG00000111348	ARHGDIB	transcript	73.6515	0	Inf	0.000146747	0.0365373	up
ENST00000465342	ENSG00000212993	POU5F1B	transcript	0	0.576349	#NAME?	0.000147285	0.0365908	down
ENST00000560031	ENSG00000156958	GALK2	transcript	1.29368	0	Inf	0.00014931	0.0370124	up
ENST00000639724	ENSG00000042429	MED17	transcript	0.0208305	5.87924	-8.14079	0.000151795	0.0371398	down
ENST00000428394	ENSG00000180353	HCLS1	transcript	1.61861	0	Inf	0.000153423	0.0374571	up
ENST00000539524	ENSG00000078618	NRDC	transcript	12.1579	0.490014	4.63293	0.000154366	0.0375251	up
ENST00000614445	ENSG00000167085	PHB	transcript	0.045679	5.26563	-6.84893	0.000156104	0.0376263	down
ENST00000355640	ENSG00000101966	XIAP	transcript	3.42854	0.108677	4.97947	0.000156164	0.0376263	up
ENST00000614409	ENSG00000157985	AGAP1	transcript	0.25487	0	Inf	0.000156175	0.0376263	up
ENST00000600676	ENSG00000130475	FCHO1	transcript	0.814601	0	Inf	0.000156688	0.0376263	up
ENST00000402194	ENSG00000196235	SUPT5H	transcript	0	16.701	#NAME?	0.000156779	0.0376263	down
ENST00000409298	ENSG00000121964	GTDC1	transcript	0	1.44959	#NAME?	0.000157655	0.0376765	down
ENST00000616683	ENSG00000152942	RAD17	transcript	4.20243	0.0462735	6.50489	0.000158315	0.037708	up
ENST00000645576	ENSG00000075624	ACTB	transcript	0	59.4336	#NAME?	0.000160401	0.0380114	down
ENST00000374043	ENSG00000124507	PACSIN1	transcript	0.592707	0	Inf	0.000161913	0.0382868	up
ENST00000395693	ENSG00000130489	SCO2	transcript	2.96087	0	Inf	0.000162488	0.0382868	up
ENST00000396475	ENSG00000105926	MPP6	transcript	2.37084	0.056964	5.3792	0.000163223	0.0382868	up
ENST00000393357	ENSG00000116793	PHTF1	transcript	0.762714	0	Inf	0.000163474	0.0382868	up
ENST00000556000	ENSG00000100722	ZC3H14	transcript	1.55762	0	Inf	0.000164183	0.0383449	up
ENST00000358694	ENSG00000198561	CTNND1	transcript	0.47011	0	Inf	0.000166317	0.0387234	up
ENST00000457772	ENSG00000073849	ST6GAL1	transcript	17.005	0	Inf	0.0001669	0.0387234	up
ENST00000537233	ENSG00000262246	CORO7	transcript	19.7507	0	Inf	0.000168042	0.0387234	up
ENST00000382911	ENSG00000166845	C18orf54	transcript	0.65667	0	Inf	0.000168163	0.0387234	up
ENST00000379160	ENSG00000132646	PCNA	transcript	1.91747	0	Inf	0.000168202	0.0387234	up
ENST00000568965	ENSG00000155666	KDM8	transcript	0	1.86858	#NAME?	0.00016885	0.0387935	down
ENST00000377026	ENSG00000125814	NAPB	transcript	6.80347	0.079284	6.4231	0.000171647	0.0392531	up
ENST00000359466	ENSG00000138002	IFT172	transcript	1.38829	0	Inf	0.000172097	0.0392531	up
ENST00000567348	ENSG00000198826	ARHGAP11A	transcript	2.47092	0.0244525	6.65892	0.000180084	0.0405506	up
ENST00000518391	ENSG00000102225	CDK16	transcript	0	3.78505	#NAME?	0.000180885	0.0406498	down
ENST00000357186	ENSG00000115204	MPV17	transcript	1.23989	0	Inf	0.00018171	0.0407543	up
ENST00000367571	ENSG00000118495	PLAGL1	transcript	0.85472	0	Inf	0.000182365	0.0408202	up
ENST00000547587	ENSG00000152556	PFKM	transcript	2.39842	0.0260015	6.52734	0.00018374	0.0409795	up
ENST00000535424	ENSG00000182149	IST1	transcript	8.36743	0.0055525	10.5574	0.000183802	0.0409795	up
ENST00000304636	ENSG00000168542	COL3A1	transcript	0	0.469772	#NAME?	0.000184358	0.0410226	down
ENST00000395473	ENSG00000168961	LGALS9	transcript	6.8401	0.195899	5.12584	0.000185662	0.0412207	up
ENST00000437989	ENSG00000186073	C15orf41	transcript	0	1.12822	#NAME?	0.000186583	0.0412207	down
ENST00000369643	ENSG00000071889	FAM3A	transcript	0	1.70707	#NAME?	0.000186707	0.0412207	down
ENST00000298190	ENSG00000147121	KRBOX4	transcript	2.70713	0	Inf	0.000188079	0.0413615	up
ENST00000405898	ENSG00000166263	STXBP4	transcript	1.13123	0	Inf	0.000188104	0.0413615	up
ENST00000396613	ENSG00000122694	GLIPR2	transcript	0.099263	6.1335	-5.94931	0.000189525	0.0415184	down
ENST00000349460	ENSG00000159023	EPB41	transcript	0	0.85439	#NAME?	0.000191857	0.0419481	down
ENST00000579070	ENSG00000128739	SNRPN	transcript	2.79841	0	Inf	0.000194276	0.0423949	up
ENST00000266027	ENSG00000114353	GNAI2	transcript	24.9567	0	Inf	0.00019528	0.0425319	up
ENST00000393471	ENSG00000144182	LIPT1	transcript	0	2.18878	#NAME?	0.000195829	0.0425694	down
ENST00000427526	ENSG00000105486	LIG1	transcript	1.07966	0	Inf	0.000197726	0.0428994	up
ENST00000521420	ENSG00000055163	CYFIP2	transcript	0.002222	5.37253	-11.2395	0.000198616	0.04301	down
ENST00000611216	ENSG00000089094	KDM2B	transcript	5.72506	0	Inf	0.000202705	0.0437279	up
ENST00000322507	ENSG00000111799	COL12A1	transcript	0	0.216919	#NAME?	0.000203735	0.0438662	down
ENST00000482354	ENSG00000130150	MOSPD2	transcript	1.26881	0	Inf	0.000205161	0.0440056	up
ENST00000335154	ENSG00000161791	FMNL3	transcript	7.36079	0.325634	4.49854	0.000213364	0.0454203	up
ENST00000397542	ENSG00000099834	CDHR5	transcript	0	0.689051	#NAME?	0.000214961	0.0456117	down
ENST00000358825	ENSG00000170325	PRDM10	transcript	0.012058	1.32577	-6.78069	0.00021507	0.0456117	down
ENST00000393931	ENSG00000173801	JUP	transcript	0.654597	0	Inf	0.000216371	0.0458017	up
ENST00000335195	ENSG00000122678	POLM	transcript	1.0275	0	Inf	0.000219568	0.0463916	up
ENST00000291775	ENSG00000160360	GPSM1	transcript	1.11697	0	Inf	0.000227173	0.0477212	up
ENST00000595531	ENSG00000135966	TGFBRAP1	transcript	4.95656	0.0059815	9.69462	0.00022755	0.0477212	up
ENST00000355860	ENSG00000186153	WWOX	transcript	3.15557	0	Inf	0.000236007	0.0491304	up
ENST00000593149	ENSG00000178982	EIF3K	transcript	7.05471	0	Inf	0.000241742	0.0502318	up
ENST00000451130	ENSG00000115211	EIF2B4	transcript	1.34231	0	Inf	0.000243517	0.0505077	up
ENST00000415526	ENSG00000148337	CIZ1	transcript	5.50939	0.082051	6.06923	0.000246636	0.0510317	up
ENST00000389939	ENSG00000156738	MS4A1	transcript	1.5784	0.0091895	7.42426	0.000246947	0.0510317	up
ENST00000546080	ENSG00000100883	SRP54	transcript	1.35464	0	Inf	0.000248548	0.0511176	up
ENST00000556483	ENSG00000129460	NGDN	transcript	2.59865	0	Inf	0.000249865	0.0512599	up
ENST00000373049	ENSG00000147202	DIAPH2	transcript	1.32647	0.003081	8.74997	0.000260321	0.05302	up
ENST00000620084	ENSG00000122986	HVCN1	transcript	1.52737	0	Inf	0.000261212	0.0530595	up
ENST00000645645	ENSG00000111642	CHD4	transcript	4.03678	0.14561	4.79303	0.000261453	0.0530595	up
ENST00000636571	ENSG00000117984	CTSD	transcript	20.1472	0	Inf	0.000271177	0.054836	up
ENST00000434753	ENSG00000101966	XIAP	transcript	0	4.21616	#NAME?	0.000272095	0.0549234	down
ENST00000367058	ENSG00000117322	CR2	transcript	0.973553	0	Inf	0.000275198	0.0551669	up
ENST00000646045	ENSG00000082074	FYB1	transcript	52.5827	1.3481	5.28559	0.000275742	0.0551669	up
ENST00000524432	ENSG00000127603	MACF1	transcript	65.9464	2.54853	4.69356	0.000277238	0.055278	up
ENST00000644219	ENSG00000147044	CASK	transcript	0.467654	0	Inf	0.000277275	0.055278	up
ENST00000467648	ENSG00000169764	UGP2	transcript	13.7323	0.0248565	9.10973	0.000279472	0.0554227	up
ENST00000400721	ENSG00000141522	ARHGDIA	transcript	0	21.8366	#NAME?	0.000280191	0.0554451	down
ENST00000525752	ENSG00000133316	WDR74	transcript	1.3227	0	Inf	0.000280696	0.0554451	up
ENST00000367264	ENSG00000117139	KDM5B	transcript	3.26136	0.062602	5.70312	0.000281863	0.0554451	up
ENST00000577894	ENSG00000185862	EVI2B	transcript	3.4859	0.028026	6.95862	0.000282181	0.0554451	up
ENST00000620123	ENSG00000204267	TAP2	transcript	23.1105	0.30497	6.24374	0.000282475	0.0554451	up
ENST00000510191	ENSG00000133706	LARS	transcript	0	9.02782	#NAME?	0.000283847	0.0555112	down
ENST00000418622	ENSG00000107036	RIC1	transcript	5.17989	0	Inf	0.00028491	0.0556229	up
ENST00000506855	ENSG00000159199	ATP5MC1	transcript	0	4.78328	#NAME?	0.000285844	0.0557091	down
ENST00000545683	ENSG00000203814	HIST2H2BF	transcript	12.224	0	Inf	0.000288418	0.0561139	up
ENST00000360051	ENSG00000168385	SEPT2	transcript	9.29809	0	Inf	0.000290594	0.0564351	up
ENST00000445537	ENSG00000151490	PTPRO	transcript	0	0.560469	#NAME?	0.000291068	0.0564351	down
ENST00000261207	ENSG00000058272	PPP1R12A	transcript	0.0546105	7.5627	-7.11358	0.000292099	0.0565382	down
ENST00000260585	ENSG00000138018	SELENOI	transcript	4.04321	0	Inf	0.000294565	0.056918	up
ENST00000621345	ENSG00000165806	CASP7	transcript	1.14975	0	Inf	0.000305341	0.0586991	up
ENST00000616760	ENSG00000213719	CLIC1	transcript	27.3225	0	Inf	0.000316308	0.0606015	up
ENST00000487082	ENSG00000180228	PRKRA	transcript	0	1.84115	#NAME?	0.000318042	0.0607451	down
ENST00000418386	ENSG00000226979	LTA	transcript	2.50071	0.006507	8.58613	0.000318133	0.0607451	up
ENST00000405885	ENSG00000125347	IRF1	transcript	14.4745	0	Inf	0.000319137	0.0608342	up
ENST00000642351	ENSG00000011198	ABHD5	transcript	0.879219	0	Inf	0.00032228	0.0613297	up
ENST00000529554	ENSG00000134802	SLC43A3	transcript	0.909198	0	Inf	0.000326393	0.0618711	up
ENST00000503682	ENSG00000138663	COPS4	transcript	4.273	0.0762635	5.80811	0.000326767	0.0618711	up
ENST00000568311	ENSG00000141012	GALNS	transcript	3.05527	0	Inf	0.000330708	0.0625127	up
ENST00000351959	ENSG00000215788	TNFRSF25	transcript	18.5237	0	Inf	0.000349597	0.0655352	up
ENST00000636400	ENSG00000196628	TCF4	transcript	0.0010835	0.4212	-8.60266	0.000351049	0.0656984	down
ENST00000436744	ENSG00000145029	NICN1	transcript	0	1.73064	#NAME?	0.000351716	0.0657144	down
ENST00000327098	ENSG00000156787	TBC1D31	transcript	3.70976	0.135035	4.77992	0.000365439	0.0680535	up
ENST00000359210	ENSG00000058600	POLR3E	transcript	10.4385	0	Inf	0.000367143	0.0681655	up
ENST00000405666	ENSG00000173153	ESRRA	transcript	1.86344	0.0079945	7.86475	0.000368061	0.0682046	up
ENST00000396391	ENSG00000062598	ELMO2	transcript	7.03088	0	Inf	0.000372312	0.0686953	up
ENST00000515169	ENSG00000159733	ZFYVE28	transcript	1.32296	0	Inf	0.000372624	0.0686953	up
ENST00000512921	ENSG00000281028	AC104662.2	transcript	0	1.83485	#NAME?	0.000373139	0.0686953	down
ENST00000521726	ENSG00000156482	RPL30	transcript	6.58492	0.142922	5.52587	0.000373834	0.0687113	up
ENST00000638708	ENSG00000266173	STRADA	transcript	0.876667	0	Inf	0.000375637	0.0688189	up
ENST00000397992	ENSG00000140836	ZFHX3	transcript	0.293481	0	Inf	0.000380091	0.06941	up
ENST00000350303	ENSG00000072778	ACADVL	transcript	11.0904	0	Inf	0.000382521	0.0697378	up
ENST00000508461	ENSG00000116698	SMG7	transcript	0.873176	0.0046365	7.55709	0.000387252	0.0702391	up
ENST00000511426	ENSG00000151466	SCLT1	transcript	1.11034	0	Inf	0.000387375	0.0702391	up
ENST00000296288	ENSG00000163930	BAP1	transcript	6.96623	0	Inf	0.000387738	0.0702391	up
ENST00000392549	ENSG00000135119	RNFT2	transcript	0	0.691208	#NAME?	0.000388596	0.070278	down
ENST00000477593	ENSG00000051382	PIK3CB	transcript	5.13912	0	Inf	0.000390194	0.070278	up
ENST00000311044	ENSG00000174586	ZNF497	transcript	0.0015905	0.849317	-9.06068	0.000390441	0.070278	down
ENST00000359860	ENSG00000172661	WASHC2C	transcript	0.590584	0	Inf	0.000391185	0.0703	up
ENST00000308639	ENSG00000173039	RELA	transcript	8.77999	0	Inf	0.000393081	0.0704771	up
ENST00000314754	ENSG00000196352	CD55	transcript	10.5659	0	Inf	0.000393417	0.0704771	up
ENST00000378943	ENSG00000198814	GK	transcript	0.539109	0	Inf	0.00039786	0.0709722	up
ENST00000511257	ENSG00000183323	CCDC125	transcript	1.18856	0	Inf	0.000398064	0.0709722	up
ENST00000623724	ENSG00000161405	IKZF3	transcript	0.194056	24.8651	-7.00151	0.000401115	0.0714035	down
ENST00000380876	ENSG00000205609	EIF3CL	transcript	1.08397	21.6085	-4.3172	0.000401792	0.0714115	down
ENST00000286791	ENSG00000156265	MAP3K7CL	transcript	1.22681	0	Inf	0.000406006	0.0719766	up
ENST00000358353	ENSG00000099834	CDHR5	transcript	0.805653	0.003802	7.72726	0.000406312	0.0719766	up
ENST00000371160	ENSG00000101972	STAG2	transcript	0.107181	2.77332	-4.69349	0.000406881	0.0719766	down
ENST00000547306	ENSG00000181929	PRKAG1	transcript	0.004999	1.87768	-8.5531	0.000408205	0.072098	down
ENST00000610455	ENSG00000140995	DEF8	transcript	2.52207	0	Inf	0.000408976	0.0721214	up
ENST00000630599	ENSG00000141867	BRD4	transcript	6.61659	0.0871085	6.24713	0.000410404	0.0722606	up
ENST00000267219	ENSG00000139737	SLAIN1	transcript	0	4.38428	#NAME?	0.000411063	0.072264	down
ENST00000487361	ENSG00000128596	CCDC136	transcript	0.820312	0	Inf	0.000415017	0.0726262	up
ENST00000381000	ENSG00000087470	DNM1L	transcript	5.05672	0	Inf	0.000415051	0.0726262	up
ENST00000421374	ENSG00000100014	SPECC1L	transcript	0.005423	1.33307	-7.94144	0.000415748	0.0726357	down
ENST00000411594	ENSG00000112983	BRD8	transcript	3.72804	0.049674	6.22978	0.000417209	0.0727785	up
ENST00000361006	ENSG00000139436	GIT2	transcript	4.02145	0	Inf	0.000424794	0.0738737	up
ENST00000368934	ENSG00000143363	PRUNE1	transcript	1.05972	0	Inf	0.00043462	0.0753863	up
ENST00000512944	ENSG00000180104	EXOC3	transcript	0.057494	2.60092	-5.49947	0.000434826	0.0753863	down
ENST00000614015	ENSG00000263956	NBPF11	transcript	4.57839	0	Inf	0.00043794	0.0758099	up
ENST00000610727	ENSG00000065675	PRKCQ	transcript	7.22114	0.0065845	10.0989	0.000439594	0.0759798	up
ENST00000356135	ENSG00000110721	CHKA	transcript	1.21328	0	Inf	0.000443258	0.0764961	up
ENST00000399448	ENSG00000111679	PTPN6	transcript	9.65829	0	Inf	0.000443941	0.0764972	up
ENST00000595533	ENSG00000167232	ZNF91	transcript	3.08334	0	Inf	0.000449203	0.0769865	up
ENST00000427905	ENSG00000100316	RPL3	transcript	26.1709	0	Inf	0.000450245	0.0769865	up
ENST00000430157	ENSG00000221983	UBA52	transcript	16.2511	0	Inf	0.000451547	0.0769865	up
ENST00000287546	ENSG00000156931	VPS8	transcript	1.59566	0.0112255	7.15123	0.000451548	0.0769865	up
ENST00000345957	ENSG00000104497	SNX16	transcript	0.995872	0	Inf	0.000453999	0.0772878	up
ENST00000437176	ENSG00000140044	JDP2	transcript	0.513417	0	Inf	0.000455202	0.0773761	up
ENST00000531621	ENSG00000104529	EEF1D	transcript	44.2509	1.68931	4.7112	0.000457528	0.0775383	up
ENST00000609741	ENSG00000273136	NBPF26	transcript	5.42514	0	Inf	0.000462915	0.0783337	up
ENST00000351393	ENSG00000134759	ELP2	transcript	0.745421	0	Inf	0.0004646	0.0783739	up
ENST00000504898	ENSG00000197451	HNRNPAB	transcript	11.1012	0	Inf	0.000465833	0.0783739	up
ENST00000346134	ENSG00000090989	EXOC1	transcript	0.891914	0	Inf	0.000465925	0.0783739	up
ENST00000413146	ENSG00000120949	TNFRSF8	transcript	0.754627	0	Inf	0.000468721	0.078727	up
ENST00000530504	ENSG00000162302	RPS6KA4	transcript	0	0.899707	#NAME?	0.000472079	0.0791508	down
ENST00000395068	ENSG00000178719	GRINA	transcript	6.91716	0.115735	5.90128	0.000472645	0.0791508	up
ENST00000340022	ENSG00000001631	KRIT1	transcript	3.90861	0.0005645	12.7574	0.000476241	0.0795175	up
ENST00000442186	ENSG00000164062	APEH	transcript	0	2.063	#NAME?	0.000485509	0.0806791	down
ENST00000525688	ENSG00000026508	CD44	transcript	0	7.98162	#NAME?	0.000486767	0.0806791	down
ENST00000530473	ENSG00000149428	HYOU1	transcript	0	4.33878	#NAME?	0.000489058	0.0809403	down
ENST00000409330	ENSG00000104320	NBN	transcript	0	3.62834	#NAME?	0.000497618	0.0822365	down
ENST00000353660	ENSG00000125826	RBCK1	transcript	0	7.26175	#NAME?	0.000499814	0.0824788	down
ENST00000526793	ENSG00000182359	KBTBD3	transcript	0.46702	0	Inf	0.000501752	0.0826079	up
ENST00000338179	ENSG00000143815	LBR	transcript	4.79386	0	Inf	0.000503108	0.0826079	up
ENST00000409579	ENSG00000144218	AFF3	transcript	2.02726	0.031743	5.99695	0.000503721	0.0826079	up
ENST00000378486	ENSG00000149527	PLCH2	transcript	0	3.72322	#NAME?	0.000505654	0.0826079	down
ENST00000426391	ENSG00000197608	ZNF841	transcript	0.007309	1.07122	-7.19536	0.000505702	0.0826079	down
ENST00000426905	ENSG00000006744	ELAC2	transcript	6.73574	0	Inf	0.000505712	0.0826079	up
ENST00000617531	ENSG00000099991	CABIN1	transcript	2.53539	0	Inf	0.00050839	0.082806	up
ENST00000589261	ENSG00000076662	ICAM3	transcript	17.6104	0.076068	7.85492	0.000513075	0.083449	up
ENST00000454963	ENSG00000114302	PRKAR2A	transcript	0.936651	0	Inf	0.000526343	0.0854838	up
ENST00000639835	ENSG00000266173	STRADA	transcript	0.796216	0	Inf	0.000527471	0.0855176	up
ENST00000507956	ENSG00000138744	NAAA	transcript	12.6418	0.603019	4.38985	0.000528148	0.0855176	up
ENST00000389153	ENSG00000204842	ATXN2	transcript	0.82679	0	Inf	0.000531292	0.0857577	up
ENST00000561543	ENSG00000047346	FAM214A	transcript	2.52887	0	Inf	0.000531823	0.0857577	up
ENST00000570495	ENSG00000184939	ZFP90	transcript	0.031537	2.67642	-6.40711	0.000534881	0.0859749	down
ENST00000426833	ENSG00000115966	ATF2	transcript	4.13644	0	Inf	0.0005352	0.0859749	up
ENST00000646709	ENSG00000136104	RNASEH2B	transcript	0	3.83249	#NAME?	0.000535451	0.0859749	down
ENST00000618741	ENSG00000120992	LYPLA1	transcript	6.68001	0	Inf	0.000537726	0.0861363	up
ENST00000548186	ENSG00000089060	SLC8B1	transcript	1.7245	0	Inf	0.000540652	0.0862395	up
ENST00000568954	ENSG00000040199	PHLPP2	transcript	2.02319	0	Inf	0.000541531	0.0862395	up
ENST00000427851	ENSG00000112759	SLC29A1	transcript	0.765724	0	Inf	0.000541677	0.0862395	up
ENST00000510993	ENSG00000145425	RPS3A	transcript	0	21.4999	#NAME?	0.000543375	0.0863882	down
ENST00000409455	ENSG00000072163	LIMS2	transcript	0	0.750864	#NAME?	0.000544231	0.0864028	down
ENST00000605424	ENSG00000271447	MMP28	transcript	0.924227	0	Inf	0.000545761	0.0865241	up
ENST00000401096	ENSG00000008128	CDK11A	transcript	7.89341	0.0733795	6.74913	0.000549584	0.0868978	up
ENST00000302640	ENSG00000150995	ITPR1	transcript	1.61933	0	Inf	0.000549655	0.0868978	up
ENST00000616065	ENSG00000241839	PLEKHO2	transcript	4.51466	0	Inf	0.000556162	0.0873119	up
ENST00000394091	ENSG00000138468	SENP7	transcript	0	3.32534	#NAME?	0.000556556	0.0873119	down
ENST00000621160	ENSG00000165949	IFI27	transcript	2.67727	0	Inf	0.000556909	0.0873119	up
ENST00000544904	ENSG00000136161	RCBTB2	transcript	5.20175	0.0959545	5.7605	0.000560385	0.0876289	up
ENST00000333778	ENSG00000163539	CLASP2	transcript	0.877582	0	Inf	0.000560482	0.0876289	up
ENST00000489473	ENSG00000127314	RAP1B	transcript	0	28.043	#NAME?	0.000565411	0.0879663	down
ENST00000421975	ENSG00000132141	CCT6B	transcript	0	1.26113	#NAME?	0.00056602	0.0879663	down
ENST00000412692	ENSG00000131149	GSE1	transcript	2.36603	0	Inf	0.00056653	0.0879663	up
ENST00000539826	ENSG00000100852	ARHGAP5	transcript	0	3.18462	#NAME?	0.000575006	0.0890378	down
ENST00000590514	ENSG00000092931	MFSD11	transcript	0	0.923416	#NAME?	0.000578641	0.089478	down
ENST00000646608	ENSG00000111642	CHD4	transcript	0	2.80661	#NAME?	0.000584499	0.0902603	down
ENST00000641458	ENSG00000187627	RGPD1	transcript	0	2.89852	#NAME?	0.000586395	0.0904297	down
ENST00000612493	ENSG00000198646	NCOA6	transcript	3.71862	0	Inf	0.000588849	0.0906661	up
ENST00000211998	ENSG00000035403	VCL	transcript	0.476017	9.76123	-4.35798	0.000589532	0.0906661	down
ENST00000423258	ENSG00000184465	WDR27	transcript	0.940173	0	Inf	0.000594441	0.0912968	up
ENST00000299612	ENSG00000166484	MAPK7	transcript	0.681756	0	Inf	0.00059866	0.0915716	up
ENST00000370471	ENSG00000102081	FMR1	transcript	0	3.61303	#NAME?	0.000601408	0.0917435	down
ENST00000551035	ENSG00000135506	OS9	transcript	0	6.04719	#NAME?	0.000602362	0.0917653	down
ENST00000380968	ENSG00000119684	MLH3	transcript	1.86197	0	Inf	0.000611827	0.0930817	up
ENST00000370513	ENSG00000065243	PKN2	transcript	0	0.617397	#NAME?	0.000614609	0.0933792	down
ENST00000589389	ENSG00000140632	GLYR1	transcript	0	4.00728	#NAME?	0.000618013	0.0936627	down
ENST00000513328	ENSG00000087274	ADD1	transcript	4.63686	0	Inf	0.000619273	0.09371	up
ENST00000646375	ENSG00000126895	AVPR2	transcript	0	1.99013	#NAME?	0.000621855	0.093975	down
ENST00000563576	ENSG00000174197	MGA	transcript	0	4.01334	#NAME?	0.000629146	0.0948387	down
ENST00000406581	ENSG00000106628	POLD2	transcript	4.69123	0.192805	4.60475	0.000629249	0.0948387	up
ENST00000335927	ENSG00000138670	RASGEF1B	transcript	1.78884	0	Inf	0.000631455	0.0950444	up
ENST00000539214	ENSG00000065154	OAT	transcript	0.888171	0	Inf	0.000632304	0.0950457	up
ENST00000503393	ENSG00000087266	SH3BP2	transcript	0.519111	0.010286	5.65729	0.000637665	0.0953561	up
ENST00000645081	ENSG00000101126	ADNP	transcript	2.9301	0	Inf	0.000638148	0.0953561	up
ENST00000611400	ENSG00000164081	TEX264	transcript	0	1.14029	#NAME?	0.00063943	0.0953561	down
ENST00000520781	ENSG00000104763	ASAH1	transcript	0	6.21887	#NAME?	0.000640429	0.0953792	down
ENST00000357428	ENSG00000077254	USP33	transcript	3.47314	0.161545	4.42624	0.000641461	0.0954073	up
ENST00000358053	ENSG00000130703	OSBPL2	transcript	3.52295	0	Inf	0.000643415	0.0954746	up
ENST00000582026	ENSG00000266173	STRADA	transcript	1.40612	0	Inf	0.000643823	0.0954746	up
ENST00000431474	ENSG00000041880	PARP3	transcript	0.001195	1.23467	-10.0129	0.000644974	0.0954746	down
ENST00000342854	ENSG00000081059	TCF7	transcript	32.1818	0.256979	6.96845	0.000645875	0.0954746	up
ENST00000359675	ENSG00000101079	NDRG3	transcript	0	4.30332	#NAME?	0.000650863	0.0959221	down
ENST00000394505	ENSG00000001631	KRIT1	transcript	4.35161	0	Inf	0.000655756	0.0965174	up
ENST00000316948	ENSG00000160325	CACFD1	transcript	0	0.60893	#NAME?	0.000661068	0.0969552	down
ENST00000501516	ENSG00000008838	MED24	transcript	6.51395	0.197066	5.04678	0.000661304	0.0969552	up
ENST00000377636	ENSG00000136111	TBC1D4	transcript	0.0316735	11.1619	-8.46109	0.000665381	0.0974266	down
ENST00000643516	ENSG00000166340	TPP1	transcript	4.53187	0	Inf	0.000672902	0.0982732	up
ENST00000561722	ENSG00000187741	FANCA	transcript	2.25802	0	Inf	0.000677445	0.0987636	up
ENST00000336057	ENSG00000108840	HDAC5	transcript	2.56664	0	Inf	0.000685354	0.0997053	up
ENST00000567606	ENSG00000140464	PML	transcript	0.93468	0	Inf	0.000690499	0.100153	up
ENST00000397826	ENSG00000160256	FAM207A	transcript	2.37539	0	Inf	0.000690804	0.100153	up
ENST00000444967	ENSG00000099910	KLHL22	transcript	1.48823	0	Inf	0.000707604	0.102154	up
ENST00000415593	ENSG00000185624	P4HB	transcript	0	7.07214	#NAME?	0.00071191	0.102513	down
ENST00000610874	ENSG00000145901	TNIP1	transcript	4.74351	0	Inf	0.00071346	0.102534	up
ENST00000448232	ENSG00000151718	WWC2	transcript	0.520381	0	Inf	0.000713866	0.102534	up
ENST00000522901	ENSG00000132842	AP3B1	transcript	3.58651	0.0534295	6.0688	0.000714785	0.102535	up
ENST00000366668	ENSG00000135775	COG2	transcript	4.29321	0	Inf	0.000722205	0.103338	up
ENST00000371554	ENSG00000096384	HSP90AB1	transcript	17.0016	1.1037	3.94526	0.000727099	0.103471	up
ENST00000509171	ENSG00000159733	ZFYVE28	transcript	0	1.45806	#NAME?	0.000727197	0.103471	down
ENST00000636780	ENSG00000102805	CLN5	transcript	0.615606	0	Inf	0.000727717	0.103471	up
ENST00000348160	ENSG00000168214	RBPJ	transcript	0.935296	0	Inf	0.000743558	0.105007	up
ENST00000511593	ENSG00000130844	ZNF331	transcript	0	6.10189	#NAME?	0.000743642	0.105007	down
ENST00000510777	ENSG00000152582	SPEF2	transcript	0	2.01894	#NAME?	0.000744904	0.105007	down
ENST00000339708	ENSG00000073417	PDE8A	transcript	4.45895	0	Inf	0.000750462	0.105633	up
ENST00000451288	ENSG00000109184	DCUN1D4	transcript	2.74723	0	Inf	0.000752635	0.105633	up
ENST00000331393	ENSG00000115109	EPB41L5	transcript	0.864859	0	Inf	0.0007532	0.105633	up
ENST00000357394	ENSG00000125991	ERGIC3	transcript	11.061	0.021789	8.98767	0.000755866	0.105759	up
ENST00000450288	ENSG00000179889	PDXDC1	transcript	4.83856	0.138188	5.12987	0.000763286	0.106651	up
ENST00000427617	ENSG00000164048	ZNF589	transcript	0.902051	0	Inf	0.000765392	0.106734	up
ENST00000519627	ENSG00000104408	EIF3E	transcript	2.15273	0	Inf	0.000765902	0.106734	up
ENST00000440706	ENSG00000106086	PLEKHA8	transcript	1.5411	0	Inf	0.000766717	0.106734	up
ENST00000354082	ENSG00000142330	CAPN10	transcript	5.75168	0	Inf	0.000775922	0.107873	up
ENST00000346027	ENSG00000146872	TLK2	transcript	3.35614	0	Inf	0.000776932	0.107873	up
ENST00000476665	ENSG00000106012	IQCE	transcript	0.70614	0	Inf	0.000777762	0.107873	up
ENST00000249375	ENSG00000128604	IRF5	transcript	2.63108	0	Inf	0.00078159	0.108271	up
ENST00000372782	ENSG00000166432	ZMAT1	transcript	3.13258	0.00663	8.88412	0.000782757	0.1083	up
ENST00000543779	ENSG00000104093	DMXL2	transcript	1.10345	0	Inf	0.000785902	0.108602	up
ENST00000330331	ENSG00000183054	RGPD6	transcript	8.77948	0.0318315	8.10754	0.000788627	0.108846	up
ENST00000559485	ENSG00000187627	RGPD1	transcript	2.17564	0	Inf	0.000794419	0.109245	up
ENST00000415217	ENSG00000151651	ADAM8	transcript	3.67156	0	Inf	0.000797406	0.109523	up
ENST00000420571	ENSG00000151136	BTBD11	transcript	3.24188	0	Inf	0.000798444	0.109532	up
ENST00000618046	ENSG00000163798	SLC4A1AP	transcript	4.41947	0	Inf	0.000801233	0.109649	up
ENST00000351948	ENSG00000163029	SMC6	transcript	3.90575	0.0746145	5.71	0.00080286	0.109738	up
ENST00000358299	ENSG00000163596	ICA1L	transcript	0.637611	0	Inf	0.000806206	0.110063	up
ENST00000617876	ENSG00000125814	NAPB	transcript	0.274784	5.50412	-4.32414	0.000809805	0.110334	down
ENST00000537580	ENSG00000183878	UTY	transcript	1.72986	0	Inf	0.000810143	0.110334	up
ENST00000549442	ENSG00000122986	HVCN1	transcript	1.79001	0	Inf	0.000820999	0.111543	up
ENST00000587367	ENSG00000125743	SNRPD2	transcript	0.085696	22.2455	-8.02007	0.000828244	0.112258	down
ENST00000371825	ENSG00000131725	WDR44	transcript	2.72637	0	Inf	0.000832891	0.112753	up
ENST00000378638	ENSG00000008128	CDK11A	transcript	1.51662	0.01433	6.72568	0.000837456	0.113235	up
ENST00000413656	ENSG00000177000	MTHFR	transcript	0	3.85583	#NAME?	0.000840069	0.113453	down
ENST00000359376	ENSG00000197943	PLCG2	transcript	0.43992	0	Inf	0.000842218	0.113607	up
ENST00000352591	ENSG00000079385	CEACAM1	transcript	0.58748	0	Inf	0.000846248	0.113896	up
ENST00000562684	ENSG00000206053	JPT2	transcript	2.15321	0.008844	7.92758	0.000846373	0.113896	up
ENST00000647230	ENSG00000127616	SMARCA4	transcript	0.294213	0	Inf	0.00085352	0.114721	up
ENST00000341547	ENSG00000136153	LMO7	transcript	0	1.45722	#NAME?	0.000855923	0.114907	down
ENST00000393157	ENSG00000160271	RALGDS	transcript	7.2403	0.451161	4.00434	0.00085762	0.114998	up
ENST00000511102	ENSG00000109180	OCIAD1	transcript	0.008839	8.97715	-9.98816	0.000858893	0.115033	down
ENST00000369555	ENSG00000163349	HIPK1	transcript	0	2.64856	#NAME?	0.000860578	0.115122	down
ENST00000435120	ENSG00000089693	MLF2	transcript	7.85696	0	Inf	0.000863489	0.115375	up
ENST00000639725	ENSG00000270800	RPS10-NUDT3	transcript	2.24982	0	Inf	0.000865661	0.115392	up
ENST00000550527	ENSG00000120868	APAF1	transcript	0.22633	0	Inf	0.000867943	0.11556	up
ENST00000357721	ENSG00000139160	ETFBKMT	transcript	0	0.251246	#NAME?	0.00087554	0.116434	down
ENST00000517374	ENSG00000135074	ADAM19	transcript	5.75739	0	Inf	0.000880527	0.116828	up
ENST00000494076	ENSG00000136270	TBRG4	transcript	4.8557	0	Inf	0.000880564	0.116828	up
ENST00000618438	ENSG00000022267	FHL1	transcript	0.655146	0	Inf	0.000890561	0.117797	up
ENST00000357364	ENSG00000185811	IKZF1	transcript	1.77941	0	Inf	0.000893397	0.117976	up
ENST00000373789	ENSG00000182010	RTKN2	transcript	3.10581	0.0617215	5.65305	0.000896885	0.118299	up
ENST00000323716	ENSG00000170632	ARMC10	transcript	1.20058	0.0054145	7.79269	0.000911549	0.119929	up
ENST00000529655	ENSG00000175224	ATG13	transcript	0.705252	0	Inf	0.000913486	0.119929	up
ENST00000525793	ENSG00000162894	FCMR	transcript	0.0151415	6.1479	-8.66544	0.000915994	0.120118	down
ENST00000543225	ENSG00000060339	CCAR1	transcript	0	4.4174	#NAME?	0.00091805	0.120146	down
ENST00000356527	ENSG00000143420	ENSA	transcript	4.0705	0	Inf	0.000919138	0.120146	up
ENST00000441969	ENSG00000142512	SIGLEC10	transcript	0.513136	0	Inf	0.000919396	0.120146	up
ENST00000371489	ENSG00000138119	MYOF	transcript	0.964957	0	Inf	0.000924448	0.120581	up
ENST00000393485	ENSG00000105967	TFEC	transcript	0.534196	0	Inf	0.000926652	0.120676	up
ENST00000375852	ENSG00000101336	HCK	transcript	1.63317	0.0064555	7.98293	0.000932223	0.121262	up
ENST00000541152	ENSG00000184640	SEPT9	transcript	0.445806	71.8615	-7.33266	0.00093696	0.121598	down
ENST00000367767	ENSG00000075945	KIFAP3	transcript	3.74812	0	Inf	0.000940735	0.121809	up
ENST00000642395	ENSG00000156313	RPGR	transcript	0.9372	0.0089145	6.71606	0.000949492	0.122168	up
ENST00000550488	ENSG00000161791	FMNL3	transcript	0.0900275	2.29057	-4.6692	0.000949517	0.122168	down
ENST00000233545	ENSG00000115204	MPV17	transcript	0.0844445	5.66144	-6.06702	0.000950457	0.122168	down
ENST00000019317	ENSG00000017797	RALBP1	transcript	0	2.36617	#NAME?	0.000950896	0.122168	down
ENST00000543576	ENSG00000205744	DENND1C	transcript	4.22118	0	Inf	0.000952075	0.122168	up
ENST00000571961	ENSG00000234616	JRK	transcript	0.525802	0	Inf	0.000952159	0.122168	up
ENST00000303586	ENSG00000168661	ZNF30	transcript	0	0.588723	#NAME?	0.000959592	0.122982	down
ENST00000519254	ENSG00000182372	CLN8	transcript	0.780579	0	Inf	0.000967072	0.123661	up
ENST00000338042	ENSG00000068305	MEF2A	transcript	1.82356	0	Inf	0.000974953	0.124385	up
ENST00000302036	ENSG00000114026	OGG1	transcript	0	1.18061	#NAME?	0.000975607	0.124385	down
ENST00000453944	ENSG00000118197	DDX59	transcript	0	2.27544	#NAME?	0.000980811	0.124385	down
ENST00000377810	ENSG00000072518	MARK2	transcript	0	2.22273	#NAME?	0.000981708	0.124385	down
ENST00000474617	ENSG00000136280	CCM2	transcript	0	6.60749	#NAME?	0.000981721	0.124385	down
ENST00000306645	ENSG00000178927	CYBC1	transcript	5.7354	0.001112	12.3325	0.000982266	0.124385	up
ENST00000333611	ENSG00000182541	LIMK2	transcript	0.403156	0	Inf	0.000982367	0.124385	up
ENST00000344686	ENSG00000006062	MAP3K14	transcript	0.321288	5.56527	-4.11451	0.000983374	0.124385	down
ENST00000374919	ENSG00000204271	SPIN3	transcript	0.623826	0.0056215	6.79404	0.000983744	0.124385	up
ENST00000647009	ENSG00000108506	INTS2	transcript	1.68891	0	Inf	0.000995821	0.125682	up
ENST00000396265	ENSG00000100300	TSPO	transcript	0	9.33219	#NAME?	0.000996591	0.125682	down
ENST00000300209	ENSG00000123427	EEF1AKMT3	transcript	0.0048445	0.835184	-7.4296	0.00100936	0.12673	down
ENST00000341618	ENSG00000156265	MAP3K7CL	transcript	0.762984	0	Inf	0.00101126	0.12673	up
ENST00000375820	ENSG00000187498	COL4A1	transcript	0	0.231138	#NAME?	0.00101171	0.12673	down
ENST00000232458	ENSG00000114346	ECT2	transcript	0.608603	0	Inf	0.0010135	0.12673	up
ENST00000329047	ENSG00000184640	SEPT9	transcript	2.18809	0	Inf	0.00101485	0.126759	up
ENST00000382491	ENSG00000159082	SYNJ1	transcript	0	1.42471	#NAME?	0.00101855	0.126899	down
ENST00000300408	ENSG00000167085	PHB	transcript	5.3054	0	Inf	0.00102093	0.126899	up
ENST00000505208	ENSG00000175471	MCTP1	transcript	0.706994	0	Inf	0.00102104	0.126899	up
ENST00000339837	ENSG00000163864	NMNAT3	transcript	0	0.790819	#NAME?	0.00102159	0.126899	down
ENST00000614012	ENSG00000153029	MR1	transcript	0.0003455	0.393421	-10.1532	0.00102488	0.127169	down
ENST00000436147	ENSG00000233436	BTBD18	transcript	0	0.490592	#NAME?	0.00102887	0.127524	down
ENST00000597161	ENSG00000167766	ZNF83	transcript	2.77748	0	Inf	0.00103537	0.128189	up
ENST00000383843	ENSG00000144455	SUMF1	transcript	0	1.02314	#NAME?	0.00103656	0.128196	down
ENST00000635664	ENSG00000163539	CLASP2	transcript	0.430417	7.51193	-4.12538	0.0010388	0.128332	down
ENST00000507595	ENSG00000183474	GTF2H2C	transcript	1.77992	0	Inf	0.00104406	0.128669	up
ENST00000333137	ENSG00000183963	SMTN	transcript	0.411208	0	Inf	0.00104419	0.128669	up
ENST00000379370	ENSG00000188157	AGRN	transcript	1.29425	0	Inf	0.00104494	0.128669	up
ENST00000257468	ENSG00000135018	UBQLN1	transcript	19.9124	1.40524	3.82477	0.00104759	0.128855	up
ENST00000589940	ENSG00000154832	CXXC1	transcript	4.22958	0	Inf	0.00105766	0.12954	up
ENST00000539697	ENSG00000162819	BROX	transcript	2.53846	0	Inf	0.00105771	0.12954	up
ENST00000423312	ENSG00000066735	KIF26A	transcript	0	0.255505	#NAME?	0.00105911	0.12954	down
ENST00000557843	ENSG00000140262	TCF12	transcript	2.30568	0	Inf	0.00106055	0.12954	up
ENST00000594009	ENSG00000090554	FLT3LG	transcript	11.4207	0.570271	4.32385	0.0010612	0.12954	up
ENST00000534668	ENSG00000156738	MS4A1	transcript	0	0.510963	#NAME?	0.00106233	0.12954	down
ENST00000437477	ENSG00000164483	SAMD3	transcript	9.46331	0.569091	4.05561	0.00107811	0.131303	up
ENST00000397761	ENSG00000120913	PDLIM2	transcript	0.905983	0	Inf	0.00107911	0.131303	up
ENST00000304400	ENSG00000145730	PAM	transcript	0.653825	0.007531	6.43992	0.00108115	0.131309	up
ENST00000417999	ENSG00000100399	CHADL	transcript	0.609742	0	Inf	0.00108148	0.131309	up
ENST00000240093	ENSG00000104290	FZD3	transcript	0.057668	1.33784	-4.53599	0.00108481	0.131572	down
ENST00000379060	ENSG00000133112	TPT1	transcript	0.126288	205.711	-10.6697	0.00109668	0.132454	down
ENST00000347275	ENSG00000122482	ZNF644	transcript	4.54398	0	Inf	0.00109692	0.132454	up
ENST00000545170	ENSG00000066427	ATXN3	transcript	2.92744	0.006886	8.73176	0.00109794	0.132454	up
ENST00000514888	ENSG00000128050	PAICS	transcript	2.76103	0	Inf	0.00110208	0.132763	up
ENST00000372243	ENSG00000126106	TMEM53	transcript	0.845633	0	Inf	0.00110285	0.132763	up
ENST00000378438	ENSG00000182220	ATP6AP2	transcript	4.55425	0	Inf	0.00110625	0.13289	up
ENST00000368882	ENSG00000123505	AMD1	transcript	3.00917	0	Inf	0.00110626	0.13289	up
ENST00000397523	ENSG00000184708	EIF4ENIF1	transcript	2.65253	0	Inf	0.00112061	0.134132	up
ENST00000402924	ENSG00000106605	BLVRA	transcript	0.113707	4.95709	-5.4461	0.00112281	0.134132	down
ENST00000394566	ENSG00000172716	SLFN11	transcript	1.81125	0	Inf	0.00112442	0.134132	up
ENST00000397997	ENSG00000166225	FRS2	transcript	0.4373	0	Inf	0.0011249	0.134132	up
ENST00000395246	ENSG00000158985	CDC42SE2	transcript	3.76644	0.152408	4.6272	0.0011392	0.13551	up
ENST00000427704	ENSG00000112419	PHACTR2	transcript	8.8685	0.715726	3.63121	0.00114646	0.135814	up
ENST00000370683	ENSG00000022267	FHL1	transcript	2.08365	0.03367	5.95151	0.00114679	0.135814	up
ENST00000392614	ENSG00000172794	RAB37	transcript	3.30335	0	Inf	0.00114742	0.135814	up
ENST00000581982	ENSG00000150637	CD226	transcript	0	0.636814	#NAME?	0.00115085	0.136077	down
ENST00000446966	ENSG00000155657	TTN	transcript	2.56841	0.0362885	6.14522	0.00115508	0.136379	up
ENST00000011473	ENSG00000008282	SYPL1	transcript	8.6605	0.0040815	11.0511	0.00115586	0.136379	up
ENST00000416795	ENSG00000124508	BTN2A2	transcript	0.476386	0	Inf	0.00115737	0.136379	up
ENST00000316924	ENSG00000174996	KLC2	transcript	0.43863	0	Inf	0.00115823	0.136379	up
ENST00000547800	ENSG00000139624	CERS5	transcript	1.76966	0	Inf	0.00116444	0.136822	up
ENST00000434353	ENSG00000197620	CXorf40A	transcript	0.894777	0	Inf	0.00116499	0.136822	up
ENST00000429774	ENSG00000066427	ATXN3	transcript	1.31986	0	Inf	0.00116598	0.136822	up
ENST00000336112	ENSG00000143970	ASXL2	transcript	8.54818	0.584369	3.87067	0.00116683	0.136822	up
ENST00000432508	ENSG00000148824	MTG1	transcript	9.21709	0	Inf	0.00117564	0.137569	up
ENST00000372324	ENSG00000117411	B4GALT2	transcript	0.610448	0	Inf	0.00118001	0.137938	up
ENST00000511022	ENSG00000145725	PPIP5K2	transcript	1.69728	0	Inf	0.00118498	0.138376	up
ENST00000324932	ENSG00000110713	NUP98	transcript	0.019749	5.33759	-8.07827	0.00118833	0.138624	down
ENST00000296701	ENSG00000145868	FBXO38	transcript	0.35271	0	Inf	0.00120168	0.140036	up
ENST00000505425	ENSG00000112139	MDGA1	transcript	0.423451	0	Inf	0.00120829	0.140517	up
ENST00000240304	ENSG00000108848	LUC7L3	transcript	0.652023	0	Inf	0.00121848	0.141454	up
ENST00000264202	ENSG00000077549	CAPZB	transcript	0.702384	46.8807	-6.06059	0.0012196	0.141454	down
ENST00000533703	ENSG00000166801	FAM111A	transcript	6e-06	2.41583	-18.6191	0.0012201	0.141454	down
ENST00000439227	ENSG00000160211	G6PD	transcript	1.79875	0.0156445	6.8452	0.00122203	0.141533	up
ENST00000534176	ENSG00000162191	UBXN1	transcript	0	1.45014	#NAME?	0.00122506	0.141559	down
ENST00000432900	ENSG00000189180	ZNF33A	transcript	0.0038525	2.53337	-9.36105	0.00122727	0.141559	down
ENST00000546109	ENSG00000121766	ZCCHC17	transcript	0.180098	4.63075	-4.68439	0.00123046	0.141782	down
ENST00000579733	ENSG00000109046	WSB1	transcript	10.0122	0.643139	3.96048	0.00123511	0.142174	up
ENST00000347454	ENSG00000115211	EIF2B4	transcript	0.109427	5.35137	-5.61187	0.00123671	0.142212	down
ENST00000644585	ENSG00000149970	CNKSR2	transcript	1.5865	0	Inf	0.00123863	0.142289	up
ENST00000595465	ENSG00000011243	AKAP8L	transcript	4.39624	0	Inf	0.00124082	0.142395	up
ENST00000549338	ENSG00000075415	SLC25A3	transcript	6.60078	0	Inf	0.00124419	0.142504	up
ENST00000380353	ENSG00000134014	ELP3	transcript	2.75556	0	Inf	0.00124429	0.142504	up
ENST00000591778	ENSG00000108679	LGALS3BP	transcript	0	0.701151	#NAME?	0.00124944	0.142676	down
ENST00000503401	ENSG00000151466	SCLT1	transcript	0	0.860842	#NAME?	0.00124992	0.142676	down
ENST00000613795	ENSG00000109572	CLCN3	transcript	2.13366	0.0201795	6.72429	0.00125084	0.142676	up
ENST00000617789	ENSG00000183878	UTY	transcript	1.27205	0	Inf	0.00125261	0.142723	up
ENST00000627585	ENSG00000064419	TNPO3	transcript	2.45035	0.01285	7.57507	0.00125377	0.142723	up
ENST00000296805	ENSG00000164347	GFM2	transcript	0.0745205	3.08971	-5.37369	0.00126084	0.143239	down
ENST00000610757	ENSG00000078070	MCCC1	transcript	3.46817	0	Inf	0.00126946	0.143929	up
ENST00000351273	ENSG00000014257	ACPP	transcript	0.71572	0	Inf	0.00127124	0.143986	up
ENST00000411765	ENSG00000144504	ANKMY1	transcript	0.0434	3.23773	-6.22114	0.00127478	0.144163	down
ENST00000611820	ENSG00000147050	KDM6A	transcript	0	0.232408	#NAME?	0.00127535	0.144163	down
ENST00000625423	ENSG00000137411	VARS2	transcript	2.49114	0	Inf	0.00128298	0.144592	up
ENST00000564845	ENSG00000177200	CHD9	transcript	0.724555	0	Inf	0.00129146	0.145064	up
ENST00000541134	ENSG00000095951	HIVEP1	transcript	0.960241	0.02204	5.4452	0.00129219	0.145064	up
ENST00000446176	ENSG00000187239	FNBP1	transcript	2.18746	0.0107095	7.67422	0.00129231	0.145064	up
ENST00000356842	ENSG00000119866	BCL11A	transcript	0	0.36527	#NAME?	0.00129664	0.145191	down
ENST00000394073	ENSG00000124356	STAMBP	transcript	1.30277	0	Inf	0.00129729	0.145191	up
ENST00000542328	ENSG00000197150	ABCB8	transcript	0	1.93829	#NAME?	0.00130581	0.146	down
ENST00000422838	ENSG00000100401	RANGAP1	transcript	0	8.52894	#NAME?	0.00131034	0.146254	down
ENST00000517468	ENSG00000250571	GLI4	transcript	1.42185	0	Inf	0.00132771	0.147427	up
ENST00000526950	ENSG00000198431	TXNRD1	transcript	0.667986	0	Inf	0.00133035	0.147576	up
ENST00000529618	ENSG00000189057	FAM111B	transcript	0.528748	0	Inf	0.00133481	0.147853	up
ENST00000538581	ENSG00000145020	AMT	transcript	0.003595	2.00068	-9.12028	0.00133546	0.147853	down
ENST00000554618	ENSG00000100461	RBM23	transcript	2.13817	0	Inf	0.00135176	0.149365	up
ENST00000642959	ENSG00000180488	MIGA1	transcript	0	1.52564	#NAME?	0.00135914	0.149877	down
ENST00000645005	ENSG00000111642	CHD4	transcript	1.31194	0	Inf	0.00135967	0.149877	up
ENST00000359276	ENSG00000047230	CTPS2	transcript	2.02911	0.044047	5.52566	0.00136037	0.149877	up
ENST00000630913	ENSG00000073921	PICALM	transcript	1.04338	0	Inf	0.0013655	0.150292	up
ENST00000457415	ENSG00000141562	NARF	transcript	4.23745	0.139634	4.92347	0.00136756	0.150292	up
ENST00000290178	ENSG00000159086	PAXBP1	transcript	3.62322	0.185527	4.28757	0.00136813	0.150292	up
ENST00000615855	ENSG00000183751	TBL3	transcript	0	3.14846	#NAME?	0.00137158	0.15045	down
ENST00000564817	ENSG00000102901	CENPT	transcript	4.87384	0	Inf	0.00137223	0.15045	up
ENST00000525795	ENSG00000114779	ABHD14B	transcript	1.33498	0	Inf	0.00137461	0.150566	up
ENST00000397053	ENSG00000151461	UPF2	transcript	5.15776	0.007651	9.39688	0.00138734	0.151644	up
ENST00000266095	ENSG00000241878	PISD	transcript	3.00492	0	Inf	0.00138798	0.151644	up
ENST00000471824	ENSG00000133256	PDE6B	transcript	2.14338	0	Inf	0.00138959	0.151644	up
ENST00000397091	ENSG00000077782	FGFR1	transcript	0	0.801141	#NAME?	0.00138983	0.151644	down
ENST00000354906	ENSG00000154305	MIA3	transcript	0	2.65968	#NAME?	0.00140138	0.152679	down
ENST00000358758	ENSG00000167371	PRRT2	transcript	0.004972	0.740861	-7.21923	0.00140315	0.152679	down
ENST00000343388	ENSG00000146872	TLK2	transcript	2.50169	0.0207635	6.91271	0.00140409	0.152679	up
ENST00000614600	ENSG00000006125	AP2B1	transcript	4.81541	0.112904	5.41449	0.00140847	0.15294	up
ENST00000429800	ENSG00000147996	CBWD5	transcript	1.00877	0	Inf	0.0014147	0.153469	up
ENST00000375530	ENSG00000204371	EHMT2	transcript	2.03603	0	Inf	0.00142759	0.154572	up
ENST00000594787	ENSG00000197405	C5AR1	transcript	2.96672	0	Inf	0.00142897	0.154572	up
ENST00000359858	ENSG00000197056	ZMYM1	transcript	0	1.81611	#NAME?	0.00144454	0.155958	down
ENST00000478545	ENSG00000095951	HIVEP1	transcript	0	2.21941	#NAME?	0.00145008	0.156407	down
ENST00000644331	ENSG00000100150	DEPDC5	transcript	1.4386	0	Inf	0.00145527	0.156613	up
ENST00000437941	ENSG00000117155	SSX2IP	transcript	0.000875	0.780779	-9.80142	0.00145537	0.156613	down
ENST00000405867	ENSG00000138029	HADHB	transcript	4.84166	0	Inf	0.0014601	0.156613	up
ENST00000368621	ENSG00000143570	SLC39A1	transcript	3.20288	0	Inf	0.00146011	0.156613	up
ENST00000359785	ENSG00000134242	PTPN22	transcript	0.012775	2.91205	-7.83257	0.00146014	0.156613	down
ENST00000410020	ENSG00000135636	DYSF	transcript	0.242249	0	Inf	0.00146031	0.156613	up
ENST00000264668	ENSG00000124275	MTRR	transcript	2.88574	0.0064215	8.81181	0.00146592	0.156957	up
ENST00000304538	ENSG00000170325	PRDM10	transcript	0	1.34646	#NAME?	0.00146629	0.156957	down
ENST00000506111	ENSG00000174123	TLR10	transcript	0.345815	0	Inf	0.00147022	0.157229	up
ENST00000354940	ENSG00000198431	TXNRD1	transcript	0	1.82793	#NAME?	0.00147631	0.1576	down
ENST00000283474	ENSG00000153443	UBALD1	transcript	1.00554	0	Inf	0.00147847	0.157659	up
ENST00000433259	ENSG00000197586	ENTPD6	transcript	2.85041	0	Inf	0.00149165	0.15862	up
ENST00000591260	ENSG00000183401	CCDC159	transcript	2.09032	0	Inf	0.00149607	0.158766	up
ENST00000373671	ENSG00000173744	AGFG1	transcript	4.5498	0	Inf	0.0015012	0.158766	up
ENST00000400337	ENSG00000182871	COL18A1	transcript	0	1.36435	#NAME?	0.00150145	0.158766	down
ENST00000596049	ENSG00000104872	PIH1D1	transcript	1.19623	0	Inf	0.0015056	0.158822	up
ENST00000594769	ENSG00000268083	AC008982.1	transcript	7.86554	0	Inf	0.00150627	0.158822	up
ENST00000360467	ENSG00000134871	COL4A2	transcript	0.0045105	0.311689	-6.11068	0.0015084	0.158822	down
ENST00000381556	ENSG00000132382	MYBBP1A	transcript	0.001544	0.947504	-9.26132	0.00150925	0.158822	down
ENST00000371509	ENSG00000116171	SCP2	transcript	3.96859	0	Inf	0.00151128	0.158822	up
ENST00000616784	ENSG00000006125	AP2B1	transcript	0.969565	0.0034345	8.14109	0.00151181	0.158822	up
ENST00000324774	ENSG00000110931	CAMKK2	transcript	1.34455	0	Inf	0.00152343	0.159746	up
ENST00000534366	ENSG00000179832	MROH1	transcript	2.55287	0.00962	8.05187	0.00152553	0.159776	up
ENST00000438420	ENSG00000110756	HPS5	transcript	1.79495	0	Inf	0.00152655	0.159776	up
ENST00000638157	ENSG00000023171	GRAMD1B	transcript	0.32896	0	Inf	0.00154271	0.161112	up
ENST00000369969	ENSG00000121940	CLCC1	transcript	1.70149	0	Inf	0.00154359	0.161112	up
ENST00000418900	ENSG00000181061	HIGD1A	transcript	0.130461	5.9278	-5.50581	0.00155026	0.161659	down
ENST00000613258	ENSG00000124789	NUP153	transcript	1.26492	0	Inf	0.00155412	0.161763	up
ENST00000472284	ENSG00000196730	DAPK1	transcript	0.586688	0	Inf	0.00155605	0.161815	up
ENST00000357814	ENSG00000109065	NAT9	transcript	0.026584	3.25545	-6.93615	0.00156249	0.162336	down
ENST00000586757	ENSG00000167470	MIDN	transcript	0.446936	8.92284	-4.31936	0.00156428	0.162372	down
ENST00000615950	ENSG00000143621	ILF2	transcript	15.7276	1.19888	3.71354	0.00157152	0.162915	up
ENST00000397519	ENSG00000164985	PSIP1	transcript	4.41699	0	Inf	0.00157371	0.162915	up
ENST00000327575	ENSG00000185436	IFNLR1	transcript	0.875699	0	Inf	0.00157459	0.162915	up
ENST00000353841	ENSG00000164896	FASTK	transcript	5.20164	0	Inf	0.00157775	0.162915	up
ENST00000645119	ENSG00000122406	RPL5	transcript	11.5786	0	Inf	0.00157777	0.162915	up
ENST00000453258	ENSG00000138185	ENTPD1	transcript	0.233822	0	Inf	0.00157816	0.162915	up
ENST00000373485	ENSG00000162521	RBBP4	transcript	0.827394	0	Inf	0.00157966	0.162921	up
ENST00000425528	ENSG00000105576	TNPO2	transcript	0.999499	0.0011335	9.78428	0.0015844	0.163261	up
ENST00000436027	ENSG00000250067	YJEFN3	transcript	0	1.49447	#NAME?	0.00159274	0.163785	down
ENST00000546034	ENSG00000174669	SLC29A2	transcript	4.33857	0.107951	5.32878	0.00159466	0.163785	up
ENST00000318842	ENSG00000156313	RPGR	transcript	1.14146	0.017525	6.02532	0.00159528	0.163785	up
ENST00000321063	ENSG00000221866	PLXNA4	transcript	1.42092	0.0874865	4.02162	0.00160646	0.164355	up
ENST00000443614	ENSG00000079459	FDFT1	transcript	0	5.33378	#NAME?	0.0016081	0.164355	down
ENST00000357440	ENSG00000174669	SLC29A2	transcript	0.152311	3.35078	-4.4594	0.00161055	0.164457	down
ENST00000396097	ENSG00000134324	LPIN1	transcript	0	1.29844	#NAME?	0.00161423	0.164683	down
ENST00000395711	ENSG00000198301	SDAD1	transcript	2.86768	0	Inf	0.00163299	0.166243	up
ENST00000568369	ENSG00000187741	FANCA	transcript	0.336311	0	Inf	0.00163482	0.166243	up
ENST00000349238	ENSG00000110514	MADD	transcript	1.21269	0	Inf	0.00163665	0.166243	up
ENST00000494079	ENSG00000234545	FAM133B	transcript	7.80837	0.317947	4.61816	0.00164016	0.166243	up
ENST00000512876	ENSG00000015479	MATR3	transcript	0	2.26714	#NAME?	0.00164098	0.166243	down
ENST00000409472	ENSG00000227500	SCAMP4	transcript	1.72403	0	Inf	0.00164187	0.166243	up
ENST00000598088	ENSG00000063176	SPHK2	transcript	1.5439	0.0315875	5.61108	0.00164275	0.166243	up
ENST00000510156	ENSG00000153113	CAST	transcript	3.40323	0	Inf	0.00165608	0.167143	up
ENST00000559082	ENSG00000041357	PSMA4	transcript	6.50723	0	Inf	0.00165866	0.167254	up
ENST00000621835	ENSG00000167674	HDGFL2	transcript	2.52844	0.047003	5.74935	0.00166831	0.168077	up
ENST00000549336	ENSG00000111424	VDR	transcript	0.74907	0	Inf	0.00167035	0.168133	up
ENST00000424963	ENSG00000140153	WDR20	transcript	0.472328	0	Inf	0.00167462	0.168413	up
ENST00000592647	ENSG00000007255	TRAPPC6A	transcript	0	2.3542	#NAME?	0.00168461	0.169156	down
ENST00000310955	ENSG00000117399	CDC20	transcript	0.746005	0	Inf	0.00169189	0.169697	up
ENST00000355977	ENSG00000198160	MIER1	transcript	0.459342	0	Inf	0.00169898	0.170257	up
ENST00000367445	ENSG00000116747	TROVE2	transcript	0.033659	2.05479	-5.93186	0.0017039	0.170599	down
ENST00000430952	ENSG00000186818	LILRB4	transcript	0.671426	0	Inf	0.00170881	0.170939	up
ENST00000595948	ENSG00000104951	IL4I1	transcript	0.0167225	1.04482	-5.96532	0.00174111	0.173709	down
ENST00000340313	ENSG00000173338	KCNK7	transcript	0.880599	0	Inf	0.00174773	0.174215	up
ENST00000420878	ENSG00000186814	ZSCAN30	transcript	0.964044	0.0003385	11.4757	0.00174982	0.174269	up
ENST00000442415	ENSG00000132155	RAF1	transcript	0.0663315	6.71521	-6.66159	0.00175164	0.174298	down
ENST00000373831	ENSG00000180198	RCC1	transcript	3.63773	0.0786105	5.53217	0.00176243	0.17495	up
ENST00000551043	ENSG00000111596	CNOT2	transcript	0	2.93047	#NAME?	0.00176386	0.17495	down
ENST00000360375	ENSG00000133739	LRRCC1	transcript	0.422021	0	Inf	0.00176439	0.17495	up
ENST00000328221	ENSG00000185885	IFITM1	transcript	0.066635	57.6039	-9.75567	0.00177394	0.175743	down
ENST00000287380	ENSG00000156787	TBC1D31	transcript	0.154614	3.12631	-4.33771	0.00177598	0.175791	down
ENST00000361409	ENSG00000132694	ARHGEF11	transcript	1.16648	0	Inf	0.00177956	0.175991	up
ENST00000574590	ENSG00000120071	KANSL1	transcript	1.07783	0.026485	5.34682	0.00178738	0.176531	up
ENST00000630539	ENSG00000049656	CLPTM1L	transcript	3.33237	0	Inf	0.00178814	0.176531	up
ENST00000543004	ENSG00000167770	OTUB1	transcript	4.79503	0.235112	4.35012	0.00179123	0.176682	up
ENST00000445108	ENSG00000032219	ARID4A	transcript	7.00181	0	Inf	0.00179349	0.17675	up
ENST00000619085	ENSG00000213654	GPSM3	transcript	5.6795	0	Inf	0.00180982	0.178073	up
ENST00000644676	ENSG00000079335	CDC14A	transcript	0	0.626673	#NAME?	0.00181574	0.178477	down
ENST00000380045	ENSG00000047634	SCML1	transcript	2.48013	0	Inf	0.00182452	0.179183	up
ENST00000626993	ENSG00000163349	HIPK1	transcript	0.019871	1.08263	-5.76773	0.00185443	0.181805	down
ENST00000446292	ENSG00000178028	DMAP1	transcript	1.07924	0	Inf	0.00187226	0.183393	up
ENST00000520166	ENSG00000171045	TSNARE1	transcript	0	3.68837	#NAME?	0.00187574	0.183576	down
ENST00000449570	ENSG00000114026	OGG1	transcript	2.10765	0.039668	5.73151	0.00188311	0.184137	up
ENST00000405198	ENSG00000100280	AP1B1	transcript	0.540683	0	Inf	0.00188554	0.184152	up
ENST00000601807	ENSG00000104872	PIH1D1	transcript	1.12728	0	Inf	0.00188815	0.184152	up
ENST00000354599	ENSG00000005801	ZNF195	transcript	0.001395	0.758974	-9.08764	0.00189447	0.18461	down
ENST00000381112	ENSG00000136280	CCM2	transcript	0	3.5377	#NAME?	0.00190529	0.185504	down
ENST00000487200	ENSG00000163539	CLASP2	transcript	0.594369	0	Inf	0.00190899	0.185558	up
ENST00000354958	ENSG00000178209	PLEC	transcript	0.47209	0.019155	4.62327	0.00191401	0.185873	up
ENST00000531720	ENSG00000197363	ZNF517	transcript	2.08396	0.0337935	5.94644	0.00191911	0.186208	up
ENST00000541586	ENSG00000136280	CCM2	transcript	3.73938	0	Inf	0.00194039	0.187789	up
ENST00000532463	ENSG00000198561	CTNND1	transcript	0	1.14265	#NAME?	0.00194816	0.18822	down
ENST00000335766	ENSG00000129355	CDKN2D	transcript	0	6.05363	#NAME?	0.00194817	0.18822	down
ENST00000558943	ENSG00000090487	SPG21	transcript	0	2.17607	#NAME?	0.00195436	0.188504	down
ENST00000451692	ENSG00000147050	KDM6A	transcript	1.64114	0	Inf	0.00195445	0.188504	up
ENST00000512982	ENSG00000082074	FYB1	transcript	3.08869	53.1695	-4.10553	0.0019574	0.188628	down
ENST00000578190	ENSG00000108654	DDX5	transcript	10.9511	0	Inf	0.00196984	0.189336	up
ENST00000381474	ENSG00000185164	NOMO2	transcript	0	1.58324	#NAME?	0.00197124	0.189336	down
ENST00000434693	ENSG00000144642	RBMS3	transcript	0.189022	0.0024375	6.27701	0.0019727	0.189336	up
ENST00000539945	ENSG00000014641	MDH1	transcript	0	4.27684	#NAME?	0.00198014	0.189687	down
ENST00000591532	ENSG00000204920	ZNF155	transcript	0	2.08617	#NAME?	0.00199121	0.190395	down
ENST00000302850	ENSG00000171105	INSR	transcript	0.23985	0	Inf	0.00199155	0.190395	up
ENST00000374319	ENSG00000030419	IKZF2	transcript	0	1.01942	#NAME?	0.00199258	0.190395	down
ENST00000358987	ENSG00000197054	ZNF763	transcript	0.765792	0	Inf	0.00199557	0.19052	up
ENST00000509887	ENSG00000164211	STARD4	transcript	0.910883	0	Inf	0.00199758	0.19055	up
ENST00000515792	ENSG00000145425	RPS3A	transcript	0	9.64768	#NAME?	0.00200007	0.190628	down
ENST00000646039	ENSG00000065883	CDK13	transcript	0.0273495	4.49676	-7.36123	0.00200874	0.191171	down
ENST00000608083	ENSG00000097021	ACOT7	transcript	0.005758	1.59336	-8.11229	0.00201169	0.191171	down
ENST00000506797	ENSG00000085871	MGST2	transcript	1.76317	0	Inf	0.00201265	0.191171	up
ENST00000392413	ENSG00000130518	IQCN	transcript	1.41589	0	Inf	0.00201423	0.191171	up
ENST00000358030	ENSG00000152942	RAD17	transcript	0	2.2967	#NAME?	0.00202574	0.191941	down
ENST00000508679	ENSG00000136436	CALCOCO2	transcript	4.48081	0	Inf	0.00203086	0.192264	up
ENST00000512371	ENSG00000181381	DDX60L	transcript	2.51727	0	Inf	0.00203792	0.192772	up
ENST00000568940	ENSG00000005194	CIAPIN1	transcript	0	0.99678	#NAME?	0.00204827	0.193427	down
ENST00000522038	ENSG00000082515	MRPL22	transcript	0.346238	0	Inf	0.00205197	0.193615	up
ENST00000461554	ENSG00000090097	PCBP4	transcript	0	2.8034	#NAME?	0.00205401	0.193645	down
ENST00000357606	ENSG00000135392	DNAJC14	transcript	1.8142	0	Inf	0.0020594	0.193992	up
ENST00000440873	ENSG00000133895	MEN1	transcript	0.985197	0	Inf	0.0020729	0.194638	up
ENST00000553086	ENSG00000139620	KANSL2	transcript	0.660497	0	Inf	0.00207738	0.194638	up
ENST00000328550	ENSG00000180479	ZNF571	transcript	0.000798	0.417865	-9.03243	0.0020792	0.194638	down
ENST00000321998	ENSG00000167186	COQ7	transcript	0.580992	0	Inf	0.00207957	0.194638	up
ENST00000420541	ENSG00000121858	TNFSF10	transcript	0.783346	0	Inf	0.00207989	0.194638	up
ENST00000395240	ENSG00000149925	ALDOA	transcript	0	4.34327	#NAME?	0.00208003	0.194638	down
ENST00000538733	ENSG00000110931	CAMKK2	transcript	1.18168	0	Inf	0.00208484	0.194766	up
ENST00000373323	ENSG00000101452	DHX35	transcript	2.59947	0	Inf	0.00209211	0.195124	up
ENST00000348208	ENSG00000119139	TJP2	transcript	1.50437	0	Inf	0.00209213	0.195124	up
ENST00000640495	ENSG00000108433	GOSR2	transcript	0.320472	0	Inf	0.002096	0.195324	up
ENST00000507377	ENSG00000138709	LARP1B	transcript	0.659149	0	Inf	0.00211187	0.196277	up
ENST00000380469	ENSG00000215305	VPS16	transcript	2.61439	0	Inf	0.00211318	0.196277	up
ENST00000341307	ENSG00000133318	RTN3	transcript	2.38813	0	Inf	0.00212401	0.196959	up
ENST00000566113	ENSG00000103502	CDIPT	transcript	3.60116	0	Inf	0.00213132	0.19728	up
ENST00000428334	ENSG00000157985	AGAP1	transcript	0.123217	0	Inf	0.00215754	0.199415	up
ENST00000443003	ENSG00000168028	RPSA	transcript	409.032	42.6905	3.26023	0.00216863	0.200272	up
ENST00000373832	ENSG00000180198	RCC1	transcript	0	1.38727	#NAME?	0.00217036	0.200272	down
ENST00000367509	ENSG00000121481	RNF2	transcript	0.659211	0	Inf	0.00217561	0.200593	up
ENST00000299275	ENSG00000052126	PLEKHA5	transcript	0	1.36045	#NAME?	0.00217828	0.200675	down
ENST00000348850	ENSG00000120049	KCNIP2	transcript	1.26075	0.021323	5.88573	0.00220274	0.202598	up
ENST00000617123	ENSG00000278195	SSTR3	transcript	2.11571	0.075376	4.8109	0.00220598	0.202731	up
ENST00000370788	ENSG00000151914	DST	transcript	0	0.323252	#NAME?	0.00221124	0.20305	down
ENST00000425642	ENSG00000171130	ATP6V0E2	transcript	8.08739	0.022804	8.47024	0.00221412	0.203149	up
ENST00000395813	ENSG00000153113	CAST	transcript	10.1247	0.126844	6.31867	0.00222405	0.203526	up
ENST00000353706	ENSG00000166401	SERPINB8	transcript	1.71718	0	Inf	0.00222682	0.203526	up
ENST00000637264	ENSG00000140521	POLG	transcript	0	1.80015	#NAME?	0.00222689	0.203526	down
ENST00000437736	ENSG00000159352	PSMD4	transcript	0.278849	7.32572	-4.71541	0.00222841	0.203526	down
ENST00000376142	ENSG00000136754	ABI1	transcript	0.293484	0	Inf	0.00222903	0.203526	up
ENST00000614034	ENSG00000275111	ZNF2	transcript	0.40433	0	Inf	0.00226104	0.205943	up
ENST00000382896	ENSG00000183878	UTY	transcript	0.868626	0	Inf	0.00227101	0.206525	up
ENST00000360135	ENSG00000168781	PPIP5K1	transcript	0.240606	0	Inf	0.00227403	0.206633	up
ENST00000382580	ENSG00000183765	CHEK2	transcript	0	0.614588	#NAME?	0.00227694	0.206732	down
ENST00000554578	ENSG00000185482	STAC3	transcript	0.651185	0	Inf	0.00228392	0.206932	up
ENST00000368912	ENSG00000143434	SEMA6C	transcript	0.537481	0	Inf	0.00229522	0.207194	up
ENST00000471863	ENSG00000112655	PTK7	transcript	0.425499	0	Inf	0.00229636	0.207194	up
ENST00000371515	ENSG00000020256	ZFP64	transcript	0.657969	0	Inf	0.00230609	0.207875	up
ENST00000538342	ENSG00000178188	SH2B1	transcript	3.7163	0	Inf	0.00231224	0.208098	up
ENST00000359660	ENSG00000145743	FBXL17	transcript	4.20682	0.0283585	7.2128	0.00231938	0.208493	up
ENST00000396777	ENSG00000132254	ARFIP2	transcript	3.0199	0	Inf	0.00232428	0.208493	up
ENST00000316615	ENSG00000177885	GRB2	transcript	0	0.754011	#NAME?	0.00232454	0.208493	down
ENST00000252336	ENSG00000130052	STARD8	transcript	0	0.312211	#NAME?	0.00232747	0.208493	down
ENST00000311275	ENSG00000101040	ZMYND8	transcript	1.81955	0.000284	12.6454	0.00232954	0.208493	up
ENST00000590194	ENSG00000013306	SLC25A39	transcript	6.33475	0.182132	5.12023	0.00233776	0.209063	up
ENST00000435660	ENSG00000152683	SLC30A6	transcript	1.18435	0	Inf	0.00234909	0.20991	up
ENST00000381061	ENSG00000130638	ATXN10	transcript	0	1.82473	#NAME?	0.00236363	0.210773	down
ENST00000434713	ENSG00000118007	STAG1	transcript	1.91963	0.000135	13.7956	0.00236434	0.210773	up
ENST00000394690	ENSG00000162236	STX5	transcript	3.55717	0	Inf	0.0023785	0.211868	up
ENST00000374787	ENSG00000136824	SMC2	transcript	0.422833	0	Inf	0.00238037	0.211868	up
ENST00000454704	ENSG00000115207	GTF3C2	transcript	0.500753	7.85543	-3.97152	0.00238616	0.212216	down
ENST00000523782	ENSG00000158856	DMTN	transcript	0	2.40526	#NAME?	0.00239232	0.212475	down
ENST00000303155	ENSG00000171208	NETO2	transcript	0.31777	0	Inf	0.00239444	0.212475	up
ENST00000369567	ENSG00000134262	AP4B1	transcript	2.57207	0	Inf	0.00239471	0.212475	up
ENST00000445203	ENSG00000138658	ZGRF1	transcript	0	0.869333	#NAME?	0.0023991	0.212698	down
ENST00000519053	ENSG00000164941	INTS8	transcript	1.79397	0	Inf	0.00241668	0.21364	up
ENST00000553066	ENSG00000196465	MYL6B	transcript	0.792849	0	Inf	0.00241729	0.21364	up
ENST00000456013	ENSG00000111679	PTPN6	transcript	20.6521	0.501273	5.36455	0.00242423	0.214076	up
ENST00000643412	ENSG00000130703	OSBPL2	transcript	1.88373	0.039554	5.57362	0.00242601	0.214076	up
ENST00000639877	ENSG00000270800	RPS10-NUDT3	transcript	1.00447	0.0019005	9.04585	0.00242906	0.214178	up
ENST00000529842	ENSG00000178685	PARP10	transcript	7.83439	0	Inf	0.00243677	0.214691	up
ENST00000366856	ENSG00000143771	CNIH4	transcript	1.32262	0	Inf	0.00246053	0.215909	up
ENST00000278849	ENSG00000149503	INCENP	transcript	1.45994	0	Inf	0.00246129	0.215909	up
ENST00000618490	ENSG00000117602	RCAN3	transcript	0.434845	0	Inf	0.00246493	0.215909	up
ENST00000618914	ENSG00000120992	LYPLA1	transcript	0	2.23678	#NAME?	0.00246555	0.215909	down
ENST00000378424	ENSG00000157870	FAM213B	transcript	0.370254	0	Inf	0.00246588	0.215909	up
ENST00000369744	ENSG00000064886	CHI3L2	transcript	0.679284	0	Inf	0.00246941	0.21605	up
ENST00000336509	ENSG00000092931	MFSD11	transcript	0.829014	0	Inf	0.0024764	0.216172	up
ENST00000302118	ENSG00000169174	PCSK9	transcript	0	0.314825	#NAME?	0.0024795	0.216172	down
ENST00000644759	ENSG00000122406	RPL5	transcript	88.0132	0.911088	6.59399	0.00248036	0.216172	up
ENST00000437379	ENSG00000163517	HDAC11	transcript	0.533234	0	Inf	0.00248586	0.216325	up
ENST00000631291	ENSG00000072210	ALDH3A2	transcript	0	1.36036	#NAME?	0.00248785	0.216325	down
ENST00000375537	ENSG00000204371	EHMT2	transcript	1.35717	0	Inf	0.00250128	0.217044	up
ENST00000379404	ENSG00000102172	SMS	transcript	0.885898	0	Inf	0.00250245	0.217044	up
ENST00000356876	ENSG00000215788	TNFRSF25	transcript	0.669419	31.6176	-5.56168	0.0025041	0.217044	down
ENST00000555394	ENSG00000133961	NUMB	transcript	0	1.79357	#NAME?	0.00251034	0.217044	down
ENST00000281405	ENSG00000118965	WDR35	transcript	0.771841	0	Inf	0.00251079	0.217044	up
ENST00000507661	ENSG00000071205	ARHGAP10	transcript	0.526439	0	Inf	0.00251139	0.217044	up
ENST00000282185	ENSG00000152348	ATG10	transcript	0.329212	0	Inf	0.00251149	0.217044	up
ENST00000314567	ENSG00000205643	CDPF1	transcript	1.1125	0	Inf	0.00251899	0.217526	up
ENST00000373747	ENSG00000134644	PUM1	transcript	1.19176	14.8964	-3.6438	0.00253843	0.219037	down
ENST00000429989	ENSG00000108219	TSPAN14	transcript	1.4944	17.205	-3.52519	0.00254711	0.219452	down
ENST00000565601	ENSG00000102984	ZNF821	transcript	0.956591	0.0049195	7.60325	0.00255707	0.22006	up
ENST00000375723	ENSG00000102606	ARHGEF7	transcript	0	1.08329	#NAME?	0.00255986	0.22006	down
ENST00000643329	ENSG00000198836	OPA1	transcript	0	0.842923	#NAME?	0.00256006	0.22006	down
ENST00000376840	ENSG00000204634	TBC1D8	transcript	2.01593	0.110021	4.19559	0.00257281	0.220466	up
ENST00000425244	ENSG00000257923	CUX1	transcript	1.90113	0	Inf	0.00257378	0.220466	up
ENST00000380850	ENSG00000155158	TTC39B	transcript	0.622232	0.0085795	6.18042	0.00257401	0.220466	up
ENST00000439556	ENSG00000257591	ZNF625	transcript	0.782755	0	Inf	0.00257449	0.220466	up
ENST00000432436	ENSG00000242866	STRC	transcript	0.449819	0	Inf	0.00257857	0.220648	up
ENST00000598312	ENSG00000181894	ZNF329	transcript	1.5345	0	Inf	0.00258581	0.221101	up
ENST00000281394	ENSG00000162869	PPP1R21	transcript	0	1.69742	#NAME?	0.0025972	0.221739	down
ENST00000640765	ENSG00000104447	TRPS1	transcript	0.545222	0	Inf	0.00260541	0.222197	up
ENST00000591382	ENSG00000108883	EFTUD2	transcript	0	0.300272	#NAME?	0.0026065	0.222197	down
ENST00000358704	ENSG00000179456	ZBTB18	transcript	0.221161	8.78896	-5.31252	0.0026108	0.222396	down
ENST00000642691	ENSG00000164077	MON1A	transcript	0.0034825	0.399083	-6.84042	0.00261306	0.222421	down
ENST00000536120	ENSG00000121310	ECHDC2	transcript	0.004044	2.31479	-9.16088	0.00262676	0.222961	down
ENST00000396127	ENSG00000122507	BBS9	transcript	1.3119	0	Inf	0.00262679	0.222961	up
ENST00000560595	ENSG00000140374	ETFA	transcript	1.06859	0	Inf	0.00264553	0.223972	up
ENST00000307659	ENSG00000170871	KIAA0232	transcript	0.0326255	2.23958	-6.10109	0.00264642	0.223972	down
ENST00000511566	ENSG00000204628	RACK1	transcript	0	6.02938	#NAME?	0.00264713	0.223972	down
ENST00000313778	ENSG00000178149	DALRD3	transcript	0	2.52651	#NAME?	0.00264713	0.223972	down
ENST00000360909	ENSG00000100592	DAAM1	transcript	0.086157	3.13848	-5.18695	0.00265466	0.224419	down
ENST00000409493	ENSG00000115274	INO80B	transcript	1.89819	0	Inf	0.0026586	0.224438	up
ENST00000612123	ENSG00000185630	PBX1	transcript	0	0.216646	#NAME?	0.00266325	0.224663	down
ENST00000359139	ENSG00000100239	PPP6R2	transcript	2.21155	0.004644	8.89548	0.00268688	0.225532	up
ENST00000409689	ENSG00000122550	KLHL7	transcript	1.56444	0	Inf	0.00268978	0.225532	up
ENST00000496288	ENSG00000198492	YTHDF2	transcript	1.13249	0	Inf	0.00268985	0.225532	up
ENST00000531700	ENSG00000166004	CEP295	transcript	0.341537	0	Inf	0.0026935	0.225532	up
ENST00000644810	ENSG00000166340	TPP1	transcript	1.58033	0	Inf	0.00270018	0.225533	up
ENST00000421422	ENSG00000174306	ZHX3	transcript	0.489238	0.0016025	8.25407	0.00270072	0.225533	up
ENST00000484491	ENSG00000163848	ZNF148	transcript	0.0276025	1.70693	-5.95046	0.00270759	0.22569	down
ENST00000417040	ENSG00000127481	UBR4	transcript	0.850159	0.0413945	4.36022	0.00270973	0.22569	up
ENST00000494055	ENSG00000071794	HLTF	transcript	0.43424	0	Inf	0.00271668	0.22569	up
ENST00000483967	ENSG00000106462	EZH2	transcript	2.02803	0	Inf	0.00271933	0.22569	up
ENST00000357197	ENSG00000119383	PTPA	transcript	1.88609	0	Inf	0.00271934	0.22569	up
ENST00000304552	ENSG00000172215	CXCR6	transcript	1.01247	0.0128845	6.2961	0.0027274	0.22603	up
ENST00000543354	ENSG00000136643	RPS6KC1	transcript	1.22305	0	Inf	0.00272745	0.22603	up
ENST00000377419	ENSG00000096654	ZNF184	transcript	2.40617	0.0088445	8.08774	0.00274601	0.227402	up
ENST00000645214	ENSG00000119537	KDSR	transcript	0.02007	1.92114	-6.58078	0.00275551	0.227923	down
ENST00000541639	ENSG00000012817	KDM5D	transcript	13.9668	0.0452205	8.27081	0.00275633	0.227923	up
ENST00000517367	ENSG00000147684	NDUFB9	transcript	7.81779	0	Inf	0.00276168	0.228102	up
ENST00000621469	ENSG00000114738	MAPKAPK3	transcript	1.11916	13.6513	-3.60855	0.00276254	0.228102	down
ENST00000432292	ENSG00000064933	PMS1	transcript	0	0.311437	#NAME?	0.00277143	0.228503	down
ENST00000556945	ENSG00000100722	ZC3H14	transcript	0.85937	0	Inf	0.00278029	0.229066	up
ENST00000392055	ENSG00000153823	PID1	transcript	0.594728	0.003542	7.39152	0.00279238	0.229316	up
ENST00000612687	ENSG00000149428	HYOU1	transcript	1.13224	0	Inf	0.00279324	0.229316	up
ENST00000550082	ENSG00000123358	NR4A1	transcript	2.43263	0	Inf	0.00279347	0.229316	up
ENST00000349505	ENSG00000100429	HDAC10	transcript	2.50855	0	Inf	0.00280232	0.229357	up
ENST00000524850	ENSG00000064687	ABCA7	transcript	1.77452	0	Inf	0.00280495	0.229357	up
ENST00000347559	ENSG00000160789	LMNA	transcript	0	1.60276	#NAME?	0.00280535	0.229357	down
ENST00000511107	ENSG00000164182	NDUFAF2	transcript	1.75376	0	Inf	0.0028056	0.229357	up
ENST00000444761	ENSG00000180398	MCFD2	transcript	1.47572	0.008408	7.45544	0.00280975	0.229486	up
ENST00000533464	ENSG00000070047	PHRF1	transcript	0	0.905737	#NAME?	0.00282104	0.22991	down
ENST00000622599	ENSG00000068400	GRIPAP1	transcript	0	1.63507	#NAME?	0.00282105	0.22991	down
ENST00000331662	ENSG00000185818	NAT8L	transcript	0.17847	0	Inf	0.00283719	0.230893	up
ENST00000549732	ENSG00000183283	DAZAP2	transcript	0	8.30381	#NAME?	0.00284295	0.231196	down
ENST00000590588	ENSG00000171817	ZNF540	transcript	1.83294	0	Inf	0.00284535	0.231224	up
ENST00000398080	ENSG00000047634	SCML1	transcript	0.0037335	3.02372	-9.66158	0.00285135	0.231545	down
ENST00000536012	ENSG00000060339	CCAR1	transcript	1.96249	0	Inf	0.00286536	0.232516	up
ENST00000367353	ENSG00000162702	ZNF281	transcript	0	1.51647	#NAME?	0.00287318	0.232983	down
ENST00000378714	ENSG00000065328	MCM10	transcript	0.241907	0	Inf	0.00289425	0.234145	up
ENST00000505940	ENSG00000174125	TLR1	transcript	0.0004305	2.31439	-12.3923	0.00289466	0.234145	down
ENST00000441497	ENSG00000114346	ECT2	transcript	0.338792	0	Inf	0.00289766	0.234145	up
ENST00000381218	ENSG00000214717	ZBED1	transcript	1.70076	0	Inf	0.00290038	0.234145	up
ENST00000533455	ENSG00000164733	CTSB	transcript	14.2851	0.159614	6.48378	0.00290924	0.234145	up
ENST00000370086	ENSG00000180879	SSR4	transcript	6.36781	73.2301	-3.52357	0.00291057	0.234145	down
ENST00000367186	ENSG00000213079	SCAF8	transcript	0.333096	12.3222	-5.20918	0.00291439	0.234145	down
ENST00000359606	ENSG00000078699	CBFA2T2	transcript	1.69176	0.033242	5.66937	0.00291475	0.234145	up
ENST00000420743	ENSG00000092199	HNRNPC	transcript	0	2.96524	#NAME?	0.00291907	0.234145	down
ENST00000397382	ENSG00000100802	C14orf93	transcript	1.38171	0	Inf	0.00291997	0.234145	up
ENST00000531159	ENSG00000135372	NAT10	transcript	1.38109	0	Inf	0.00292146	0.234145	up
ENST00000394266	ENSG00000103037	SETD6	transcript	0	1.41812	#NAME?	0.00292148	0.234145	down
ENST00000550520	ENSG00000197111	PCBP2	transcript	6.31983	0	Inf	0.00292149	0.234145	up
ENST00000417955	ENSG00000161048	NAPEPLD	transcript	0.953736	0	Inf	0.00292309	0.234145	up
ENST00000396941	ENSG00000100897	DCAF11	transcript	1.97995	0	Inf	0.00292312	0.234145	up
ENST00000394432	ENSG00000068831	RASGRP2	transcript	19.8461	0.274817	6.17424	0.00292432	0.234145	up
ENST00000545318	ENSG00000082805	ERC1	transcript	4.30121	0	Inf	0.00292741	0.234145	up
ENST00000585981	ENSG00000108946	PRKAR1A	transcript	0.942128	0	Inf	0.002931	0.234145	up
ENST00000452508	ENSG00000149311	ATM	transcript	0.0026495	0.553731	-7.70732	0.00293334	0.234166	down
ENST00000558013	ENSG00000130164	LDLR	transcript	1.51212	0	Inf	0.00294913	0.23526	up
ENST00000413574	ENSG00000213923	CSNK1E	transcript	3.32058	0.020333	7.35147	0.0029523	0.235347	up
ENST00000278568	ENSG00000149269	PAK1	transcript	0.660057	0	Inf	0.00296072	0.235852	up
ENST00000298523	ENSG00000172243	CLEC7A	transcript	0	0.923075	#NAME?	0.00297043	0.236459	down
ENST00000514234	ENSG00000197530	MIB2	transcript	1.83813	0	Inf	0.0029823	0.237236	up
ENST00000398958	ENSG00000180198	RCC1	transcript	0	1.66304	#NAME?	0.00300038	0.238371	down
ENST00000453446	ENSG00000139631	CSAD	transcript	2.64138	0	Inf	0.00300556	0.238371	up
ENST00000617346	ENSG00000265681	RPL17	transcript	5.89715	0	Inf	0.00300618	0.238371	up
ENST00000555755	ENSG00000100722	ZC3H14	transcript	1.84694	0	Inf	0.00300913	0.238371	up
ENST00000392011	ENSG00000130147	SH3BP4	transcript	0.899465	0	Inf	0.00300919	0.238371	up
ENST00000440077	ENSG00000012817	KDM5D	transcript	0.993313	0	Inf	0.00300921	0.238371	up
ENST00000360304	ENSG00000065534	MYLK	transcript	0	0.142073	#NAME?	0.00301943	0.238864	down
ENST00000273179	ENSG00000144677	CTDSPL	transcript	0	0.234456	#NAME?	0.00301966	0.238864	down
ENST00000564060	ENSG00000140931	CMTM3	transcript	1.15549	0	Inf	0.00303013	0.239524	up
ENST00000480003	ENSG00000117335	CD46	transcript	0	3.72247	#NAME?	0.00305101	0.240767	down
ENST00000343815	ENSG00000143569	UBAP2L	transcript	0	1.3777	#NAME?	0.00305112	0.240767	down
ENST00000394601	ENSG00000011304	PTBP1	transcript	1.43166	0	Inf	0.00307074	0.241255	up
ENST00000449165	ENSG00000157617	C2CD2	transcript	0	1.02427	#NAME?	0.00307079	0.241255	down
ENST00000334634	ENSG00000163462	TRIM46	transcript	1.48956	0	Inf	0.0030709	0.241255	up
ENST00000646058	ENSG00000133835	HSD17B4	transcript	1.01328	0	Inf	0.00307167	0.241255	up
ENST00000368134	ENSG00000164483	SAMD3	transcript	0.685566	0.011587	5.88672	0.00307333	0.241255	up
ENST00000321613	ENSG00000168490	PHYHIP	transcript	1.48022	0	Inf	0.00307337	0.241255	up
ENST00000415265	ENSG00000178252	WDR6	transcript	0	2.46907	#NAME?	0.0030931	0.242636	down
ENST00000422163	ENSG00000114353	GNAI2	transcript	1.86807	0	Inf	0.00311445	0.244141	up
ENST00000359548	ENSG00000186281	GPAT2	transcript	0.593754	0	Inf	0.00314032	0.245998	up
ENST00000619961	ENSG00000196141	SPATS2L	transcript	0.730336	0	Inf	0.00314262	0.246008	up
ENST00000262768	ENSG00000035862	TIMP2	transcript	2.87672	0.222763	3.69084	0.00314539	0.246054	up
ENST00000352848	ENSG00000136717	BIN1	transcript	0	1.97432	#NAME?	0.00314784	0.246076	down
ENST00000380649	ENSG00000084754	HADHA	transcript	22.9344	2.39352	3.26031	0.00317112	0.247724	up
ENST00000512738	ENSG00000109445	ZNF330	transcript	0	2.02259	#NAME?	0.00319276	0.249126	down
ENST00000221315	ENSG00000256087	ZNF432	transcript	0	1.76753	#NAME?	0.00319347	0.249126	down
ENST00000484742	ENSG00000143303	RRNAD1	transcript	1.31178	0	Inf	0.00320093	0.249535	up
ENST00000418745	ENSG00000214021	TTLL3	transcript	1.74809	0	Inf	0.0032063	0.249782	up
ENST00000315091	ENSG00000120948	TARDBP	transcript	0	0.538816	#NAME?	0.00321109	0.249811	down
ENST00000303714	ENSG00000169604	ANTXR1	transcript	0	0.168741	#NAME?	0.00321535	0.24997	down
ENST00000297512	ENSG00000213199	ASIC3	transcript	0.82152	0	Inf	0.00321859	0.25005	up
ENST00000542564	ENSG00000187790	FANCM	transcript	0	0.689964	#NAME?	0.00323817	0.251398	down
ENST00000446782	ENSG00000113838	TBCCD1	transcript	0	1.93881	#NAME?	0.00324482	0.251742	down
ENST00000229554	ENSG00000111834	RSPH4A	transcript	0	0.405848	#NAME?	0.00325984	0.252734	down
ENST00000592764	ENSG00000101654	RNMT	transcript	1.06375	0	Inf	0.00327112	0.253435	up
ENST00000604948	ENSG00000100890	KIAA0391	transcript	1.92208	0.0036965	9.02229	0.0032928	0.254764	up
ENST00000544396	ENSG00000155324	GRAMD2B	transcript	1.52831	0	Inf	0.00329504	0.254764	up
ENST00000390667	ENSG00000136122	BORA	transcript	0.502711	0	Inf	0.00330293	0.254999	up
ENST00000491893	ENSG00000196730	DAPK1	transcript	1.03643	0	Inf	0.00330588	0.254999	up
ENST00000357505	ENSG00000244754	N4BP2L2	transcript	1.48723	0	Inf	0.00330711	0.254999	up
ENST00000398367	ENSG00000160185	UBASH3A	transcript	2.47639	0	Inf	0.00332601	0.256282	up
ENST00000455361	ENSG00000161618	ALDH16A1	transcript	1.72815	0	Inf	0.00333749	0.256536	up
ENST00000534469	ENSG00000135541	AHI1	transcript	1.34688	0	Inf	0.00334361	0.256536	up
ENST00000556862	ENSG00000100461	RBM23	transcript	1.60834	0	Inf	0.00334599	0.256536	up
ENST00000317350	ENSG00000170525	PFKFB3	transcript	0	2.06638	#NAME?	0.00335195	0.256536	down
ENST00000405289	ENSG00000115504	EHBP1	transcript	0	1.14925	#NAME?	0.00335197	0.256536	down
ENST00000636865	ENSG00000145020	AMT	transcript	2.24262	0	Inf	0.00335618	0.256682	up
ENST00000612721	ENSG00000271254	AC240274.1	transcript	2.31262	0	Inf	0.00336448	0.257095	up
ENST00000444676	ENSG00000105953	OGDH	transcript	0.350527	0	Inf	0.00336969	0.257095	up
ENST00000612959	ENSG00000126653	NSRP1	transcript	1.75081	0	Inf	0.00337373	0.257095	up
ENST00000509903	ENSG00000153113	CAST	transcript	0	2.00521	#NAME?	0.00337522	0.257095	down
ENST00000533465	ENSG00000173442	EHBP1L1	transcript	1.18529	0	Inf	0.00337941	0.257202	up
ENST00000622241	ENSG00000275342	PRAG1	transcript	0.0057605	1.56285	-8.08377	0.00338119	0.257202	down
ENST00000517654	ENSG00000153310	FAM49B	transcript	14.807	0.882972	4.06776	0.00338648	0.257432	up
ENST00000409018	ENSG00000081177	EXD2	transcript	0.78048	0.0151495	5.68702	0.00340912	0.25896	up
ENST00000564595	ENSG00000149925	ALDOA	transcript	2.50924	0	Inf	0.00341117	0.25896	up
ENST00000618590	ENSG00000164978	NUDT2	transcript	0	1.17642	#NAME?	0.00342282	0.259512	down
ENST00000338432	ENSG00000076555	ACACB	transcript	0.0061215	2.50653	-8.67759	0.00342303	0.259512	down
ENST00000529550	ENSG00000008517	IL32	transcript	5.43076	0	Inf	0.00342763	0.259686	up
ENST00000370695	ENSG00000198689	SLC9A6	transcript	0.217169	2.89962	-3.73897	0.00343378	0.259978	down
ENST00000396741	ENSG00000008256	CYTH3	transcript	0.117184	2.21026	-4.23736	0.0034434	0.260532	down
ENST00000569338	ENSG00000140463	BBS4	transcript	1.24013	0	Inf	0.00344782	0.26066	up
ENST00000545201	ENSG00000032444	PNPLA6	transcript	3.65007	0.007548	8.91761	0.00344971	0.26066	up
ENST00000418998	ENSG00000185513	L3MBTL1	transcript	1.23671	0	Inf	0.00345749	0.261074	up
ENST00000616393	ENSG00000121766	ZCCHC17	transcript	2.69498	0	Inf	0.00347608	0.261811	up
ENST00000485960	ENSG00000121749	TBC1D15	transcript	1.65904	0	Inf	0.00347751	0.261811	up
ENST00000454073	ENSG00000154957	ZNF18	transcript	1.82782	0	Inf	0.00347848	0.261811	up
ENST00000372972	ENSG00000101811	CSTF2	transcript	2.11092	0	Inf	0.00347883	0.261811	up
ENST00000566256	ENSG00000140400	MAN2C1	transcript	0	1.66875	#NAME?	0.00349639	0.2627	down
ENST00000485287	ENSG00000187243	MAGED4B	transcript	0	0.362366	#NAME?	0.00349761	0.2627	down
ENST00000262640	ENSG00000124333	VAMP7	transcript	1.64646	0	Inf	0.00350842	0.263248	up
ENST00000627450	ENSG00000179889	PDXDC1	transcript	1.54413	0	Inf	0.00351317	0.263248	up
ENST00000322238	ENSG00000108039	XPNPEP1	transcript	1.67803	0	Inf	0.0035142	0.263248	up
ENST00000347140	ENSG00000179912	R3HDM2	transcript	0.066117	5.42002	-6.35713	0.00351423	0.263248	down
ENST00000358385	ENSG00000198513	ATL1	transcript	0.342629	0	Inf	0.00352169	0.263458	up
ENST00000522420	ENSG00000156787	TBC1D31	transcript	0	1.25793	#NAME?	0.00353021	0.263746	down
ENST00000279249	ENSG00000149798	CDC42EP2	transcript	0.489254	0	Inf	0.00354996	0.265011	up
ENST00000547131	ENSG00000058272	PPP1R12A	transcript	0.976835	0	Inf	0.00355341	0.265011	up
ENST00000527403	ENSG00000110075	PPP6R3	transcript	0.837499	0	Inf	0.00355484	0.265011	up
ENST00000465308	ENSG00000169554	ZEB2	transcript	0	1.32994	#NAME?	0.00355695	0.265011	down
ENST00000265094	ENSG00000072803	FBXW11	transcript	4.25896	0.270106	3.9789	0.00356585	0.265356	up
ENST00000528013	ENSG00000132781	MUTYH	transcript	0	2.37213	#NAME?	0.00357208	0.265517	down
ENST00000426464	ENSG00000167536	DHRS13	transcript	0	2.5065	#NAME?	0.00357271	0.265517	down
ENST00000349736	ENSG00000101266	CSNK2A1	transcript	0.0030855	0.469104	-7.24826	0.0035809	0.265653	down
ENST00000378011	ENSG00000161395	PGAP3	transcript	1.60452	0	Inf	0.00358158	0.265653	up
ENST00000402521	ENSG00000108883	EFTUD2	transcript	0	1.28469	#NAME?	0.00358729	0.265902	down
ENST00000407859	ENSG00000110514	MADD	transcript	0.704032	0	Inf	0.00359951	0.266633	up
ENST00000343533	ENSG00000165240	ATP7A	transcript	0	0.492764	#NAME?	0.00365732	0.269753	down
ENST00000416967	ENSG00000100348	TXN2	transcript	3.10478	0	Inf	0.00365795	0.269753	up
ENST00000517766	ENSG00000196776	CD47	transcript	1.65017	0	Inf	0.00365929	0.269753	up
ENST00000395097	ENSG00000119508	NR4A3	transcript	1.05344	0	Inf	0.00365954	0.269753	up
ENST00000439128	ENSG00000137601	NEK1	transcript	1.56895	0.0614505	4.67423	0.00366072	0.269753	up
ENST00000405883	ENSG00000115694	STK25	transcript	2.08673	0	Inf	0.00369465	0.271192	up
ENST00000602131	ENSG00000105223	PLD3	transcript	0	1.84863	#NAME?	0.00370469	0.271541	down
ENST00000589119	ENSG00000175221	MED16	transcript	0.355446	0	Inf	0.00370589	0.271541	up
ENST00000280352	ENSG00000150776	NKAPD1	transcript	0	1.03838	#NAME?	0.00370932	0.271541	down
ENST00000395243	ENSG00000109113	RAB34	transcript	0.541641	0	Inf	0.00371048	0.271541	up
ENST00000429429	ENSG00000163950	SLBP	transcript	2.44042	0	Inf	0.00371141	0.271541	up
ENST00000396634	ENSG00000206503	HLA-A	transcript	12.1382	0.0329145	8.52662	0.0037195	0.271742	up
ENST00000350941	ENSG00000122507	BBS9	transcript	1.00815	0	Inf	0.00372757	0.271742	up
ENST00000540744	ENSG00000213020	ZNF611	transcript	0.885277	0	Inf	0.00372859	0.271742	up
ENST00000416195	ENSG00000172845	SP3	transcript	0	1.05067	#NAME?	0.0037344	0.271865	down
ENST00000446848	ENSG00000086300	SNX10	transcript	1.62156	0.024864	6.02718	0.00373525	0.271865	up
ENST00000417045	ENSG00000110888	CAPRIN2	transcript	0	1.08035	#NAME?	0.00373749	0.271865	down
ENST00000584437	ENSG00000108375	RNF43	transcript	0.703229	0	Inf	0.00374455	0.272204	up
ENST00000620366	ENSG00000122203	KIAA1191	transcript	0	1.62344	#NAME?	0.00375758	0.272975	down
ENST00000511467	ENSG00000163629	PTPN13	transcript	0.479641	0	Inf	0.003761	0.273048	up
ENST00000425191	ENSG00000183044	ABAT	transcript	0	0.615225	#NAME?	0.00377814	0.274116	down
ENST00000377321	ENSG00000133895	MEN1	transcript	1.86139	0.0539385	5.10892	0.00379356	0.274938	up
ENST00000586443	ENSG00000030582	GRN	transcript	4.04984	0.236539	4.09772	0.00379433	0.274938	up
ENST00000420993	ENSG00000025770	NCAPH2	transcript	0.007043	1.95847	-8.11932	0.00379921	0.275115	down
ENST00000473745	ENSG00000128604	IRF5	transcript	0.039745	1.62175	-5.35064	0.00380325	0.275232	down
ENST00000396051	ENSG00000173542	MOB1B	transcript	0.777005	0	Inf	0.00380951	0.275508	up
ENST00000398896	ENSG00000172046	USP19	transcript	0.0010245	1.07044	-10.0291	0.00381562	0.275774	down
ENST00000370153	ENSG00000117620	SLC35A3	transcript	0.679057	0	Inf	0.00382299	0.27613	up
ENST00000395923	ENSG00000104490	NCALD	transcript	0	1.02832	#NAME?	0.00386059	0.27792	down
ENST00000568488	ENSG00000179335	CLK3	transcript	1.82022	0	Inf	0.00386166	0.27792	up
ENST00000434687	ENSG00000030419	IKZF2	transcript	0	0.967422	#NAME?	0.00386579	0.27792	down
ENST00000419197	ENSG00000168092	PAFAH1B2	transcript	0	1.49412	#NAME?	0.00386586	0.27792	down
ENST00000317697	ENSG00000177981	ASB8	transcript	0.0479645	6.0064	-6.96839	0.00386643	0.27792	down
ENST00000554357	ENSG00000100815	TRIP11	transcript	0.725017	0	Inf	0.00386823	0.27792	up
ENST00000619548	ENSG00000278845	MRPL45	transcript	0	0.645263	#NAME?	0.00386991	0.27792	down
ENST00000444358	ENSG00000116809	ZBTB17	transcript	1.25473	0	Inf	0.00387416	0.278049	up
ENST00000557164	ENSG00000033170	FUT8	transcript	1.67006	0	Inf	0.00388724	0.278458	up
ENST00000646979	ENSG00000179583	CIITA	transcript	0.558955	0	Inf	0.00390185	0.278797	up
ENST00000396133	ENSG00000175305	CCNE2	transcript	0.626636	0	Inf	0.00391122	0.279114	up
ENST00000336061	ENSG00000153179	RASSF3	transcript	0	3.74411	#NAME?	0.00391806	0.279245	down
ENST00000619748	ENSG00000273136	NBPF26	transcript	8.02749	0.541885	3.88889	0.00392619	0.279477	up
ENST00000437801	ENSG00000184613	NELL2	transcript	4.98193	0.0662695	6.23222	0.00393891	0.280205	up
ENST00000621635	ENSG00000010671	BTK	transcript	0.0196115	0.831815	-5.40649	0.00394494	0.280424	down
ENST00000400248	ENSG00000100150	DEPDC5	transcript	0.441669	0	Inf	0.00394694	0.280424	up
ENST00000342112	ENSG00000095383	TBC1D2	transcript	1.22534	0	Inf	0.00395192	0.280601	up
ENST00000414043	ENSG00000108509	CAMTA2	transcript	0.818477	0	Inf	0.00396063	0.280756	up
ENST00000451137	ENSG00000142871	CYR61	transcript	0	0.404027	#NAME?	0.00396313	0.280756	down
ENST00000356872	ENSG00000132635	PCED1A	transcript	0	2.1529	#NAME?	0.00396403	0.280756	down
ENST00000273077	ENSG00000127838	PNKD	transcript	0	0.347637	#NAME?	0.0039731	0.281046	down
ENST00000528062	ENSG00000131051	RBM39	transcript	1.52951	0	Inf	0.0039802	0.281335	up
ENST00000546571	ENSG00000110880	CORO1C	transcript	0	1.01201	#NAME?	0.00398466	0.281335	down
ENST00000332680	ENSG00000182718	ANXA2	transcript	3.62121	0.024252	7.22222	0.00400044	0.282273	up
ENST00000404752	ENSG00000243244	STON1	transcript	0	0.659119	#NAME?	0.00400684	0.282417	down
ENST00000513391	ENSG00000109180	OCIAD1	transcript	1.1454	3.5e-06	18.3201	0.00400747	0.282417	up
ENST00000591608	ENSG00000105520	PLPPR2	transcript	2.55213	0.159666	3.99858	0.00401223	0.282576	up
ENST00000592745	ENSG00000130023	ERMARD	transcript	1.98989	0	Inf	0.00403048	0.283685	up
ENST00000617908	ENSG00000198722	UNC13B	transcript	0	0.155851	#NAME?	0.00403584	0.283885	down
ENST00000628286	ENSG00000138756	BMP2K	transcript	0	0.982135	#NAME?	0.0040404	0.28401	down
ENST00000601142	ENSG00000168661	ZNF30	transcript	0.955395	0.019967	5.58041	0.00404265	0.28401	up
ENST00000447580	ENSG00000138182	KIF20B	transcript	0	1.86834	#NAME?	0.00404646	0.284101	down
ENST00000536393	ENSG00000135093	USP30	transcript	1.78262	0	Inf	0.00406587	0.285287	up
ENST00000436370	ENSG00000124299	PEPD	transcript	0	2.29722	#NAME?	0.00406903	0.285332	down
ENST00000591598	ENSG00000060069	CTDP1	transcript	1.12983	0	Inf	0.00407551	0.285609	up
ENST00000357971	ENSG00000119640	ACYP1	transcript	3.39854	0.0696265	5.60914	0.00408214	0.285896	up
ENST00000547867	ENSG00000111596	CNOT2	transcript	0	3.59728	#NAME?	0.00409183	0.286398	down
ENST00000413636	ENSG00000099622	CIRBP	transcript	0	2.22511	#NAME?	0.00410334	0.286776	down
ENST00000331677	ENSG00000111817	DSE	transcript	0.0119445	0.581186	-5.60458	0.00410465	0.286776	down
ENST00000395124	ENSG00000134802	SLC43A3	transcript	1.38152	0	Inf	0.00411677	0.287431	up
ENST00000549130	ENSG00000139644	TMBIM6	transcript	0	8.41279	#NAME?	0.00413294	0.288267	down
ENST00000381121	ENSG00000064201	TSPAN32	transcript	0	3.74482	#NAME?	0.00413384	0.288267	down
ENST00000530481	ENSG00000079819	EPB41L2	transcript	0.919434	0	Inf	0.00414383	0.288785	up
ENST00000421284	ENSG00000087299	L2HGDH	transcript	0.480702	0	Inf	0.00417147	0.290354	up
ENST00000290418	ENSG00000135637	CCDC142	transcript	1.26892	0	Inf	0.004187	0.291076	up
ENST00000392121	ENSG00000197965	MPZL1	transcript	0.354525	0	Inf	0.0041918	0.291231	up
ENST00000535282	ENSG00000133961	NUMB	transcript	0	1.15406	#NAME?	0.00420663	0.291906	down
ENST00000435956	ENSG00000161558	TMEM143	transcript	0	1.62081	#NAME?	0.00420668	0.291906	down
ENST00000370322	ENSG00000166136	NDUFB8	transcript	10.7123	0.0991465	6.75549	0.00421994	0.292085	up
ENST00000409057	ENSG00000163939	PBRM1	transcript	0.840151	0.002243	8.54907	0.00422292	0.292085	up
ENST00000370613	ENSG00000155256	ZFYVE27	transcript	1.34561	0	Inf	0.00422397	0.292085	up
ENST00000544583	ENSG00000159842	ABR	transcript	0.0815435	3.65613	-5.4866	0.00422476	0.292085	down
ENST00000571643	ENSG00000004897	CDC27	transcript	1.16815	0	Inf	0.00423673	0.292434	up
ENST00000265087	ENSG00000113739	STC2	transcript	0	0.166585	#NAME?	0.0042369	0.292434	down
ENST00000376113	ENSG00000136717	BIN1	transcript	0	1.89519	#NAME?	0.00423757	0.292434	down
ENST00000521015	ENSG00000134014	ELP3	transcript	0	1.14909	#NAME?	0.00430111	0.296276	down
ENST00000526710	ENSG00000104529	EEF1D	transcript	0.855592	0	Inf	0.00430816	0.296439	up
ENST00000536323	ENSG00000141127	PRPSAP2	transcript	0	1.83386	#NAME?	0.00430872	0.296439	down
ENST00000312777	ENSG00000139437	TCHP	transcript	1.11549	0	Inf	0.00431509	0.296696	up
ENST00000354402	ENSG00000113108	APBB3	transcript	9.16941	0.589823	3.95848	0.00432378	0.297114	up
ENST00000397171	ENSG00000010803	SCMH1	transcript	0	0.280651	#NAME?	0.00433492	0.297337	down
ENST00000621734	ENSG00000263001	GTF2I	transcript	0	0.449502	#NAME?	0.00434211	0.297649	down
ENST00000261509	ENSG00000129116	PALLD	transcript	0.0005095	0.224463	-8.78318	0.00434746	0.297835	down
ENST00000392612	ENSG00000172794	RAB37	transcript	7.3301	0.23303	4.97525	0.00438822	0.300264	up
ENST00000219535	ENSG00000103254	FAM173A	transcript	1.15694	0	Inf	0.00440034	0.30088	up
ENST00000347464	ENSG00000085978	ATG16L1	transcript	1.20357	0	Inf	0.00440255	0.30088	up
ENST00000357702	ENSG00000136715	SAP130	transcript	1.52269	0.005977	7.99298	0.00441704	0.301573	up
ENST00000568671	ENSG00000172775	FAM192A	transcript	5.72945	0	Inf	0.00442329	0.301573	up
ENST00000456676	ENSG00000076242	MLH1	transcript	1.56648	0	Inf	0.00442336	0.301573	up
ENST00000440111	ENSG00000165699	TSC1	transcript	0.001194	0.523836	-8.77717	0.00442935	0.301765	down
ENST00000427442	ENSG00000185513	L3MBTL1	transcript	0	1.12184	#NAME?	0.00443152	0.301765	down
ENST00000428041	ENSG00000285077	ARHGAP11B	transcript	0.826394	0	Inf	0.0044352	0.301834	up
ENST00000566718	ENSG00000174197	MGA	transcript	0.29838	9.51109	-4.99439	0.00444243	0.301875	down
ENST00000543152	ENSG00000103544	VPS35L	transcript	0	0.999298	#NAME?	0.00444602	0.301875	down
ENST00000458465	ENSG00000144455	SUMF1	transcript	0.739566	0	Inf	0.00444671	0.301875	up
ENST00000443308	ENSG00000164054	SHISA5	transcript	1.79752	0	Inf	0.00445626	0.302016	up
ENST00000447614	ENSG00000105393	BABAM1	transcript	3.73889	0	Inf	0.00445657	0.302016	up
ENST00000324602	ENSG00000104972	LILRB1	transcript	1.23316	0	Inf	0.00446675	0.302524	up
ENST00000339997	ENSG00000133318	RTN3	transcript	0.179801	0	Inf	0.00447303	0.302768	up
ENST00000409196	ENSG00000204120	GIGYF2	transcript	0.591918	0	Inf	0.00448735	0.303217	up
ENST00000338662	ENSG00000135390	ATP5MC2	transcript	0	1.95677	#NAME?	0.00448768	0.303217	down
ENST00000435409	ENSG00000143624	INTS3	transcript	0.948393	0	Inf	0.00448771	0.303217	up
ENST00000360871	ENSG00000170325	PRDM10	transcript	3.30648	0.114184	4.85586	0.0044951	0.303354	up
ENST00000352303	ENSG00000185627	PSMD13	transcript	2.40953	0	Inf	0.00449779	0.303354	up
ENST00000382874	ENSG00000121741	ZMYM2	transcript	0.33323	0	Inf	0.00451638	0.304088	up
ENST00000562557	ENSG00000103495	MAZ	transcript	0	1.79023	#NAME?	0.00451741	0.304088	down
ENST00000307377	ENSG00000170266	GLB1	transcript	0.410878	0	Inf	0.0045465	0.305381	up
ENST00000393283	ENSG00000015568	RGPD5	transcript	3.13079	0.0869625	5.16999	0.00454726	0.305381	up
ENST00000398391	ENSG00000166263	STXBP4	transcript	0	0.596101	#NAME?	0.00454945	0.305381	down
ENST00000547035	ENSG00000139625	MAP3K12	transcript	2.71672	0.028643	6.56754	0.00455234	0.305393	up
ENST00000645961	ENSG00000171206	TRIM8	transcript	0.94185	0	Inf	0.00456799	0.306262	up
ENST00000456259	ENSG00000138073	PREB	transcript	3.02529	0	Inf	0.00458586	0.306665	up
ENST00000392748	ENSG00000110002	VWA5A	transcript	0.977762	0	Inf	0.00458594	0.306665	up
ENST00000398129	ENSG00000087274	ADD1	transcript	0.951931	19.2409	-4.33717	0.00458782	0.306665	down
ENST00000416541	ENSG00000188807	TMEM201	transcript	1.14087	0.00378	8.23753	0.00459028	0.306665	up
ENST00000344791	ENSG00000183060	LYSMD4	transcript	0	1.13551	#NAME?	0.00460975	0.307602	down
ENST00000520276	ENSG00000104447	TRPS1	transcript	0.81598	0	Inf	0.00462314	0.308154	up
ENST00000625681	ENSG00000114062	UBE3A	transcript	0	1.33655	#NAME?	0.00462349	0.308154	down
ENST00000395146	ENSG00000172493	AFF1	transcript	0.458292	6.60923	-3.85015	0.00462947	0.308371	down
ENST00000346329	ENSG00000085733	CTTN	transcript	0	0.992474	#NAME?	0.00463733	0.308713	down
ENST00000464910	ENSG00000186074	CD300LF	transcript	0.813323	0	Inf	0.00465926	0.30999	up
ENST00000587994	ENSG00000167315	ACAA2	transcript	1.99353	0	Inf	0.00466657	0.310294	up
ENST00000341698	ENSG00000124208	TMEM189-UBE2V1	transcript	1.19668	0	Inf	0.00468144	0.310917	up
ENST00000590300	ENSG00000108669	CYTH1	transcript	5.85343	0	Inf	0.00468879	0.311207	up
ENST00000637955	ENSG00000182220	ATP6AP2	transcript	0	2.96663	#NAME?	0.00469131	0.311207	down
ENST00000539711	ENSG00000140157	NIPA2	transcript	0	2.38942	#NAME?	0.00471853	0.312462	down
ENST00000545653	ENSG00000153071	DAB2	transcript	0	0.435146	#NAME?	0.00472832	0.312927	down
ENST00000610363	ENSG00000103512	NOMO1	transcript	0.0613855	4.89622	-6.31763	0.00473148	0.312953	down
ENST00000503646	ENSG00000145779	TNFAIP8	transcript	0	1.33639	#NAME?	0.00475779	0.313805	down
ENST00000421906	ENSG00000168000	BSCL2	transcript	2.26794	0	Inf	0.00475823	0.313805	up
ENST00000355423	ENSG00000161526	SAP30BP	transcript	1.34006	0	Inf	0.00475824	0.313805	up
ENST00000431183	ENSG00000136699	SMPD4	transcript	0.612424	0.022509	4.76596	0.00477143	0.314492	up
ENST00000568914	ENSG00000197535	MYO5A	transcript	1.21662	0	Inf	0.00478542	0.315199	up
ENST00000277198	ENSG00000148120	C9orf3	transcript	4.2823	0.088877	5.59043	0.00478774	0.315199	up
ENST00000624873	ENSG00000266028	SRGAP2	transcript	0.685373	0	Inf	0.00480055	0.315364	up
ENST00000611119	ENSG00000269556	TMEM185A	transcript	1.21164	0	Inf	0.00480141	0.315364	up
ENST00000367106	ENSG00000143479	DYRK3	transcript	0.343672	0	Inf	0.00483526	0.316667	up
ENST00000535170	ENSG00000106261	ZKSCAN1	transcript	0	0.37758	#NAME?	0.00484289	0.316951	down
ENST00000565497	ENSG00000102879	CORO1A	transcript	0	2.44596	#NAME?	0.0048452	0.316951	down
ENST00000558966	ENSG00000137770	CTDSPL2	transcript	0	1.63187	#NAME?	0.00485024	0.317098	down
ENST00000392105	ENSG00000163482	STK36	transcript	0.93592	0.0298625	4.96998	0.00486649	0.317562	up
ENST00000621083	ENSG00000131115	ZNF227	transcript	0.654788	0.000826	9.63067	0.00486695	0.317562	up
ENST00000391749	ENSG00000131042	LILRB2	transcript	10.6611	0.371237	4.84387	0.00487503	0.317799	up
ENST00000259997	ENSG00000137449	CPEB2	transcript	0.56934	0	Inf	0.00488431	0.318174	up
ENST00000375064	ENSG00000095383	TBC1D2	transcript	0	1.03107	#NAME?	0.00488641	0.318174	down
ENST00000619513	ENSG00000235750	KIAA0040	transcript	3.96608	0.349745	3.50334	0.00491116	0.319418	up
ENST00000475803	ENSG00000121578	B4GALT4	transcript	8.1726	0.579182	3.81871	0.00492012	0.319816	up
ENST00000421516	ENSG00000172936	MYD88	transcript	1.188	0	Inf	0.0049293	0.320229	up
ENST00000439918	ENSG00000185624	P4HB	transcript	0.916299	0.0070265	7.02687	0.0049399	0.320733	up
ENST00000338037	ENSG00000182621	PLCB1	transcript	0	0.43552	#NAME?	0.00494491	0.320874	down
ENST00000416166	ENSG00000169991	IFFO2	transcript	0.783932	0	Inf	0.00495287	0.320989	up
ENST00000610545	ENSG00000145293	ENOPH1	transcript	0.000672	2.791	-12.02	0.00495531	0.320989	down
ENST00000308317	ENSG00000092208	GEMIN2	transcript	0.737301	0	Inf	0.00496013	0.320989	up
ENST00000481124	ENSG00000108219	TSPAN14	transcript	1.14622	0	Inf	0.00497507	0.321723	up
ENST00000358932	ENSG00000100814	CCNB1IP1	transcript	3.38156	0.0418425	6.33658	0.00498722	0.322049	up
ENST00000356918	ENSG00000114670	NEK11	transcript	0.434623	0	Inf	0.00499007	0.322049	up
ENST00000458310	ENSG00000175449	RFESD	transcript	0	0.308224	#NAME?	0.00499151	0.322049	down
ENST00000393860	ENSG00000108774	RAB5C	transcript	6.0357	0.520122	3.5366	0.00500386	0.322662	up
ENST00000355155	ENSG00000132549	VPS13B	transcript	1.98286	0.11292	4.1342	0.0050218	0.323449	up
ENST00000375832	ENSG00000204424	LY6G6F	transcript	0	0.899088	#NAME?	0.00504182	0.324554	down
ENST00000392613	ENSG00000172794	RAB37	transcript	0.17027	4.53562	-4.7354	0.00505924	0.325064	down
ENST00000441669	ENSG00000043514	TRIT1	transcript	0	1.62738	#NAME?	0.00506151	0.325064	down
ENST00000560599	ENSG00000147421	HMBOX1	transcript	0	0.837761	#NAME?	0.00506342	0.325064	down
ENST00000529753	ENSG00000116299	KIAA1324	transcript	1.06756	0	Inf	0.00506648	0.325064	up
ENST00000456048	ENSG00000183597	TANGO2	transcript	1.26638	0	Inf	0.00506653	0.325064	up
ENST00000259605	ENSG00000137075	RNF38	transcript	0.0045305	0.293614	-6.01811	0.00508267	0.325885	down
ENST00000440235	ENSG00000102081	FMR1	transcript	0.916576	0.024355	5.23396	0.00509798	0.3264	up
ENST00000557573	ENSG00000166428	PLD4	transcript	0.901894	0	Inf	0.0051037	0.3264	up
ENST00000616533	ENSG00000086666	ZFAND6	transcript	1.87773	0	Inf	0.00510485	0.3264	up
ENST00000520367	ENSG00000173818	ENDOV	transcript	0.299133	0	Inf	0.00510514	0.3264	up
ENST00000523500	ENSG00000120885	CLU	transcript	0	0.342962	#NAME?	0.00510817	0.326409	down
ENST00000305958	ENSG00000088826	SMOX	transcript	0	0.365837	#NAME?	0.00511159	0.326443	down
ENST00000456520	ENSG00000215126	CBWD6	transcript	0	1.86356	#NAME?	0.00511993	0.326606	down
ENST00000584538	ENSG00000124422	USP22	transcript	0	1.58451	#NAME?	0.00513462	0.327359	down
ENST00000448864	ENSG00000182899	RPL35A	transcript	5.05683	70.7835	-3.80711	0.00514328	0.327726	down
ENST00000300441	ENSG00000167107	ACSF2	transcript	1.3633	0	Inf	0.00514882	0.327894	up
ENST00000399079	ENSG00000179344	HLA-DQB1	transcript	0	2.08655	#NAME?	0.00516388	0.328483	down
ENST00000608611	ENSG00000186501	TMEM222	transcript	4.30729	0.0241695	7.47745	0.00517683	0.328841	up
ENST00000616577	ENSG00000133112	TPT1	transcript	1.54663	38.272	-4.62909	0.00518119	0.328841	down
ENST00000318266	ENSG00000132670	PTPRA	transcript	2.18259	0.160857	3.76219	0.00518287	0.328841	up
ENST00000434963	ENSG00000144713	RPL32	transcript	0	6.76153	#NAME?	0.00519317	0.328841	down
ENST00000532982	ENSG00000110042	DTX4	transcript	0	0.489065	#NAME?	0.00519339	0.328841	down
ENST00000434286	ENSG00000186818	LILRB4	transcript	0.65182	0	Inf	0.0051951	0.328841	up
ENST00000472383	ENSG00000168827	GFM1	transcript	0	1.31518	#NAME?	0.00519639	0.328841	down
ENST00000367055	ENSG00000112096	SOD2	transcript	0.188587	5.04189	-4.74066	0.00522066	0.329867	down
ENST00000613473	ENSG00000155008	APOOL	transcript	0.665507	0.0169415	5.29582	0.00522876	0.329937	up
ENST00000526451	ENSG00000175376	EIF1AD	transcript	0.274123	8.8063	-5.00564	0.00523259	0.329937	down
ENST00000552242	ENSG00000135390	ATP5MC2	transcript	0.245727	8.47754	-5.10852	0.00524073	0.330213	down
ENST00000545168	ENSG00000119125	GDA	transcript	0	0.16899	#NAME?	0.00524377	0.33022	down
ENST00000456292	ENSG00000071082	RPL31	transcript	0.046803	11.591	-7.95219	0.00525296	0.330297	down
ENST00000416740	ENSG00000183785	TUBA8	transcript	0	0.489828	#NAME?	0.00525668	0.330297	down
ENST00000505314	ENSG00000174780	SRP72	transcript	2.97162	0	Inf	0.00529066	0.331961	up
ENST00000498469	ENSG00000157800	SLC37A3	transcript	0.028574	1.47963	-5.69439	0.00529196	0.331961	down
ENST00000622593	ENSG00000196757	ZNF700	transcript	0	0.999882	#NAME?	0.00534225	0.334188	down
ENST00000616317	ENSG00000278540	ACACA	transcript	0.407546	5.38617	-3.72422	0.00535871	0.334847	down
ENST00000422582	ENSG00000221838	AP4M1	transcript	0.0207605	1.03378	-5.63794	0.00536563	0.334927	down
ENST00000435683	ENSG00000064687	ABCA7	transcript	13.3119	1.41685	3.23195	0.00537663	0.335092	up
ENST00000311626	ENSG00000120093	HOXB3	transcript	0.294729	0	Inf	0.00537745	0.335092	up
ENST00000553384	ENSG00000072042	RDH11	transcript	1.524	0	Inf	0.00538458	0.335192	up
ENST00000371935	ENSG00000148300	REXO4	transcript	0.0401615	1.58577	-5.30322	0.00538807	0.335192	down
ENST00000540241	ENSG00000007541	PIGQ	transcript	1.24609	0	Inf	0.00538939	0.335192	up
ENST00000352620	ENSG00000111729	CLEC4A	transcript	1.24768	0	Inf	0.00539092	0.335192	up
ENST00000534567	ENSG00000109971	HSPA8	transcript	5.0262	0	Inf	0.00539827	0.335465	up
ENST00000619584	ENSG00000018869	ZNF582	transcript	0.549526	0	Inf	0.0054041	0.335642	up
ENST00000589995	ENSG00000161091	MFSD12	transcript	0.964713	0	Inf	0.00541711	0.336097	up
ENST00000276123	ENSG00000147180	ZNF711	transcript	0.264159	0	Inf	0.00541738	0.336097	up
ENST00000568631	ENSG00000205937	RNPS1	transcript	1.63228	0	Inf	0.0054304	0.336536	up
ENST00000454859	ENSG00000093144	ECHDC1	transcript	0.0622675	2.67523	-5.42504	0.00544785	0.337432	down
ENST00000586434	ENSG00000131196	NFATC1	transcript	1.38832	0	Inf	0.00546463	0.337797	up
ENST00000631086	ENSG00000020577	SAMD4A	transcript	0.265234	0	Inf	0.00546914	0.337825	up
ENST00000458408	ENSG00000183401	CCDC159	transcript	2.73657	0	Inf	0.00550754	0.339826	up
ENST00000523399	ENSG00000066827	ZFAT	transcript	0.775936	0	Inf	0.00550754	0.339826	up
ENST00000628863	ENSG00000136933	RABEPK	transcript	0	0.579794	#NAME?	0.00551143	0.33988	down
ENST00000644894	ENSG00000027697	IFNGR1	transcript	1.66155	0.0033645	8.94792	0.00552763	0.340508	up
ENST00000361577	ENSG00000198718	TOGARAM1	transcript	0.024424	3.03854	-6.95893	0.00553528	0.340523	down
ENST00000445915	ENSG00000169764	UGP2	transcript	9.73867	0.149938	6.02129	0.00553736	0.340523	up
ENST00000395324	ENSG00000111424	VDR	transcript	0	0.594326	#NAME?	0.00553804	0.340523	down
ENST00000549190	ENSG00000134283	PPHLN1	transcript	0	0.569374	#NAME?	0.00554651	0.340557	down
ENST00000611324	ENSG00000099290	WASHC2A	transcript	0.650174	0	Inf	0.00555715	0.340885	up
ENST00000438021	ENSG00000154222	CC2D1B	transcript	1.14662	0	Inf	0.00556658	0.340885	up
ENST00000439254	ENSG00000186281	GPAT2	transcript	1.27548	0	Inf	0.00556802	0.340885	up
ENST00000393356	ENSG00000113300	CNOT6	transcript	4.33848	0.215949	4.32842	0.00556954	0.340885	up
ENST00000577922	ENSG00000108654	DDX5	transcript	6.39133	0.0259235	7.94571	0.00557135	0.340885	up
ENST00000558272	ENSG00000086666	ZFAND6	transcript	3.23429	0	Inf	0.00557295	0.340885	up
ENST00000414862	ENSG00000136527	TRA2B	transcript	1.18359	0	Inf	0.00558486	0.341429	up
ENST00000425583	ENSG00000109180	OCIAD1	transcript	0.688456	0.0071445	6.59039	0.0055902	0.34157	up
ENST00000336727	ENSG00000159788	RGS12	transcript	0.613797	0	Inf	0.00561229	0.34255	up
ENST00000431367	ENSG00000123411	IKZF4	transcript	0.562804	0	Inf	0.00563625	0.342899	up
ENST00000573137	ENSG00000167699	GLOD4	transcript	0	1.78643	#NAME?	0.00563865	0.342899	down
ENST00000259460	ENSG00000136933	RABEPK	transcript	0.562867	0	Inf	0.00564605	0.342899	up
ENST00000541774	ENSG00000141736	ERBB2	transcript	0.658019	0	Inf	0.00565001	0.342899	up
ENST00000534026	ENSG00000149541	B3GAT3	transcript	2.55395	0	Inf	0.00565069	0.342899	up
ENST00000422652	ENSG00000233436	BTBD18	transcript	0.253369	0	Inf	0.00565174	0.342899	up
ENST00000528985	ENSG00000197798	FAM118B	transcript	0.58251	0	Inf	0.00565178	0.342899	up
ENST00000454523	ENSG00000163374	YY1AP1	transcript	0.939073	0	Inf	0.00565187	0.342899	up
ENST00000391875	ENSG00000143748	NVL	transcript	0	0.985026	#NAME?	0.00565318	0.342899	down
ENST00000359042	ENSG00000141219	C17orf80	transcript	0.022693	0.745077	-5.03707	0.00565733	0.342899	down
ENST00000371110	ENSG00000155629	PIK3AP1	transcript	1.18441	0.037839	4.96815	0.00566049	0.342899	up
ENST00000595337	ENSG00000160570	DEDD2	transcript	0	1.54386	#NAME?	0.00567111	0.343359	down
ENST00000527302	ENSG00000140988	RPS2	transcript	3.91642	0	Inf	0.00571253	0.345132	up
ENST00000502905	ENSG00000204628	RACK1	transcript	4.39183	0	Inf	0.00571261	0.345132	up
ENST00000636887	ENSG00000156299	TIAM1	transcript	6.16362	0.301912	4.35157	0.00571884	0.345317	up
ENST00000414381	ENSG00000036549	AC118549.1	transcript	1.43184	0	Inf	0.00572178	0.345317	up
ENST00000544816	ENSG00000187109	NAP1L1	transcript	1.75508	0	Inf	0.00574473	0.346148	up
ENST00000447204	ENSG00000106565	TMEM176B	transcript	0.934584	0.0198155	5.55962	0.0057601	0.346889	up
ENST00000480013	ENSG00000163539	CLASP2	transcript	7.65708	0.853607	3.16515	0.00576578	0.347046	up
ENST00000312060	ENSG00000174177	CTU2	transcript	1.66756	0	Inf	0.00577075	0.347059	up
ENST00000269471	ENSG00000141644	MBD1	transcript	0.935953	0	Inf	0.00577214	0.347059	up
ENST00000155674	ENSG00000069998	HDHD5	transcript	0.435749	0	Inf	0.00578777	0.347445	up
ENST00000619294	ENSG00000153094	BCL2L11	transcript	0.545138	0	Inf	0.0057912	0.347466	up
ENST00000409286	ENSG00000072163	LIMS2	transcript	1.64721	0	Inf	0.00583255	0.349761	up
ENST00000428823	ENSG00000090097	PCBP4	transcript	0.557277	0	Inf	0.00584279	0.350063	up
ENST00000347401	ENSG00000163359	COL6A3	transcript	0	0.315626	#NAME?	0.00584378	0.350063	down
ENST00000378543	ENSG00000162585	FAAP20	transcript	0	4.9544	#NAME?	0.00591182	0.353568	down
ENST00000337433	ENSG00000167380	ZNF226	transcript	0	1.10032	#NAME?	0.00591299	0.353568	down
ENST00000646241	ENSG00000064601	CTSA	transcript	0	0.844142	#NAME?	0.00592782	0.354159	down
ENST00000608353	ENSG00000111850	SMIM8	transcript	0.850235	0	Inf	0.00594171	0.354801	up
ENST00000571052	ENSG00000262246	CORO7	transcript	1.26307	0	Inf	0.00595446	0.355188	up
ENST00000552342	ENSG00000187109	NAP1L1	transcript	2.74979	0.164445	4.06364	0.00596717	0.35557	up
ENST00000541996	ENSG00000198492	YTHDF2	transcript	0	1.02444	#NAME?	0.00597208	0.355675	down
ENST00000600682	ENSG00000125648	SLC25A23	transcript	0.608671	0	Inf	0.00597919	0.355911	up
ENST00000344086	ENSG00000160712	IL6R	transcript	0.839314	0	Inf	0.0059953	0.356683	up
ENST00000400771	ENSG00000168397	ATG4B	transcript	0	1.16493	#NAME?	0.00601831	0.357487	down
ENST00000441124	ENSG00000115677	HDLBP	transcript	1.56929	0.021804	6.16937	0.00603544	0.358316	up
ENST00000281455	ENSG00000151726	ACSL1	transcript	3.40542	0.138571	4.61914	0.00604868	0.35835	up
ENST00000554396	ENSG00000100479	POLE2	transcript	0.476879	0	Inf	0.00605946	0.358612	up
ENST00000396776	ENSG00000175857	GAPT	transcript	0.299826	0	Inf	0.0060709	0.35884	up
ENST00000379937	ENSG00000185024	BRF1	transcript	0	0.833789	#NAME?	0.0060907	0.359708	down
ENST00000647032	ENSG00000197912	SPG7	transcript	0.271199	0	Inf	0.00609484	0.359764	up
ENST00000284245	ENSG00000154102	C16orf74	transcript	0.787512	0	Inf	0.00610237	0.360021	up
ENST00000531407	ENSG00000172757	CFL1	transcript	2.51466	0	Inf	0.00610924	0.360213	up
ENST00000359479	ENSG00000169359	SLC33A1	transcript	1.10434	0	Inf	0.006112	0.360213	up
ENST00000374870	ENSG00000131089	ARHGEF9	transcript	0.568338	0	Inf	0.00615469	0.361819	up
ENST00000546737	ENSG00000089060	SLC8B1	transcript	1.59556	0	Inf	0.00615592	0.361819	up
ENST00000374346	ENSG00000204179	PTPN20	transcript	0	0.321305	#NAME?	0.00615647	0.361819	down
ENST00000381519	ENSG00000214026	MRPL23	transcript	0	1.19677	#NAME?	0.00615895	0.361819	down
ENST00000341423	ENSG00000189403	HMGB1	transcript	0.0291875	7.47445	-8.00047	0.00616401	0.361819	down
ENST00000613537	ENSG00000011007	ELOA	transcript	5.40983	0.375854	3.84734	0.00616806	0.361819	up
ENST00000504921	ENSG00000081189	MEF2C	transcript	0.0104355	0.385205	-5.20605	0.00619058	0.362952	down
ENST00000437395	ENSG00000159147	DONSON	transcript	1.5306	0	Inf	0.00621901	0.363759	up
ENST00000428183	ENSG00000170632	ARMC10	transcript	1.07655	0	Inf	0.00621904	0.363759	up
ENST00000612272	ENSG00000276234	TADA2A	transcript	0	1.33716	#NAME?	0.00622351	0.363759	down
ENST00000546799	ENSG00000135414	GDF11	transcript	0.592573	0	Inf	0.00622367	0.363759	up
ENST00000530225	ENSG00000140988	RPS2	transcript	3.44295	0	Inf	0.00624174	0.364611	up
ENST00000454828	ENSG00000132274	TRIM22	transcript	0.737011	0	Inf	0.0062471	0.364611	up
ENST00000409205	ENSG00000116030	SUMO1	transcript	1.39249	0	Inf	0.00624791	0.364611	up
ENST00000393893	ENSG00000172725	CORO1B	transcript	0.149521	4.96811	-5.05428	0.00625517	0.364846	down
ENST00000314752	ENSG00000196502	SULT1A1	transcript	0.924054	0.0010295	9.80989	0.00626724	0.365361	up
ENST00000394269	ENSG00000070814	TCOF1	transcript	0.767112	0	Inf	0.00627801	0.365436	up
ENST00000546211	ENSG00000145604	SKP2	transcript	1.64489	0	Inf	0.00627814	0.365436	up
ENST00000354056	ENSG00000123374	CDK2	transcript	2.0687	0	Inf	0.00627821	0.365436	up
ENST00000372210	ENSG00000130717	UCK1	transcript	1.27903	0	Inf	0.00630108	0.366149	up
ENST00000610535	ENSG00000145901	TNIP1	transcript	1.48546	0.0419995	5.1444	0.0063053	0.366149	up
ENST00000593105	ENSG00000187607	ZNF286A	transcript	0.168095	0	Inf	0.00630666	0.366149	up
ENST00000638257	ENSG00000204271	SPIN3	transcript	0	0.528009	#NAME?	0.00634244	0.367849	down
ENST00000398560	ENSG00000104728	ARHGEF10	transcript	0.0774435	3.18527	-5.36213	0.00640588	0.370696	down
ENST00000528048	ENSG00000204370	SDHD	transcript	0.778471	0	Inf	0.00640794	0.370696	up
ENST00000549213	ENSG00000008517	IL32	transcript	3.92429	0	Inf	0.00641304	0.370802	up
ENST00000422435	ENSG00000116852	KIF21B	transcript	0	0.460166	#NAME?	0.00641877	0.370943	down
ENST00000597036	ENSG00000008382	MPND	transcript	1.79502	0	Inf	0.00642943	0.37099	up
ENST00000416016	ENSG00000132507	EIF5A	transcript	24.7011	1.16792	4.40256	0.00644083	0.371346	up
ENST00000419900	ENSG00000119969	HELLS	transcript	0.012506	1.58339	-6.98425	0.00644396	0.371346	down
ENST00000542569	ENSG00000156671	SAMD8	transcript	7.86099	0.977035	3.00823	0.00644546	0.371346	up
ENST00000378946	ENSG00000198814	GK	transcript	0	0.209282	#NAME?	0.00648602	0.373493	down
ENST00000392746	ENSG00000143390	RFX5	transcript	6.68134	0.121401	5.78228	0.00649248	0.373675	up
ENST00000425906	ENSG00000179630	LACC1	transcript	1.01191	0	Inf	0.00649812	0.373809	up
ENST00000377491	ENSG00000116288	PARK7	transcript	0.420249	12.3484	-4.87694	0.00652171	0.374967	down
ENST00000372886	ENSG00000168734	PKIG	transcript	0	0.616287	#NAME?	0.00652918	0.374967	down
ENST00000550929	ENSG00000050426	LETMD1	transcript	0.824536	0	Inf	0.00652996	0.374967	up
ENST00000601723	ENSG00000011422	PLAUR	transcript	0.883018	0.0001545	12.4806	0.00653153	0.374967	up
ENST00000396192	ENSG00000124207	CSE1L	transcript	0.0198315	1.59238	-6.32724	0.00654057	0.375296	down
ENST00000448764	ENSG00000087087	SRRT	transcript	1.5822	0	Inf	0.00655853	0.375914	up
ENST00000441294	ENSG00000085185	BCORL1	transcript	1.14669	0	Inf	0.00656132	0.375914	up
ENST00000620875	ENSG00000131269	ABCB7	transcript	1.18033	0	Inf	0.00656783	0.375991	up
ENST00000498077	ENSG00000114127	XRN1	transcript	0.450555	0	Inf	0.00656931	0.375991	up
ENST00000271877	ENSG00000143569	UBAP2L	transcript	3.06802	0.0604135	5.66629	0.00660638	0.377566	up
ENST00000259238	ENSG00000136717	BIN1	transcript	0.033807	2.31125	-6.09521	0.00661136	0.377566	down
ENST00000353088	ENSG00000088833	NSFL1C	transcript	0	0.943828	#NAME?	0.00661338	0.377566	down
ENST00000555616	ENSG00000072110	ACTN1	transcript	0.014096	1.25778	-6.47946	0.00662232	0.377766	down
ENST00000571874	ENSG00000141552	ANAPC11	transcript	0	4.06427	#NAME?	0.00662372	0.377766	down
ENST00000469796	ENSG00000068366	ACSL4	transcript	0.486367	0	Inf	0.00662778	0.377807	up
ENST00000438097	ENSG00000114062	UBE3A	transcript	0.282534	0	Inf	0.00666952	0.379421	up
ENST00000375779	ENSG00000213719	CLIC1	transcript	0	2.2866	#NAME?	0.0066836	0.38003	down
ENST00000571906	ENSG00000140987	ZSCAN32	transcript	0.786795	0	Inf	0.00669473	0.380269	up
ENST00000642322	ENSG00000215301	DDX3X	transcript	0	0.574174	#NAME?	0.00669789	0.380269	down
ENST00000550208	ENSG00000185024	BRF1	transcript	2.41307	0	Inf	0.00670723	0.380466	up
ENST00000344537	ENSG00000047579	DTNBP1	transcript	0.0206075	2.48477	-6.9138	0.00671145	0.380466	down
ENST00000461209	ENSG00000105808	RASA4	transcript	3.39599	0.164914	4.36404	0.00672307	0.380756	up
ENST00000626563	ENSG00000143742	SRP9	transcript	0.0663185	3.97171	-5.9042	0.00672346	0.380756	down
ENST00000457841	ENSG00000198925	ATG9A	transcript	1.02238	0	Inf	0.00672667	0.380756	up
ENST00000454495	ENSG00000114796	KLHL24	transcript	1.16266	0	Inf	0.00673377	0.380967	up
ENST00000616833	ENSG00000102805	CLN5	transcript	0.617065	0	Inf	0.00674632	0.381486	up
ENST00000561840	ENSG00000167515	TRAPPC2L	transcript	0	1.35431	#NAME?	0.00675022	0.381516	down
ENST00000405482	ENSG00000115504	EHBP1	transcript	1.87728	0	Inf	0.00676869	0.382042	up
ENST00000399351	ENSG00000177054	ZDHHC13	transcript	1.07628	0	Inf	0.00676903	0.382042	up
ENST00000354880	ENSG00000064601	CTSA	transcript	1.35964	0	Inf	0.00676967	0.382042	up
ENST00000637657	ENSG00000175198	PCCA	transcript	1.17275	0	Inf	0.00678448	0.382683	up
ENST00000348581	ENSG00000174371	EXO1	transcript	0.218496	0	Inf	0.00679119	0.382683	up
ENST00000413605	ENSG00000155111	CDK19	transcript	1.47848	0.065733	4.49135	0.00688225	0.38685	up
ENST00000502113	ENSG00000246922	UBAP1L	transcript	1.76106	0	Inf	0.00689584	0.387146	up
ENST00000377619	ENSG00000188243	COMMD6	transcript	4.09005	0	Inf	0.00689599	0.387146	up
ENST00000537100	ENSG00000139372	TDG	transcript	2.62658	0	Inf	0.00689779	0.387146	up
ENST00000409208	ENSG00000137166	FOXP4	transcript	0.7325	0	Inf	0.00690881	0.387572	up
ENST00000377255	ENSG00000189298	ZKSCAN3	transcript	0.008362	0.713407	-6.41473	0.00692109	0.388069	down
ENST00000441784	ENSG00000139737	SLAIN1	transcript	2.3574	0	Inf	0.00692684	0.388199	up
ENST00000439160	ENSG00000070814	TCOF1	transcript	0.145935	0	Inf	0.00694077	0.388787	up
ENST00000342173	ENSG00000117543	DPH5	transcript	2.10709	0	Inf	0.00697693	0.389852	up
ENST00000300403	ENSG00000088325	TPX2	transcript	0.688608	0	Inf	0.00697705	0.389852	up
ENST00000376585	ENSG00000177000	MTHFR	transcript	0.084629	0	Inf	0.00702318	0.391423	up
ENST00000373109	ENSG00000107742	SPOCK2	transcript	11.4436	129.45	-3.49979	0.00702777	0.391423	down
ENST00000344754	ENSG00000088827	SIGLEC1	transcript	1.05725	0.0650245	4.02319	0.00703614	0.391423	up
ENST00000602725	ENSG00000184007	PTP4A2	transcript	0.715934	0	Inf	0.00703927	0.391423	up
ENST00000279452	ENSG00000026508	CD44	transcript	2.77362	0	Inf	0.00704948	0.391489	up
ENST00000630659	ENSG00000174483	BBS1	transcript	1.23152	0	Inf	0.00705094	0.391489	up
ENST00000616865	ENSG00000162191	UBXN1	transcript	0	2.4616	#NAME?	0.00705137	0.391489	down
ENST00000526361	ENSG00000118363	SPCS2	transcript	1.07483	0	Inf	0.00709628	0.393596	up
ENST00000518379	ENSG00000120915	EPHX2	transcript	1.21226	0	Inf	0.00711621	0.394071	up
ENST00000612421	ENSG00000124570	SERPINB6	transcript	0	1.55765	#NAME?	0.0071226	0.394071	down
ENST00000356147	ENSG00000132670	PTPRA	transcript	0.764035	0	Inf	0.00712285	0.394071	up
ENST00000318529	ENSG00000147394	ZNF185	transcript	0.614138	0	Inf	0.00712575	0.394071	up
ENST00000613060	ENSG00000131389	SLC6A6	transcript	0.502351	0.0030265	7.3749	0.0071293	0.394074	up
ENST00000431380	ENSG00000159674	SPON2	transcript	3.59822	0.124368	4.8546	0.00715967	0.395559	up
ENST00000409540	ENSG00000040933	INPP4A	transcript	0.856272	18.686	-4.44774	0.00718289	0.396301	down
ENST00000626172	ENSG00000108094	CUL2	transcript	0.575459	0	Inf	0.00718681	0.396301	up
ENST00000258607	ENSG00000136108	CKAP2	transcript	0.158199	2.41611	-3.93287	0.00718711	0.396301	down
ENST00000567659	ENSG00000167371	PRRT2	transcript	0.471092	0	Inf	0.00719825	0.396722	up
ENST00000381718	ENSG00000139496	NUP58	transcript	0	0.929472	#NAME?	0.00720726	0.396832	down
ENST00000381019	ENSG00000100416	TRMU	transcript	0	1.68214	#NAME?	0.00720728	0.396832	down
ENST00000391821	ENSG00000142528	ZNF473	transcript	0.498068	0	Inf	0.00724395	0.397984	up
ENST00000403425	ENSG00000140264	SERF2	transcript	4.70678	0.0360145	7.03002	0.00725364	0.397984	up
ENST00000564488	ENSG00000138629	UBL7	transcript	0	1.56355	#NAME?	0.00725584	0.397984	down
ENST00000452226	ENSG00000120913	PDLIM2	transcript	0	2.72992	#NAME?	0.00725588	0.397984	down
ENST00000412676	ENSG00000174600	CMKLR1	transcript	0	0.448784	#NAME?	0.00725694	0.397984	down
ENST00000406391	ENSG00000183023	SLC8A1	transcript	0	0.815993	#NAME?	0.0072572	0.397984	down
ENST00000369325	ENSG00000135341	MAP3K7	transcript	0	0.496847	#NAME?	0.00725733	0.397984	down
ENST00000370009	ENSG00000102030	NAA10	transcript	2.78217	0	Inf	0.00726523	0.397984	up
ENST00000597130	ENSG00000131408	NR1H2	transcript	2.60848	0	Inf	0.0072669	0.397984	up
ENST00000403682	ENSG00000185252	ZNF74	transcript	0.836027	0	Inf	0.00726692	0.397984	up
ENST00000430575	ENSG00000129824	RPS4Y1	transcript	5.47629	0.001592	11.7481	0.00727307	0.398128	up
ENST00000638475	ENSG00000153187	HNRNPU	transcript	0.873213	0	Inf	0.00727827	0.398219	up
ENST00000434473	ENSG00000138386	NAB1	transcript	0.403333	0	Inf	0.00728362	0.398319	up
ENST00000421649	ENSG00000225697	SLC26A6	transcript	0.77349	0	Inf	0.00729325	0.398352	up
ENST00000604729	ENSG00000214655	ZSWIM8	transcript	6.88959	0.51455	3.74304	0.0072961	0.398352	up
ENST00000521871	ENSG00000163013	FBXO41	transcript	2.77707	0.11226	4.62865	0.00731791	0.399228	up
ENST00000589575	ENSG00000011304	PTBP1	transcript	0	3.05182	#NAME?	0.00732754	0.399301	down
ENST00000413459	ENSG00000162066	AMDHD2	transcript	1.12806	0	Inf	0.00733051	0.399301	up
ENST00000544491	ENSG00000171634	BPTF	transcript	2.07373	0	Inf	0.00733822	0.399301	up
ENST00000377901	ENSG00000165071	TMEM71	transcript	1.26021	0	Inf	0.0073475	0.399301	up
ENST00000532744	ENSG00000143401	ANP32E	transcript	1.10804	0	Inf	0.00735909	0.399739	up
ENST00000202831	ENSG00000089060	SLC8B1	transcript	0.012056	2.205	-7.51488	0.00736313	0.399767	down
ENST00000306908	ENSG00000171970	ZNF57	transcript	0.462711	0	Inf	0.00737367	0.400146	up
ENST00000538260	ENSG00000114098	ARMC8	transcript	0	0.150881	#NAME?	0.00738462	0.400548	down
ENST00000429002	ENSG00000198431	TXNRD1	transcript	0	0.231708	#NAME?	0.00741091	0.401589	down
ENST00000577001	ENSG00000174231	PRPF8	transcript	0.701589	0	Inf	0.0074177	0.401764	up
ENST00000563560	ENSG00000007376	RPUSD1	transcript	1.14674	0	Inf	0.00742756	0.402105	up
ENST00000505036	ENSG00000109390	NDUFC1	transcript	0	2.78778	#NAME?	0.0074508	0.402983	down
ENST00000344114	ENSG00000051108	HERPUD1	transcript	0.252592	8.5484	-5.08077	0.0074509	0.402983	down
ENST00000639671	ENSG00000166260	COX11	transcript	1.03521	0	Inf	0.00747262	0.403772	up
ENST00000296869	ENSG00000164398	ACSL6	transcript	0.102609	1.78394	-4.11984	0.00749028	0.403983	down
ENST00000344442	ENSG00000174720	LARP7	transcript	6.40199	0.273299	4.54997	0.00749311	0.403983	up
ENST00000402580	ENSG00000196419	XRCC6	transcript	1.13906	0	Inf	0.00749953	0.403983	up
ENST00000401752	ENSG00000165905	LARGE2	transcript	0.0025095	0.424326	-7.40163	0.00750014	0.403983	down
ENST00000536272	ENSG00000165185	KIAA1958	transcript	0	0.291716	#NAME?	0.00751331	0.403983	down
ENST00000372599	ENSG00000136802	LRRC8A	transcript	0.555544	0	Inf	0.00751578	0.403983	up
ENST00000379155	ENSG00000164978	NUDT2	transcript	2.30314	0	Inf	0.00751584	0.403983	up
ENST00000342386	ENSG00000120539	MASTL	transcript	0.944086	0.003639	8.01923	0.00752819	0.404454	up
ENST00000630424	ENSG00000114062	UBE3A	transcript	0.132219	5.70768	-5.4319	0.00753958	0.404874	down
ENST00000296473	ENSG00000164077	MON1A	transcript	0.754601	0.022298	5.08073	0.00755613	0.405185	up
ENST00000529832	ENSG00000104529	EEF1D	transcript	1.39897	0	Inf	0.00755994	0.405197	up
ENST00000350021	ENSG00000165264	NDUFB6	transcript	3.41008	0	Inf	0.00759343	0.406301	up
ENST00000373836	ENSG00000204138	PHACTR4	transcript	0.733783	0	Inf	0.00759548	0.406301	up
ENST00000428992	ENSG00000162980	ARL5A	transcript	0.896801	0	Inf	0.00760286	0.406301	up
ENST00000391971	ENSG00000168385	SEPT2	transcript	0.791134	15.702	-4.31089	0.00761034	0.406301	down
ENST00000491935	ENSG00000130706	ADRM1	transcript	0.0975725	3.10971	-4.99416	0.00762208	0.406301	down
ENST00000580219	ENSG00000002919	SNX11	transcript	0	1.84517	#NAME?	0.0076244	0.406301	down
ENST00000369638	ENSG00000155366	RHOC	transcript	3.12626	0.126571	4.62642	0.00763116	0.406301	up
ENST00000592123	ENSG00000129667	RHBDF2	transcript	1.61912	0	Inf	0.00766204	0.407577	up
ENST00000423088	ENSG00000047849	MAP4	transcript	2.51976	0	Inf	0.00770257	0.408963	up
ENST00000646510	ENSG00000127616	SMARCA4	transcript	0.111879	3.22866	-4.85092	0.00770739	0.409027	down
ENST00000513538	ENSG00000070814	TCOF1	transcript	0.478195	5.25023	-3.45671	0.00771244	0.409103	down
ENST00000504691	ENSG00000145730	PAM	transcript	0	1.55344	#NAME?	0.00773474	0.409715	down
ENST00000631460	ENSG00000048740	CELF2	transcript	0	0.719348	#NAME?	0.00773485	0.409715	down
ENST00000540691	ENSG00000105700	KXD1	transcript	0.402123	0	Inf	0.00778416	0.412111	up
ENST00000261486	ENSG00000129595	EPB41L4A	transcript	0.472054	0	Inf	0.00779102	0.412111	up
ENST00000605755	ENSG00000117155	SSX2IP	transcript	0.690905	0.0188625	5.19489	0.00781158	0.413005	up
ENST00000522883	ENSG00000102225	CDK16	transcript	1.09484	0	Inf	0.00782067	0.413293	up
ENST00000477813	ENSG00000121579	NAA50	transcript	1.13833	0	Inf	0.0078373	0.413784	up
ENST00000549924	ENSG00000205352	PRR13	transcript	2.3033	0.0192685	6.90132	0.00785229	0.414382	up
ENST00000397420	ENSG00000177697	CD151	transcript	6.04023	0.331568	4.18722	0.00787629	0.415455	up
ENST00000426292	ENSG00000147813	NAPRT	transcript	1.32144	0	Inf	0.00789968	0.4163	up
ENST00000622860	ENSG00000104946	TBC1D17	transcript	0.099551	3.52485	-5.14598	0.00793705	0.41788	down
ENST00000420936	ENSG00000166333	ILK	transcript	0.882656	8.96101	-3.34374	0.00794517	0.418113	down
ENST00000549007	ENSG00000120868	APAF1	transcript	0.62463	0	Inf	0.0079644	0.418735	up
ENST00000506783	ENSG00000118482	PHF3	transcript	1.0552	0.011354	6.53817	0.00797196	0.418937	up
ENST00000519913	ENSG00000146007	ZMAT2	transcript	1.40594	0	Inf	0.00798	0.419165	up
ENST00000413307	ENSG00000118200	CAMSAP2	transcript	0	0.189647	#NAME?	0.00798519	0.419223	down
ENST00000343111	ENSG00000050748	MAPK9	transcript	0.119154	1.58131	-3.73022	0.00800651	0.419972	down
ENST00000263094	ENSG00000064687	ABCA7	transcript	17.2682	2.41448	2.83833	0.00802774	0.420677	up
ENST00000423894	ENSG00000187118	CMC1	transcript	1.39389	0	Inf	0.00804074	0.420677	up
ENST00000310513	ENSG00000149187	CELF1	transcript	1.14827	16.569	-3.85095	0.00804625	0.420677	down
ENST00000527634	ENSG00000173715	C11orf80	transcript	0	1.29904	#NAME?	0.00806771	0.420677	down
ENST00000381884	ENSG00000151849	CENPJ	transcript	0.495992	0	Inf	0.00806955	0.420677	up
ENST00000447399	ENSG00000133789	SWAP70	transcript	0.613771	0	Inf	0.00807073	0.420677	up
ENST00000311106	ENSG00000175426	PCSK1	transcript	0	0.138311	#NAME?	0.008071	0.420677	down
ENST00000342555	ENSG00000010244	ZNF207	transcript	1.14022	0	Inf	0.00807205	0.420677	up
ENST00000451301	ENSG00000123562	MORF4L2	transcript	0.0701075	1.56624	-4.48159	0.00813208	0.42257	down
ENST00000564675	ENSG00000169371	SNUPN	transcript	1.27431	0	Inf	0.00813759	0.42257	up
ENST00000453141	ENSG00000115677	HDLBP	transcript	2.14921	0	Inf	0.00813761	0.42257	up
ENST00000422444	ENSG00000197121	PGAP1	transcript	0.351603	0	Inf	0.00814193	0.42257	up
ENST00000340170	ENSG00000100084	HIRA	transcript	0.633954	0	Inf	0.00814195	0.42257	up
ENST00000645188	ENSG00000136104	RNASEH2B	transcript	1.41449	0	Inf	0.00814202	0.42257	up
ENST00000551420	ENSG00000123427	EEF1AKMT3	transcript	0.769308	0	Inf	0.00817839	0.424263	up
ENST00000417226	ENSG00000183624	HMCES	transcript	4.98179	0.208607	4.5778	0.00819644	0.424685	up
ENST00000422262	ENSG00000123453	SARDH	transcript	0.895504	0	Inf	0.00820417	0.424685	up
ENST00000413811	ENSG00000000460	C1orf112	transcript	0.793307	0	Inf	0.00820421	0.424685	up
ENST00000514917	ENSG00000270249	AC093668.1	transcript	2.32523	0	Inf	0.00820532	0.424685	up
ENST00000477522	ENSG00000138496	PARP9	transcript	0	0.706766	#NAME?	0.00821133	0.424685	down
ENST00000578495	ENSG00000161960	EIF4A1	transcript	0	2.41896	#NAME?	0.00821137	0.424685	down
ENST00000624098	ENSG00000183878	UTY	transcript	0.589902	0	Inf	0.00822163	0.424685	up
ENST00000433395	ENSG00000249624	AP000295.1	transcript	2.14001	0	Inf	0.00822409	0.424685	up
ENST00000590133	ENSG00000170832	USP32	transcript	0.834298	0	Inf	0.0082241	0.424685	up
ENST00000562086	ENSG00000140464	PML	transcript	0.281927	0	Inf	0.00823335	0.424969	up
ENST00000356113	ENSG00000166035	LIPC	transcript	0	0.343699	#NAME?	0.00824316	0.425281	down
ENST00000420166	ENSG00000100281	HMGXB4	transcript	0.0126965	0.838519	-6.04534	0.00827481	0.426524	down
ENST00000331523	ENSG00000156508	EEF1A1	transcript	2122.17	4.80351	8.78724	0.00830038	0.427647	up
ENST00000627550	ENSG00000006607	FARP2	transcript	1.64264	0.020848	6.29997	0.00830469	0.427675	up
ENST00000413464	ENSG00000148840	PPRC1	transcript	1.88799	0.0505505	5.22299	0.00833226	0.428024	up
ENST00000374380	ENSG00000101019	UQCC1	transcript	0	1.01857	#NAME?	0.0083328	0.428024	down
ENST00000274056	ENSG00000145416	43525	transcript	0	0.407626	#NAME?	0.00833297	0.428024	down
ENST00000647080	ENSG00000149231	CCDC82	transcript	0.822689	0	Inf	0.00833401	0.428024	up
ENST00000426727	ENSG00000140367	UBE2Q2	transcript	0.977892	0	Inf	0.00833419	0.428024	up
ENST00000508421	ENSG00000123219	CENPK	transcript	1.32239	0	Inf	0.0083342	0.428024	up
ENST00000538643	ENSG00000104973	MED25	transcript	1.30351	0	Inf	0.00834585	0.428182	up
ENST00000491554	ENSG00000128928	IVD	transcript	0	0.571569	#NAME?	0.00834865	0.428182	down
ENST00000525074	ENSG00000110171	TRIM3	transcript	0.037475	1.42983	-5.25377	0.00836196	0.428671	down
ENST00000616316	ENSG00000185201	IFITM2	transcript	13.7619	1.05968	3.69898	0.00836989	0.428883	up
ENST00000417368	ENSG00000008311	AASS	transcript	1.30351	0.0267665	5.60583	0.00838638	0.429339	up
ENST00000401424	ENSG00000133794	ARNTL	transcript	0.229437	0	Inf	0.00839164	0.429378	up
ENST00000640600	ENSG00000117620	SLC35A3	transcript	0.626425	0	Inf	0.00841059	0.429709	up
ENST00000330912	ENSG00000183479	TREX2	transcript	0.921052	0	Inf	0.00841142	0.429709	up
ENST00000367731	ENSG00000197959	DNM3	transcript	0.273869	0	Inf	0.00841263	0.429709	up
ENST00000471234	ENSG00000064419	TNPO3	transcript	0.639715	0	Inf	0.00842549	0.429978	up
ENST00000414097	ENSG00000104419	NDRG1	transcript	0.421571	8.40387	-4.31721	0.00843285	0.430159	down
ENST00000335183	ENSG00000100526	CDKN3	transcript	0.732277	0	Inf	0.00844327	0.430496	up
ENST00000514353	ENSG00000050438	SLC4A8	transcript	0.0127435	0.466998	-5.19558	0.00845216	0.430755	down
ENST00000543067	ENSG00000149970	CNKSR2	transcript	0	0.492395	#NAME?	0.00849503	0.431966	down
ENST00000645655	ENSG00000285053	TBCE	transcript	0.272651	0	Inf	0.00853121	0.433202	up
ENST00000520331	ENSG00000169131	ZNF354A	transcript	2.1858	0.080601	4.76122	0.00853482	0.433202	up
ENST00000577432	ENSG00000141562	NARF	transcript	2.40496	0	Inf	0.00854016	0.433202	up
ENST00000545154	ENSG00000054392	HHAT	transcript	0.594821	0	Inf	0.00854275	0.433202	up
ENST00000438909	ENSG00000092140	G2E3	transcript	0.895683	0	Inf	0.00854449	0.433202	up
ENST00000375425	ENSG00000204356	NELFE	transcript	1.4877	0	Inf	0.00854615	0.433202	up
ENST00000481448	ENSG00000159200	RCAN1	transcript	0.000661	0.841875	-10.3147	0.00856449	0.433742	down
ENST00000518047	ENSG00000131504	DIAPH1	transcript	0	0.438036	#NAME?	0.00858933	0.434638	down
ENST00000439210	ENSG00000135506	OS9	transcript	0	1.0528	#NAME?	0.00859159	0.434638	down
ENST00000346617	ENSG00000020256	ZFP64	transcript	0	0.716319	#NAME?	0.0085937	0.434638	down
ENST00000576760	ENSG00000141556	TBCD	transcript	3.25165	0.197883	4.03845	0.00859835	0.434678	up
ENST00000437750	ENSG00000185238	PRMT3	transcript	0.474689	0	Inf	0.0086092	0.435032	up
ENST00000425718	ENSG00000130203	APOE	transcript	0.691653	0	Inf	0.00861624	0.435193	up
ENST00000378421	ENSG00000185753	CXorf38	transcript	0.859342	0	Inf	0.00865018	0.436168	up
ENST00000366881	ENSG00000187554	TLR5	transcript	0.612377	0	Inf	0.00865096	0.436168	up
ENST00000533572	ENSG00000164733	CTSB	transcript	2.13246	0	Inf	0.00866645	0.436168	up
ENST00000341832	ENSG00000248333	CDK11B	transcript	0.688805	0	Inf	0.00866797	0.436168	up
ENST00000552268	ENSG00000120868	APAF1	transcript	0.0259125	3.25959	-6.9749	0.00870268	0.437511	down
ENST00000298428	ENSG00000065665	SEC61A2	transcript	0	1.07345	#NAME?	0.00871154	0.437511	down
ENST00000367108	ENSG00000143479	DYRK3	transcript	0	0.309511	#NAME?	0.00875555	0.439125	down
ENST00000373487	ENSG00000167081	PBX3	transcript	0.0208535	1.90766	-6.51537	0.00876033	0.439125	down
ENST00000416778	ENSG00000214078	CPNE1	transcript	4.04843	0.003836	10.0435	0.0087708	0.439125	up
ENST00000620057	ENSG00000138376	BARD1	transcript	0.431842	0	Inf	0.00877565	0.439125	up
ENST00000555911	ENSG00000155465	SLC7A7	transcript	1.03161	0	Inf	0.00879206	0.439751	up
ENST00000537360	ENSG00000164776	PHKG1	transcript	0.95115	0	Inf	0.00882571	0.441044	up
ENST00000359883	ENSG00000147853	AK3	transcript	0	1.30363	#NAME?	0.00884048	0.441587	down
ENST00000341333	ENSG00000164081	TEX264	transcript	8.65564	0.492591	4.13518	0.0088636	0.442546	up
ENST00000519811	ENSG00000105339	DENND3	transcript	0.030343	0.798919	-4.71861	0.00887257	0.442614	down
ENST00000409021	ENSG00000152969	JAKMIP1	transcript	0.035449	1.0129	-4.8366	0.0088728	0.442614	down
ENST00000458643	ENSG00000169203	NPIPB12	transcript	0	1.54456	#NAME?	0.00887891	0.442724	down
ENST00000396279	ENSG00000171681	ATF7IP	transcript	0	0.393948	#NAME?	0.00888671	0.442917	down
ENST00000528672	ENSG00000026508	CD44	transcript	3.43332	0	Inf	0.00890661	0.443127	up
ENST00000616058	ENSG00000094975	SUCO	transcript	0.779973	0.0002775	11.4567	0.00892301	0.443748	up
ENST00000457135	ENSG00000189079	ARID2	transcript	0.052692	0.881354	-4.06406	0.00892694	0.443748	down
ENST00000585983	ENSG00000186020	ZNF529	transcript	1.05497	0	Inf	0.00893443	0.443926	up
ENST00000321728	ENSG00000166501	PRKCB	transcript	0.740776	0	Inf	0.00893867	0.443941	up
ENST00000569715	ENSG00000179889	PDXDC1	transcript	0.34929	9.59477	-4.77975	0.00898975	0.445109	down
ENST00000432031	ENSG00000180228	PRKRA	transcript	0.875672	8.55114	-3.28765	0.00903073	0.446942	down
ENST00000539642	ENSG00000069943	PIGB	transcript	1.19502	0	Inf	0.00904196	0.447203	up
ENST00000445888	ENSG00000141510	TP53	transcript	0.794432	0	Inf	0.00904392	0.447203	up
ENST00000413917	ENSG00000106263	EIF3B	transcript	0.647828	0	Inf	0.00905528	0.447528	up
ENST00000565096	ENSG00000064666	CNN2	transcript	0.842746	10.8776	-3.69011	0.00912464	0.45021	down
ENST00000578313	ENSG00000108622	ICAM2	transcript	1.42067	0	Inf	0.00913991	0.45054	up
ENST00000301042	ENSG00000167528	ZNF641	transcript	0.435458	0	Inf	0.0091425	0.45054	up
ENST00000622612	ENSG00000153094	BCL2L11	transcript	0.399296	0	Inf	0.00915521	0.45054	up
ENST00000617047	ENSG00000162775	RBM15	transcript	0.60621	0	Inf	0.00915524	0.45054	up
ENST00000327681	ENSG00000123552	USP45	transcript	0.0726635	1.82014	-4.64667	0.00919379	0.45154	down
ENST00000438423	ENSG00000140262	TCF12	transcript	0.759972	8e-06	16.5356	0.00919568	0.45154	up
ENST00000409789	ENSG00000115649	CNPPD1	transcript	0.0895235	3.20826	-5.16338	0.00920291	0.45154	down
ENST00000273963	ENSG00000145332	KLHL8	transcript	0.193531	1.9929	-3.36423	0.00921343	0.45154	down
ENST00000618014	ENSG00000145386	CCNA2	transcript	0.699099	0	Inf	0.00923181	0.45154	up
ENST00000406936	ENSG00000188243	COMMD6	transcript	1.20685	0	Inf	0.00923194	0.45154	up
ENST00000312377	ENSG00000161800	RACGAP1	transcript	0.640053	0	Inf	0.00923278	0.45154	up
ENST00000530885	ENSG00000166313	APBB1	transcript	1.21056	0	Inf	0.00923303	0.45154	up
ENST00000553726	ENSG00000027075	PRKCH	transcript	3.61629	0	Inf	0.00923391	0.45154	up
ENST00000370161	ENSG00000162688	AGL	transcript	0.0037915	0.405747	-6.74167	0.0092448	0.4518	down
ENST00000489671	ENSG00000114126	TFDP2	transcript	0.208945	4.40166	-4.39685	0.00925841	0.45227	down
ENST00000619107	ENSG00000068400	GRIPAP1	transcript	0.687284	0	Inf	0.00927557	0.452912	up
ENST00000341166	ENSG00000104361	NIPAL2	transcript	0.0123785	0.810913	-6.03364	0.00928587	0.45322	down
ENST00000302078	ENSG00000171566	PLRG1	transcript	1.16404	0	Inf	0.0093172	0.454552	up
ENST00000434646	ENSG00000204866	IGFL2	transcript	0.770229	0	Inf	0.00932823	0.45465	up
ENST00000359865	ENSG00000168502	MTCL1	transcript	0	0.105348	#NAME?	0.00933126	0.45465	down
ENST00000601005	ENSG00000171954	CYP4F22	transcript	0.24785	0	Inf	0.00934034	0.4547	up
ENST00000515395	ENSG00000145687	SSBP2	transcript	0.427704	0	Inf	0.00934035	0.4547	up
ENST00000590266	ENSG00000227500	SCAMP4	transcript	1.07097	0	Inf	0.00935489	0.455029	up
ENST00000372059	ENSG00000101935	AMMECR1	transcript	0.632908	0	Inf	0.00935514	0.455029	up
ENST00000514379	ENSG00000142731	PLK4	transcript	0	0.633297	#NAME?	0.00936021	0.455079	down
ENST00000334497	ENSG00000183479	TREX2	transcript	0	1.02035	#NAME?	0.00937162	0.455438	down
ENST00000589115	ENSG00000167468	GPX4	transcript	0	0.800412	#NAME?	0.00939522	0.456193	down
ENST00000584067	ENSG00000133030	MPRIP	transcript	0.189443	0	Inf	0.00944491	0.458409	up
ENST00000236017	ENSG00000117362	APH1A	transcript	0.963191	0	Inf	0.0094536	0.458633	up
ENST00000546344	ENSG00000105676	ARMC6	transcript	0	0.35028	#NAME?	0.00946668	0.459071	down
ENST00000392615	ENSG00000172794	RAB37	transcript	0.152354	5.35442	-5.13523	0.00948105	0.459374	down
ENST00000438307	ENSG00000170445	HARS	transcript	1.07105	0	Inf	0.0094933	0.459634	up
ENST00000326442	ENSG00000106565	TMEM176B	transcript	0.553473	0	Inf	0.00949455	0.459634	up
ENST00000563081	ENSG00000138629	UBL7	transcript	0.988282	0	Inf	0.00951869	0.46014	up
ENST00000434277	ENSG00000167613	LAIR1	transcript	0.965279	0.0285915	5.07729	0.00952225	0.46014	up
ENST00000447283	ENSG00000159921	GNE	transcript	0.0895065	2.7068	-4.91845	0.00952536	0.46014	down
ENST00000537916	ENSG00000104290	FZD3	transcript	1.17321	0.071862	4.02909	0.00953171	0.46025	up
ENST00000409064	ENSG00000115548	KDM3A	transcript	0.015899	0.768269	-5.5946	0.00953775	0.460345	down
ENST00000451320	ENSG00000164144	ARFIP1	transcript	0.555404	0	Inf	0.0095794	0.461162	up
ENST00000360442	ENSG00000130669	PAK4	transcript	0.666413	0	Inf	0.00957978	0.461162	up
ENST00000396212	ENSG00000103540	CCP110	transcript	1.32071	0.130922	3.33453	0.00958323	0.461162	up
ENST00000545457	ENSG00000177731	FLII	transcript	17.1197	1.33679	3.67881	0.00960219	0.461349	up
ENST00000430466	ENSG00000174547	MRPL11	transcript	0	1.30733	#NAME?	0.0096085	0.461349	down
ENST00000504381	ENSG00000017260	ATP2C1	transcript	0	0.541302	#NAME?	0.00960996	0.461349	down
ENST00000399935	ENSG00000156265	MAP3K7CL	transcript	0	0.905297	#NAME?	0.00961161	0.461349	down
ENST00000564258	ENSG00000166140	ZFYVE19	transcript	0.93338	0	Inf	0.00962928	0.462001	up
ENST00000609374	ENSG00000167110	GOLGA2	transcript	2.26221	0.0875595	4.69132	0.00963745	0.462197	up
ENST00000513177	ENSG00000243678	NME2	transcript	3.13343	0.022131	7.14553	0.0096594	0.462857	up
ENST00000397286	ENSG00000131043	AAR2	transcript	3.41655	0.226619	3.9142	0.00970574	0.464451	up
ENST00000527131	ENSG00000149547	EI24	transcript	1.08965	0	Inf	0.00971998	0.464451	up
ENST00000389154	ENSG00000204842	ATXN2	transcript	0	0.581838	#NAME?	0.00972024	0.464451	down
ENST00000589576	ENSG00000168259	DNAJC7	transcript	3.23036	0	Inf	0.00972083	0.464451	up
ENST00000447395	ENSG00000146802	TMEM168	transcript	1.46651	0	Inf	0.00972243	0.464451	up
ENST00000420131	ENSG00000135164	DMTF1	transcript	0	3.43649	#NAME?	0.00972739	0.464451	down
ENST00000279477	ENSG00000101307	SIRPB1	transcript	0.0143125	0.696496	-5.60477	0.00972965	0.464451	down
ENST00000397225	ENSG00000128309	MPST	transcript	0.899284	0	Inf	0.00976424	0.465709	up
ENST00000339618	ENSG00000072210	ALDH3A2	transcript	2.04651	0.0624915	5.03336	0.00979223	0.46665	up
ENST00000610353	ENSG00000168421	RHOH	transcript	6.61173	0.075205	6.45806	0.00980939	0.467271	up
ENST00000343003	ENSG00000182957	SPATA13	transcript	16.8476	0.684393	4.62157	0.00984489	0.468375	up
ENST00000406567	ENSG00000138073	PREB	transcript	0.11876	3.15266	-4.73045	0.00985742	0.468375	down
ENST00000472031	ENSG00000173786	CNP	transcript	0	0.660524	#NAME?	0.00985763	0.468375	down
ENST00000358657	ENSG00000050438	SLC4A8	transcript	0	0.158943	#NAME?	0.00986338	0.468375	down
ENST00000633531	ENSG00000105854	PON2	transcript	0.657243	0.008186	6.32712	0.00986376	0.468375	up
ENST00000619485	ENSG00000141510	TP53	transcript	0.74115	0	Inf	0.00986776	0.468375	up
ENST00000447038	ENSG00000136153	LMO7	transcript	0.587939	0	Inf	0.00986839	0.468375	up
ENST00000438391	ENSG00000013573	DDX11	transcript	1.63674	0	Inf	0.00986867	0.468375	up
ENST00000433418	ENSG00000197142	ACSL5	transcript	0.569592	0	Inf	0.00986987	0.468375	up
ENST00000550697	ENSG00000092841	MYL6	transcript	0.120575	3.67131	-4.92829	0.00987998	0.468427	down
ENST00000589222	ENSG00000141376	BCAS3	transcript	5.48743	0.386482	3.82766	0.00988168	0.468427	up
ENST00000564669	ENSG00000166451	CENPN	transcript	1.09136	0	Inf	0.00988501	0.468427	up
ENST00000540664	ENSG00000196233	LCOR	transcript	0	0.87305	#NAME?	0.00989859	0.468427	down
ENST00000367332	ENSG00000116857	TMEM9	transcript	0.005362	0.752019	-7.13186	0.00990001	0.468427	down
ENST00000514612	ENSG00000129055	ANAPC13	transcript	0	1.36143	#NAME?	0.00990133	0.468427	down
ENST00000456194	ENSG00000131373	HACL1	transcript	0	1.02704	#NAME?	0.0099041	0.468427	down
ENST00000540180	ENSG00000120647	CCDC77	transcript	0.351826	0	Inf	0.00992565	0.469053	up
ENST00000361676	ENSG00000186575	NF2	transcript	0.343631	0	Inf	0.0099613	0.470541	up
ENST00000414771	ENSG00000112031	MTRF1L	transcript	0	0.570048	#NAME?	0.00998054	0.4707	down
ENST00000507488	ENSG00000017260	ATP2C1	transcript	0	0.516675	#NAME?	0.00998064	0.4707	down
ENST00000565087	ENSG00000101307	SIRPB1	transcript	0	0.766387	#NAME?	0.00998549	0.4707	down
ENST00000338056	ENSG00000105784	RUNDC3B	transcript	0.006221	0.337708	-5.76249	0.0100072	0.471528	down
ENST00000558850	ENSG00000022976	ZNF839	transcript	0.626378	0	Inf	0.0100121	0.471563	up
ENST00000398316	ENSG00000102531	FNDC3A	transcript	8.15144	0.566217	3.84763	0.0100243	0.471741	up
ENST00000449836	ENSG00000196653	ZNF502	transcript	0.588799	0	Inf	0.0100369	0.472017	up
ENST00000521789	ENSG00000141698	NT5C3B	transcript	0	1.93523	#NAME?	0.0100485	0.47229	down
ENST00000640371	ENSG00000284308	C2orf81	transcript	0.644572	0	Inf	0.0100772	0.473443	up
ENST00000438723	ENSG00000136828	RALGPS1	transcript	0.378024	0	Inf	0.0101114	0.474658	up
ENST00000367843	ENSG00000143164	DCAF6	transcript	0.0002135	0.291651	-10.4158	0.0101287	0.475245	down
ENST00000533679	ENSG00000204839	MROH6	transcript	0.357364	0	Inf	0.0101407	0.475245	up
ENST00000622802	ENSG00000276043	UHRF1	transcript	0.179863	0	Inf	0.0101473	0.475245	up
ENST00000483530	ENSG00000127328	RAB3IP	transcript	0	1.03835	#NAME?	0.010153	0.475245	down
ENST00000339497	ENSG00000108100	CCNY	transcript	0	0.392462	#NAME?	0.010153	0.475245	down
ENST00000445935	ENSG00000160298	C21orf58	transcript	1.48297	0.0815865	4.18401	0.0101598	0.47535	up
ENST00000409422	ENSG00000198925	ATG9A	transcript	0.731618	0	Inf	0.0101784	0.475669	up
ENST00000592588	ENSG00000115268	RPS15	transcript	8.12888	72.6951	-3.16073	0.0101924	0.475914	down
ENST00000519465	ENSG00000169398	PTK2	transcript	0.781767	0.0281195	4.79709	0.0101929	0.475914	up
ENST00000646107	ENSG00000215301	DDX3X	transcript	5e-07	0.92789	-20.8236	0.0102149	0.476523	down
ENST00000414146	ENSG00000122085	MTERF4	transcript	0	1.32838	#NAME?	0.0102197	0.476523	down
ENST00000601716	ENSG00000125734	GPR108	transcript	0.834577	0	Inf	0.0102237	0.476523	up
ENST00000612033	ENSG00000076944	STXBP2	transcript	4.05966	0.268921	3.91611	0.0102271	0.476523	up
ENST00000595444	ENSG00000130312	MRPL34	transcript	4.74555	0.343867	3.78665	0.0102451	0.477168	up
ENST00000541342	ENSG00000164808	SPIDR	transcript	0.551503	0	Inf	0.0102726	0.477764	up
ENST00000448060	ENSG00000129007	CALML4	transcript	0.724757	0	Inf	0.0102748	0.477764	up
ENST00000631148	ENSG00000171813	PWWP2B	transcript	0	0.935455	#NAME?	0.0102881	0.477986	down
ENST00000409203	ENSG00000163535	SGO2	transcript	0.801104	0	Inf	0.0102927	0.478005	up
ENST00000551556	ENSG00000120833	SOCS2	transcript	1.22102	0.0631275	4.27367	0.0102999	0.47805	up
ENST00000513612	ENSG00000182923	CEP63	transcript	0.011065	0.904103	-6.35241	0.0103024	0.47805	down
ENST00000601809	ENSG00000126456	IRF3	transcript	0.824867	0	Inf	0.0103087	0.47805	up
ENST00000377350	ENSG00000168067	MAP4K2	transcript	0.616808	0	Inf	0.0103261	0.478099	up
ENST00000544079	ENSG00000115484	CCT4	transcript	0.796524	0	Inf	0.0103268	0.478099	up
ENST00000504813	ENSG00000169714	CNBP	transcript	51.3982	3.84314	3.74136	0.0103462	0.478722	up
ENST00000616406	ENSG00000108219	TSPAN14	transcript	2.49998	0.182068	3.77936	0.0103593	0.47913	up
ENST00000325636	ENSG00000180425	C11orf71	transcript	1.44329	0	Inf	0.0104015	0.480884	up
ENST00000533757	ENSG00000135365	PHF21A	transcript	1.24896	0	Inf	0.0104202	0.481322	up
ENST00000514974	ENSG00000138778	CENPE	transcript	1.00156	0	Inf	0.0104217	0.481322	up
ENST00000372481	ENSG00000148335	NTMT1	transcript	0.800684	0	Inf	0.0104237	0.481322	up
ENST00000414861	ENSG00000080345	RIF1	transcript	0	0.738822	#NAME?	0.0104493	0.482121	down
ENST00000487599	ENSG00000138107	ACTR1A	transcript	0	0.683844	#NAME?	0.0104495	0.482121	down
ENST00000543262	ENSG00000151376	ME3	transcript	0	0.76464	#NAME?	0.0104618	0.48249	down
ENST00000317235	ENSG00000154889	MPPE1	transcript	0.778104	0	Inf	0.0104985	0.483985	up
ENST00000377486	ENSG00000068831	RASGRP2	transcript	0	1.42342	#NAME?	0.0105186	0.484715	down
ENST00000467757	ENSG00000161405	IKZF3	transcript	0.6906	6.92074	-3.325	0.010527	0.48482	down
ENST00000456735	ENSG00000196712	NF1	transcript	0.46667	0.0057985	6.33058	0.0105337	0.48482	up
ENST00000577600	ENSG00000133313	CNDP2	transcript	1.83821	0.024481	6.23049	0.0105338	0.48482	up
ENST00000369496	ENSG00000163399	ATP1A1	transcript	0.549949	9.34848	-4.08736	0.0106002	0.486501	down
ENST00000450214	ENSG00000127314	RAP1B	transcript	1.21523	0	Inf	0.0106003	0.486501	up
ENST00000564241	ENSG00000166454	ATMIN	transcript	0.369481	0	Inf	0.0106004	0.486501	up
ENST00000456822	ENSG00000085185	BCORL1	transcript	1.13879	0.106154	3.42327	0.0106178	0.486904	up
ENST00000318999	ENSG00000137343	ATAT1	transcript	0.003737	0.433995	-6.85965	0.0106271	0.486933	down
ENST00000418800	ENSG00000204580	DDR1	transcript	0	0.492007	#NAME?	0.0106357	0.486933	down
ENST00000503079	ENSG00000172062	SMN1	transcript	0.004782	0.81101	-7.40596	0.0106538	0.48723	down
ENST00000394989	ENSG00000145335	SNCA	transcript	0.008887	0.306291	-5.10706	0.010656	0.48723	down
ENST00000426576	ENSG00000115355	CCDC88A	transcript	1.07235	0.0895465	3.58199	0.0106594	0.48723	up
ENST00000416199	ENSG00000180182	MED14	transcript	1.00836	0	Inf	0.0106659	0.487329	up
ENST00000376483	ENSG00000137343	ATAT1	transcript	1.70331	0.078054	4.44773	0.0106885	0.488053	up
ENST00000264160	ENSG00000048991	R3HDM1	transcript	0.43996	3.99779	-3.18376	0.0106904	0.488053	down
ENST00000589872	ENSG00000188554	NBR1	transcript	1.9433	0.176633	3.45968	0.0107059	0.488402	up
ENST00000548857	ENSG00000181929	PRKAG1	transcript	1.03341	0	Inf	0.0107138	0.488402	up
ENST00000373302	ENSG00000136854	STXBP1	transcript	0.445535	0	Inf	0.0107235	0.488402	up
ENST00000372352	ENSG00000130713	EXOSC2	transcript	0.899914	0	Inf	0.0107238	0.488402	up
ENST00000206249	ENSG00000091831	ESR1	transcript	0.273978	0	Inf	0.0107239	0.488402	up
ENST00000586738	ENSG00000181038	METTL23	transcript	0.024549	1.36867	-5.80097	0.0107394	0.48891	down
ENST00000538434	ENSG00000178982	EIF3K	transcript	1.83224	0	Inf	0.010752	0.489089	up
ENST00000357590	ENSG00000137700	SLC37A4	transcript	1.05907	0.041355	4.6786	0.0107652	0.489492	up
ENST00000337404	ENSG00000112096	SOD2	transcript	0.61964	0	Inf	0.0107695	0.489493	up
ENST00000424362	ENSG00000156983	BRPF1	transcript	3.45105	0.435235	2.98717	0.0107955	0.490474	up
ENST00000342818	ENSG00000189195	BTBD8	transcript	1.04396	0.0420005	4.63551	0.0108186	0.491129	up
ENST00000372685	ENSG00000180964	TCEAL8	transcript	2.89367	0.0462795	5.96638	0.010829	0.491253	up
ENST00000615879	ENSG00000058600	POLR3E	transcript	0.271786	5.71141	-4.3933	0.01083	0.491253	down
ENST00000405592	ENSG00000057935	MTA3	transcript	0.105166	2.76097	-4.71443	0.0108538	0.492134	down
ENST00000398812	ENSG00000106070	GRB10	transcript	0.370548	0	Inf	0.0108659	0.492298	up
ENST00000602320	ENSG00000102977	ACD	transcript	0	1.29301	#NAME?	0.0108746	0.492483	down
ENST00000340957	ENSG00000175182	FAM131A	transcript	0.715848	0	Inf	0.0109058	0.493087	up
ENST00000545748	ENSG00000123358	NR4A1	transcript	0.18389	0	Inf	0.010909	0.493087	up
ENST00000448323	ENSG00000138674	SEC31A	transcript	0.271969	4.71533	-4.11584	0.0109097	0.493087	down
ENST00000637417	ENSG00000131089	ARHGEF9	transcript	0.520339	0.0317375	4.03519	0.0109828	0.495798	up
ENST00000383229	ENSG00000182923	CEP63	transcript	0.850338	0	Inf	0.0110067	0.49648	up
ENST00000378319	ENSG00000136147	PHF11	transcript	0.469372	6.59777	-3.81318	0.0110248	0.496899	down
ENST00000421503	ENSG00000159873	CCDC117	transcript	0.462944	0	Inf	0.0110429	0.497514	up
ENST00000418533	ENSG00000049323	LTBP1	transcript	0	0.344715	#NAME?	0.0110597	0.497877	down
ENST00000612742	ENSG00000123600	METTL8	transcript	0.064613	1.28809	-4.31726	0.0110836	0.498754	down
ENST00000369788	ENSG00000138172	CALHM2	transcript	3.19367	0.303836	3.39385	0.0111017	0.499371	up
ENST00000373382	ENSG00000122958	VPS26A	transcript	0.106202	3.80035	-5.16125	0.0111319	0.500508	down
ENST00000548201	ENSG00000139644	TMBIM6	transcript	5.71214	0.075752	6.2366	0.0111359	0.500508	up
ENST00000522208	ENSG00000113269	RNF130	transcript	0.155873	0.005506	4.82323	0.0111601	0.501154	up
ENST00000540981	ENSG00000064490	RFXANK	transcript	0.729612	0	Inf	0.0111856	0.501154	up
ENST00000542514	ENSG00000171681	ATF7IP	transcript	1.04746	0	Inf	0.0111863	0.501154	up
ENST00000412418	ENSG00000141127	PRPSAP2	transcript	0	1.77354	#NAME?	0.0111975	0.501154	down
ENST00000445065	ENSG00000142892	PIGK	transcript	0	0.408585	#NAME?	0.0111981	0.501154	down
ENST00000394121	ENSG00000126351	THRA	transcript	0	0.78149	#NAME?	0.0111982	0.501154	down
ENST00000371187	ENSG00000162599	NFIA	transcript	0	0.637289	#NAME?	0.011199	0.501154	down
ENST00000394142	ENSG00000137161	CNPY3	transcript	0.007257	2.55715	-8.46095	0.0112194	0.501867	down
ENST00000514780	ENSG00000175471	MCTP1	transcript	1.0118	0.0347395	4.86421	0.011231	0.502185	up
ENST00000257075	ENSG00000134644	PUM1	transcript	17.3836	1.74022	3.32038	0.0112556	0.502689	up
ENST00000544028	ENSG00000078618	NRDC	transcript	0.510249	0.0001995	11.3206	0.0112898	0.504021	up
ENST00000425247	ENSG00000127314	RAP1B	transcript	1.45e-05	3.4702	-17.8686	0.0113069	0.504583	down
ENST00000340912	ENSG00000166192	SENP8	transcript	0.135628	0	Inf	0.0113114	0.504584	up
ENST00000361128	ENSG00000072518	MARK2	transcript	0.564625	0	Inf	0.0113271	0.505087	up
ENST00000397004	ENSG00000110713	NUP98	transcript	10.1362	1.32136	2.93942	0.0113548	0.506121	up
ENST00000441549	ENSG00000140992	PDPK1	transcript	0.318349	0	Inf	0.0113678	0.506411	up
ENST00000351660	ENSG00000095059	DHPS	transcript	0	1.55996	#NAME?	0.0113779	0.506411	down
ENST00000265068	ENSG00000114656	KIAA1257	transcript	0.562097	0.020196	4.79868	0.0113792	0.506411	up
ENST00000473312	ENSG00000133612	AGAP3	transcript	0	0.85312	#NAME?	0.0113897	0.50668	down
ENST00000393118	ENSG00000122786	CALD1	transcript	0.009882	0.301885	-4.93305	0.0114148	0.507595	down
ENST00000372889	ENSG00000168734	PKIG	transcript	0.372184	0	Inf	0.0114574	0.508261	up
ENST00000607124	ENSG00000124635	HIST1H2BJ	transcript	0.06417	1.98847	-4.95362	0.0114575	0.508261	down
ENST00000528962	ENSG00000176148	TCP11L1	transcript	0.794211	0	Inf	0.0114587	0.508261	up
ENST00000357573	ENSG00000177548	RABEP2	transcript	0.312748	0	Inf	0.0114588	0.508261	up
ENST00000525069	ENSG00000175348	TMEM9B	transcript	3.56903	0.168424	4.40537	0.0114607	0.508261	up
ENST00000508689	ENSG00000015479	MATR3	transcript	0.981738	0	Inf	0.0114613	0.508261	up
ENST00000404241	ENSG00000128272	ATF4	transcript	0.0353095	0.825174	-4.54657	0.0114861	0.509015	down
ENST00000373325	ENSG00000101452	DHX35	transcript	0.50919	0	Inf	0.0114873	0.509015	up
ENST00000566735	ENSG00000205730	ITPRIPL2	transcript	0.3098	0	Inf	0.0115115	0.50989	up
ENST00000646087	ENSG00000147044	CASK	transcript	0.409712	0	Inf	0.0115217	0.510009	up
ENST00000564803	ENSG00000140968	IRF8	transcript	1.60358	0	Inf	0.0115248	0.510009	up
ENST00000392067	ENSG00000020577	SAMD4A	transcript	0.244227	0	Inf	0.0115277	0.510009	up
ENST00000612035	ENSG00000006125	AP2B1	transcript	7.22288	0.143349	5.65497	0.0115825	0.512213	up
ENST00000367230	ENSG00000112031	MTRF1L	transcript	0	0.487716	#NAME?	0.0116112	0.512899	down
ENST00000587387	ENSG00000030582	GRN	transcript	1.62518	0.0275555	5.88211	0.0116233	0.513234	up
ENST00000373589	ENSG00000147099	HDAC8	transcript	0.946497	0	Inf	0.0116581	0.514567	up
ENST00000601668	ENSG00000032444	PNPLA6	transcript	0.740568	0	Inf	0.0116877	0.51528	up
ENST00000378797	ENSG00000102445	RUBCNL	transcript	0.520837	0	Inf	0.0116923	0.51528	up
ENST00000564615	ENSG00000159720	ATP6V0D1	transcript	1.13172	0	Inf	0.0116925	0.51528	up
ENST00000358771	ENSG00000198053	SIRPA	transcript	0.414554	0	Inf	0.0117106	0.515879	up
ENST00000555431	ENSG00000100554	ATP6V1D	transcript	0	1.52683	#NAME?	0.0117555	0.517125	down
ENST00000626584	ENSG00000196628	TCF4	transcript	0	0.969529	#NAME?	0.0117613	0.517125	down
ENST00000616447	ENSG00000170909	OSCAR	transcript	0.391804	0	Inf	0.0117615	0.517125	up
ENST00000572255	ENSG00000189067	LITAF	transcript	0	3.19557	#NAME?	0.0117618	0.517125	down
ENST00000445705	ENSG00000117308	GALE	transcript	0.834473	0	Inf	0.0117993	0.518575	up
ENST00000219320	ENSG00000103042	SLC38A7	transcript	0.451381	0.002824	7.32046	0.0118205	0.519158	up
ENST00000360265	ENSG00000196526	AFAP1	transcript	0.811489	0.012703	5.99733	0.0118365	0.519158	up
ENST00000541113	ENSG00000117054	ACADM	transcript	0.644416	0	Inf	0.0118492	0.519158	up
ENST00000316721	ENSG00000173171	MTX1	transcript	1.13447	0	Inf	0.0118521	0.519158	up
ENST00000406381	ENSG00000141736	ERBB2	transcript	0.357231	0	Inf	0.0118529	0.519158	up
ENST00000434197	ENSG00000010270	STARD3NL	transcript	1.2165	0	Inf	0.0118529	0.519158	up
ENST00000379279	ENSG00000089063	TMEM230	transcript	0.996556	0	Inf	0.0118539	0.519158	up
ENST00000325656	ENSG00000175544	CABP4	transcript	0.639377	0	Inf	0.011854	0.519158	up
ENST00000467728	ENSG00000025434	NR1H3	transcript	0	0.253993	#NAME?	0.0118821	0.519989	down
ENST00000543283	ENSG00000107771	CCSER2	transcript	2.26184	0.127971	4.14361	0.0119294	0.521856	up
ENST00000584655	ENSG00000092871	RFFL	transcript	0.157801	0	Inf	0.0119361	0.521945	up
ENST00000378944	ENSG00000004777	ARHGAP33	transcript	1.49655	0.06195	4.59439	0.0119458	0.522168	up
ENST00000427101	ENSG00000067066	SP100	transcript	0.279605	0	Inf	0.011967	0.522691	up
ENST00000549772	ENSG00000110880	CORO1C	transcript	0.333564	0	Inf	0.0119992	0.523895	up
ENST00000533801	ENSG00000017260	ATP2C1	transcript	0	0.459488	#NAME?	0.0120279	0.524588	down
ENST00000514860	ENSG00000109466	KLHL2	transcript	0	0.698498	#NAME?	0.0120301	0.524588	down
ENST00000409438	ENSG00000204843	DCTN1	transcript	0.392056	0	Inf	0.0120385	0.524588	up
ENST00000395109	ENSG00000184702	SEPT5	transcript	0	0.718595	#NAME?	0.0120429	0.524588	down
ENST00000373057	ENSG00000137166	FOXP4	transcript	0.487349	0	Inf	0.0120645	0.525325	up
ENST00000418037	ENSG00000146828	SLC12A9	transcript	0	0.633741	#NAME?	0.0120811	0.525708	down
ENST00000534834	ENSG00000198393	ZNF26	transcript	5.71909	0.81009	2.81963	0.012094	0.525937	up
ENST00000374807	ENSG00000001497	LAS1L	transcript	0.582217	6.24399	-3.42284	0.0121072	0.525937	down
ENST00000635292	ENSG00000172053	QARS	transcript	3.15656	0.172828	4.19095	0.0121118	0.525937	up
ENST00000564057	ENSG00000103187	COTL1	transcript	0	0.961324	#NAME?	0.0121124	0.525937	down
ENST00000453551	ENSG00000179950	PUF60	transcript	0.8842	0	Inf	0.0121202	0.525937	up
ENST00000395587	ENSG00000184110	EIF3C	transcript	0.0014915	0.74056	-8.95571	0.0121393	0.526426	down
ENST00000425707	ENSG00000131759	RARA	transcript	5.55079	0.224233	4.62962	0.012141	0.526426	up
ENST00000441627	ENSG00000122515	ZMIZ2	transcript	1.59406	0.128277	3.63536	0.0121554	0.526729	up
ENST00000587661	ENSG00000092931	MFSD11	transcript	0	0.665184	#NAME?	0.0121573	0.526729	down
ENST00000540441	ENSG00000166783	MARF1	transcript	12.073	1.1971	3.33416	0.0121625	0.526754	up
ENST00000243050	ENSG00000123358	NR4A1	transcript	0.340656	0	Inf	0.0121967	0.527628	up
ENST00000282268	ENSG00000152422	XRCC4	transcript	0	0.983719	#NAME?	0.012245	0.529238	down
ENST00000361243	ENSG00000170776	AKAP13	transcript	0	0.0613915	#NAME?	0.012248	0.529238	down
ENST00000360833	ENSG00000102890	ELMO3	transcript	0.642328	0	Inf	0.0123056	0.530704	up
ENST00000622850	ENSG00000079459	FDFT1	transcript	0.798666	0	Inf	0.0123057	0.530704	up
ENST00000521578	ENSG00000184489	PTP4A3	transcript	0.024824	1.45049	-5.86866	0.0123058	0.530704	down
ENST00000538992	ENSG00000010030	ETV7	transcript	1.1066	0	Inf	0.012306	0.530704	up
ENST00000330154	ENSG00000184867	ARMCX2	transcript	0.59588	0	Inf	0.0123095	0.530704	up
ENST00000520179	ENSG00000168575	SLC20A2	transcript	3.18265	0.143312	4.473	0.0123112	0.530704	up
ENST00000593214	ENSG00000108799	EZH1	transcript	7.27752	0.185966	5.29034	0.0123298	0.530704	up
ENST00000359073	ENSG00000146576	C7orf26	transcript	0	0.903397	#NAME?	0.0123362	0.530704	down
ENST00000612287	ENSG00000138658	ZGRF1	transcript	0	0.733695	#NAME?	0.0123376	0.530704	down
ENST00000427987	ENSG00000145020	AMT	transcript	0	0.96922	#NAME?	0.0123408	0.530704	down
ENST00000383045	ENSG00000184702	SEPT5	transcript	0	0.999328	#NAME?	0.0123429	0.530704	down
ENST00000563594	ENSG00000140995	DEF8	transcript	1.58126	0.044601	5.14785	0.0123484	0.530737	up
ENST00000545708	ENSG00000143033	MTF2	transcript	0.39873	0	Inf	0.0123706	0.531483	up
ENST00000442506	ENSG00000151779	NBAS	transcript	0	0.375314	#NAME?	0.0123827	0.531483	down
ENST00000418635	ENSG00000112033	PPARD	transcript	0	0.476878	#NAME?	0.0123829	0.531483	down
ENST00000221576	ENSG00000104979	C19orf53	transcript	0	3.25405	#NAME?	0.0123846	0.531483	down
ENST00000438029	ENSG00000136197	C7orf25	transcript	0.421382	0	Inf	0.0124461	0.533776	up
ENST00000374583	ENSG00000181191	PJA1	transcript	0.0403305	1.04397	-4.69406	0.0124569	0.533979	down
ENST00000426310	ENSG00000162959	MEMO1	transcript	1.18658	0	Inf	0.0125383	0.537263	up
ENST00000530863	ENSG00000126883	NUP214	transcript	0.964631	0	Inf	0.0125437	0.537294	up
ENST00000523816	ENSG00000133943	DGLUCY	transcript	0.576835	0	Inf	0.0125671	0.537485	up
ENST00000376673	ENSG00000139793	MBNL2	transcript	0.341695	0	Inf	0.0125671	0.537485	up
ENST00000644043	ENSG00000103197	TSC2	transcript	0	0.286905	#NAME?	0.01257	0.537485	down
ENST00000561867	ENSG00000117616	RSRP1	transcript	0	3.2879	#NAME?	0.012572	0.537485	down
ENST00000523430	ENSG00000104549	SQLE	transcript	0.002173	0.598952	-8.10661	0.0125856	0.537785	down
ENST00000344087	ENSG00000214967	NPIPA7	transcript	1.42579	0	Inf	0.0125885	0.537785	up
ENST00000325303	ENSG00000156345	CDK20	transcript	1.8236	0.139483	3.70864	0.0126052	0.538295	up
ENST00000417710	ENSG00000127483	HP1BP3	transcript	0.902919	0	Inf	0.0126177	0.538625	up
ENST00000459778	ENSG00000121578	B4GALT4	transcript	0.875139	0	Inf	0.0126462	0.539245	up
ENST00000535603	ENSG00000006652	IFRD1	transcript	0.399761	4.12192	-3.3661	0.0126479	0.539245	down
ENST00000596733	ENSG00000268350	FAM156A	transcript	0.53149	0	Inf	0.0126548	0.539245	up
ENST00000547698	ENSG00000139636	LMBR1L	transcript	0.584078	0	Inf	0.0126748	0.539748	up
ENST00000533989	ENSG00000110077	MS4A6A	transcript	0.883687	0	Inf	0.0126774	0.539748	up
ENST00000416373	ENSG00000119318	RAD23B	transcript	0.212885	3.63532	-4.09393	0.0126944	0.540268	down
ENST00000509236	ENSG00000087206	UIMC1	transcript	0.893217	0	Inf	0.0127203	0.540754	up
ENST00000382263	ENSG00000127863	TNFRSF19	transcript	0.133705	0	Inf	0.0127219	0.540754	up
ENST00000432637	ENSG00000136197	C7orf25	transcript	0.895588	0	Inf	0.0127344	0.540754	up
ENST00000370940	ENSG00000197568	HHLA3	transcript	0.670493	0	Inf	0.0127371	0.540754	up
ENST00000641449	ENSG00000141194	OR4D1	transcript	0	0.330935	#NAME?	0.0127393	0.540754	down
ENST00000511900	ENSG00000204628	RACK1	transcript	23.5371	0.185317	6.98879	0.0127671	0.541729	up
ENST00000530245	ENSG00000133112	TPT1	transcript	3.63399	0.0004455	12.9938	0.0127777	0.541978	up
ENST00000309558	ENSG00000173705	SUSD5	transcript	0	0.111028	#NAME?	0.0128036	0.542569	down
ENST00000537758	ENSG00000102312	PORCN	transcript	0	1.12356	#NAME?	0.0128137	0.542569	down
ENST00000505206	ENSG00000109680	TBC1D19	transcript	0	1.99427	#NAME?	0.0128145	0.542569	down
ENST00000432893	ENSG00000141127	PRPSAP2	transcript	3.69907	0.0838685	5.46289	0.0128157	0.542569	up
ENST00000395706	ENSG00000177427	MIEF2	transcript	1.30343	0.015562	6.38815	0.0128387	0.543153	up
ENST00000258398	ENSG00000135912	TTLL4	transcript	1.37406	0.067682	4.34353	0.0128391	0.543153	up
ENST00000615136	ENSG00000271447	MMP28	transcript	0.0096515	0.633062	-6.03545	0.0128623	0.543932	down
ENST00000646985	ENSG00000171456	ASXL1	transcript	3.27269	0.250259	3.70898	0.0129169	0.545356	up
ENST00000377632	ENSG00000188687	SLC4A5	transcript	0.491674	0	Inf	0.0129191	0.545356	up
ENST00000554772	ENSG00000140105	WARS	transcript	2.7574	0	Inf	0.0129197	0.545356	up
ENST00000554034	ENSG00000139880	CDH24	transcript	0.562437	0	Inf	0.01292	0.545356	up
ENST00000544404	ENSG00000162813	BPNT1	transcript	0.650813	0	Inf	0.0129201	0.545356	up
ENST00000434382	ENSG00000196715	VKORC1L1	transcript	0	1.03112	#NAME?	0.0129488	0.546361	down
ENST00000366838	ENSG00000143742	SRP9	transcript	4.85636	0.346288	3.80983	0.0130039	0.548473	up
ENST00000554104	ENSG00000165795	NDRG2	transcript	0.389029	3.86236	-3.31153	0.0130085	0.548473	down
ENST00000253934	ENSG00000131634	TMEM204	transcript	0	0.498947	#NAME?	0.0130435	0.549743	down
ENST00000393408	ENSG00000108468	CBX1	transcript	0.096907	2.66809	-4.78306	0.0130543	0.549995	down
ENST00000527436	ENSG00000137185	ZSCAN9	transcript	0.362804	0	Inf	0.0130634	0.55017	up
ENST00000261503	ENSG00000128487	SPECC1	transcript	0.386411	0	Inf	0.0130737	0.550195	up
ENST00000396551	ENSG00000204599	TRIM39	transcript	0.472558	0	Inf	0.0130876	0.550245	up
ENST00000293195	ENSG00000161513	FDXR	transcript	0.818132	0	Inf	0.013088	0.550245	up
ENST00000304004	ENSG00000171453	POLR1C	transcript	0.297206	3.56494	-3.58434	0.0131092	0.55087	down
ENST00000541412	ENSG00000111843	TMEM14C	transcript	0.107469	3.47403	-5.01462	0.0131213	0.55094	down
ENST00000540999	ENSG00000196628	TCF4	transcript	0.563531	0.018158	4.95582	0.0132439	0.553794	up
ENST00000535011	ENSG00000128595	CALU	transcript	0.467922	0	Inf	0.013268	0.553794	up
ENST00000564543	ENSG00000260272	AC093525.2	transcript	0.777153	0	Inf	0.0132681	0.553794	up
ENST00000572882	ENSG00000103222	ABCC1	transcript	0.331707	0	Inf	0.0132692	0.553794	up
ENST00000399798	ENSG00000131100	ATP6V1E1	transcript	1.52023	0	Inf	0.0132713	0.553794	up
ENST00000380546	ENSG00000124570	SERPINB6	transcript	0.372997	0	Inf	0.0132737	0.553794	up
ENST00000393512	ENSG00000166747	AP1G1	transcript	0.867489	0.0134465	6.01154	0.0132772	0.553794	up
ENST00000497267	ENSG00000163947	ARHGEF3	transcript	0	0.680265	#NAME?	0.0132842	0.553794	down
ENST00000530205	ENSG00000196323	ZBTB44	transcript	0	0.690527	#NAME?	0.0132874	0.553794	down
ENST00000225964	ENSG00000108821	COL1A1	transcript	0.042787	0.603677	-3.81853	0.0133072	0.553838	down
ENST00000568373	ENSG00000103056	SMPD3	transcript	0.260539	0	Inf	0.0133273	0.55447	up
[truncated: 1,604 more rows]

## Sheet: lncRNA
Differentially expressed lncRNAs in health controls (HCs) vs. HIV+ infected patients (HIV+)
transcript_id	gene_id	gene_name	feature_id	HIV+_FPKM	HCs_FPKM	log2(foldchange)	pvalue	qvalue	regulation
LNC_000090	XLOC_000578	Novel lncRNA	transcript	0	82.1354	#NAME?	8.86197e-10	5.0087e-06	down
LNC_001884	XLOC_029331	Novel lncRNA	transcript	0	1.40154	#NAME?	1.55163e-07	0.000186589	down
LNC_004552	XLOC_078968	Novel lncRNA	transcript	1.02107	0	Inf	3.49791e-07	0.00034546	up
ENST00000477249.6	ENSG00000175061.17	LRRC75A-AS1	transcript	0	26.7098	#NAME?	1.24883e-05	0.00613761	down
LNC_000704	XLOC_009594	Novel lncRNA	transcript	0	0.907334	#NAME?	1.67097e-05	0.00755532	down
LNC_006585	XLOC_119664	Novel lncRNA	transcript	1.13555	0	Inf	2.0584e-05	0.00880647	up
LNC_006289	XLOC_112538	Novel lncRNA	transcript	0	1.39804	#NAME?	3.71725e-05	0.0139136	down
LNC_000080	XLOC_000577	Novel lncRNA	transcript	0.0720965	10.5091	-7.1875	5.36121e-05	0.0181443	down
LNC_000399	XLOC_005348	Novel lncRNA	transcript	0	2.81352	#NAME?	5.68619e-05	0.0190729	down
LNC_001871	XLOC_029044	Novel lncRNA	transcript	0	0.624688	#NAME?	5.97817e-05	0.019817	down
LNC_001741	XLOC_026266	Novel lncRNA	transcript	0	0.472855	#NAME?	6.57652e-05	0.0208843	down
LNC_002412	XLOC_039120	Novel lncRNA	transcript	0.947096	0	Inf	6.8044e-05	0.0213323	up
LNC_000060	XLOC_000577	Novel lncRNA	transcript	10.1531	0.255709	5.31128	7.09073e-05	0.0218398	up
LNC_001072	XLOC_014635	Novel lncRNA	transcript	0	4.05461	#NAME?	7.30511e-05	0.0223782	down
LNC_007224	XLOC_133117	Novel lncRNA	transcript	0	0.837963	#NAME?	8.7419e-05	0.0251501	down
LNC_001263	XLOC_016240	Novel lncRNA	transcript	0.747576	0	Inf	9.37773e-05	0.0262386	up
ENST00000539446.5	ENSG00000255857.5	PXN-AS1	transcript	0	3.74721	#NAME?	9.54416e-05	0.0265727	down
LNC_001061	XLOC_014635	Novel lncRNA	transcript	0.792423	0	Inf	0.000146715	0.0365373	up
LNC_009208	XLOC_174558	Novel lncRNA	transcript	1.03815	0	Inf	0.000153921	0.0374976	up
LNC_000085	XLOC_000577	Novel lncRNA	transcript	0	4.14775	#NAME?	0.000167103	0.0387234	down
LNC_000404	XLOC_005348	Novel lncRNA	transcript	0	1.29	#NAME?	0.000224574	0.0473608	down
LNC_002284	XLOC_036894	Novel lncRNA	transcript	1.2306	0.0323005	5.25166	0.000254371	0.0519957	up
LNC_007483	XLOC_138794	Novel lncRNA	transcript	0.408392	0	Inf	0.000273446	0.0550279	up
LNC_007225	XLOC_133117	Novel lncRNA	transcript	0.46423	0	Inf	0.000275285	0.0551669	up
LNC_000413	XLOC_005348	Novel lncRNA	transcript	0.532438	0	Inf	0.000326695	0.0618711	up
LNC_001012	XLOC_014635	Novel lncRNA	transcript	0.0844375	10.8785	-7.00938	0.000345195	0.0649254	down
ENST00000575331.1	ENSG00000272884.1	RP11-104H15.10	transcript	0	0.376416	#NAME?	0.000371536	0.0686953	down
LNC_007860	XLOC_148057	Novel lncRNA	transcript	0.608827	0	Inf	0.00038312	0.0697378	up
LNC_004334	XLOC_075298	Novel lncRNA	transcript	0	1.39774	#NAME?	0.000389506	0.070278	down
LNC_000064	XLOC_000577	Novel lncRNA	transcript	0	13.1404	#NAME?	0.000395604	0.0707568	down
ENST00000440026.1	ENSG00000214719.11	AC005562.1	transcript	0.968767	0	Inf	0.000423959	0.0738421	up
LNC_000102	XLOC_000875	Novel lncRNA	transcript	0.440229	0	Inf	0.000447468	0.0768706	up
LNC_008671	XLOC_163494	Novel lncRNA	transcript	0	1.11677	#NAME?	0.000508296	0.082806	down
LNC_002886	XLOC_047239	Novel lncRNA	transcript	0	4.02926	#NAME?	0.000556603	0.0873119	down
LNC_000118	XLOC_001016	Novel lncRNA	transcript	0.376599	0	Inf	0.00056558	0.0879663	up
LNC_009211	XLOC_174576	Novel lncRNA	transcript	0.36259	0	Inf	0.000597967	0.0915716	up
ENST00000447725.2	ENSG00000224870.6	RP4-758J18.2	transcript	0.895066	0	Inf	0.000646982	0.0954746	up
LNC_010025	XLOC_196633	Novel lncRNA	transcript	0	1.27158	#NAME?	0.000752771	0.105633	down
LNC_009416	XLOC_180363	Novel lncRNA	transcript	0.454676	0	Inf	0.000755973	0.105759	up
LNC_007868	XLOC_148208	Novel lncRNA	transcript	0.226882	0	Inf	0.000793399	0.109245	up
LNC_000793	XLOC_011276	Novel lncRNA	transcript	0.607537	0	Inf	0.000826874	0.112207	up
LNC_005475	XLOC_095677	Novel lncRNA	transcript	0.801182	0	Inf	0.000977632	0.124385	up
LNC_000075	XLOC_000577	Novel lncRNA	transcript	0	13.3505	#NAME?	0.00111004	0.133061	down
ENST00000439699.1	ENSG00000232995.7	RGS5	transcript	0	0.995449	#NAME?	0.00112312	0.134132	down
ENST00000594575.5	ENSG00000239665.8	RP11-295P9.3	transcript	1.6204	0	Inf	0.00120606	0.140403	up
LNC_006501	XLOC_117302	Novel lncRNA	transcript	0	0.989946	#NAME?	0.00122661	0.141559	down
LNC_005146	XLOC_088782	Novel lncRNA	transcript	0.51248	0	Inf	0.00131666	0.146633	up
LNC_009694	XLOC_188502	Novel lncRNA	transcript	0.422286	0	Inf	0.00132584	0.147427	up
ENST00000416261.1	ENSG00000238121.5	LINC00426	transcript	2.3224	0	Inf	0.00142831	0.154572	up
LNC_001742	XLOC_026266	Novel lncRNA	transcript	0.011689	0.540593	-5.53132	0.00150839	0.158822	down
LNC_008754	XLOC_165475	Novel lncRNA	transcript	0	0.546144	#NAME?	0.00159725	0.163839	down
LNC_001571	XLOC_022497	Novel lncRNA	transcript	0.973367	0	Inf	0.00160042	0.164015	up
LNC_002221	XLOC_035709	Novel lncRNA	transcript	0	0.530362	#NAME?	0.00162101	0.165226	down
LNC_003518	XLOC_059818	Novel lncRNA	transcript	0.614742	0	Inf	0.00165278	0.167109	up
LNC_000973	XLOC_014343	Novel lncRNA	transcript	0.866313	0	Inf	0.00165472	0.167143	up
LNC_000081	XLOC_000577	Novel lncRNA	transcript	0	7.39293	#NAME?	0.00181006	0.178073	down
LNC_000068	XLOC_000577	Novel lncRNA	transcript	0	1.33362	#NAME?	0.00183341	0.1799	down
LNC_001615	XLOC_024022	Novel lncRNA	transcript	1.18745	0	Inf	0.00208413	0.194766	up
LNC_008852	XLOC_167481	Novel lncRNA	transcript	0.457934	0	Inf	0.00209957	0.195495	up
LNC_007934	XLOC_149245	Novel lncRNA	transcript	0.223511	12.2347	-5.77449	0.00211577	0.196357	down
LNC_007876	XLOC_148348	Novel lncRNA	transcript	0.78894	0	Inf	0.00212736	0.197109	up
LNC_007489	XLOC_138821	Novel lncRNA	transcript	0.895158	0	Inf	0.0021327	0.19728	up
LNC_000447	XLOC_005495	Novel lncRNA	transcript	0	4.61397	#NAME?	0.00220173	0.202598	down
LNC_000636	XLOC_008370	Novel lncRNA	transcript	0	0.681599	#NAME?	0.00224918	0.205034	down
LNC_007429	XLOC_137911	Novel lncRNA	transcript	0.0206705	3.81304	-7.52722	0.00229669	0.207194	down
ENST00000602546.5	ENSG00000225470.6	JPX	transcript	1.51452	0	Inf	0.0023122	0.208098	up
LNC_006680	XLOC_121589	Novel lncRNA	transcript	0.593656	0	Inf	0.00240832	0.213348	up
ENST00000606107.5	ENSG00000225138.7	CTD-2228K2.7	transcript	1.39193	0	Inf	0.00265639	0.224419	up
LNC_001367	XLOC_018189	Novel lncRNA	transcript	0.372688	0	Inf	0.00267295	0.225313	up
LNC_001075	XLOC_014635	Novel lncRNA	transcript	0	1.12447	#NAME?	0.00268532	0.225532	down
LNC_007187	XLOC_132725	Novel lncRNA	transcript	0.451619	0	Inf	0.00268652	0.225532	up
LNC_007923	XLOC_149245	Novel lncRNA	transcript	4.08275	0.000599	12.7347	0.00281723	0.22991	up
LNC_007645	XLOC_142349	Novel lncRNA	transcript	0.011835	11.8829	-9.97161	0.00288111	0.233459	down
LNC_003818	XLOC_065558	Novel lncRNA	transcript	0.54671	0	Inf	0.00328613	0.254423	up
ENST00000563592.5	ENSG00000260898.5	ADPGK-AS1	transcript	0.0159775	0.919373	-5.84654	0.00348931	0.262425	down
LNC_003506	XLOC_059426	Novel lncRNA	transcript	0.526385	0	Inf	0.00351733	0.263306	up
LNC_002027	XLOC_031848	Novel lncRNA	transcript	0	0.53267	#NAME?	0.00352768	0.263732	down
LNC_000062	XLOC_000577	Novel lncRNA	transcript	2.56413	0	Inf	0.00361789	0.267819	up
LNC_006437	XLOC_116078	Novel lncRNA	transcript	0.524686	0	Inf	0.00362229	0.267969	up
LNC_006170	XLOC_110165	Novel lncRNA	transcript	0.444968	0	Inf	0.00367533	0.270653	up
LNC_003978	XLOC_068611	Novel lncRNA	transcript	0.94426	0	Inf	0.00368358	0.271084	up
LNC_000044	XLOC_000375	Novel lncRNA	transcript	2.44061	0.056517	5.43241	0.00384836	0.277607	up
LNC_008327	XLOC_156883	Novel lncRNA	transcript	0.530821	0	Inf	0.00388396	0.278399	up
ENST00000483342.5	ENSG00000174365.19	SNHG11	transcript	0.906208	0.006067	7.22272	0.00390584	0.278906	up
LNC_001549	XLOC_022192	Novel lncRNA	transcript	0	0.654524	#NAME?	0.00421052	0.291993	down
LNC_005476	XLOC_095677	Novel lncRNA	transcript	0.356103	0	Inf	0.00428973	0.295672	up
LNC_000701	XLOC_009594	Novel lncRNA	transcript	0.707884	0.0186095	5.2494	0.00433092	0.297242	up
LNC_010419	XLOC_205767	Novel lncRNA	transcript	0.714005	0	Inf	0.0044956	0.303354	up
LNC_009956	XLOC_194034	Novel lncRNA	transcript	0.560647	0	Inf	0.00467783	0.31086	up
LNC_006117	XLOC_109723	Novel lncRNA	transcript	0.012152	0.927976	-6.25482	0.00479616	0.315364	down
LNC_000040	XLOC_000375	Novel lncRNA	transcript	1.16179	0	Inf	0.00491036	0.319418	up
ENST00000443587.5	ENSG00000231607.8	DLEU2	transcript	1.10396	0	Inf	0.00501944	0.323449	up
LNC_001761	XLOC_026694	Novel lncRNA	transcript	0	0.946616	#NAME?	0.0051986	0.328841	down
LNC_001051	XLOC_014635	Novel lncRNA	transcript	2.60882	0	Inf	0.00529948	0.332248	up
LNC_000123	XLOC_001098	Novel lncRNA	transcript	1.00346	0	Inf	0.00545257	0.33754	up
LNC_008143	XLOC_153093	Novel lncRNA	transcript	0.364312	0	Inf	0.00554409	0.340557	up
LNC_005785	XLOC_103024	Novel lncRNA	transcript	1.32317	0	Inf	0.00561186	0.34255	up
LNC_004943	XLOC_084737	Novel lncRNA	transcript	0	0.259363	#NAME?	0.00567657	0.343506	down
LNC_004983	XLOC_085879	Novel lncRNA	transcript	0.022185	1.28397	-5.85488	0.00571074	0.345132	down
LNC_000741	XLOC_010298	Novel lncRNA	transcript	0	0.426205	#NAME?	0.00578355	0.347445	down
ENST00000438432.5	ENSG00000231890.7	DARS-AS1	transcript	0.97873	0	Inf	0.00595405	0.355188	up
LNC_003314	XLOC_055574	Novel lncRNA	transcript	0.504991	0	Inf	0.00604412	0.358331	up
LNC_000065	XLOC_000577	Novel lncRNA	transcript	2.64976	0	Inf	0.00604521	0.358331	up
LNC_009409	XLOC_180331	Novel lncRNA	transcript	0.534311	0.0199585	4.7426	0.00605203	0.35836	up
LNC_000041	XLOC_000375	Novel lncRNA	transcript	0	3.39529	#NAME?	0.00634004	0.367849	down
LNC_000022	XLOC_000292	Novel lncRNA	transcript	12.1388	1.04039	3.54442	0.00665411	0.379023	up
LNC_006118	XLOC_109723	Novel lncRNA	transcript	0.51585	0	Inf	0.00665581	0.379023	up
LNC_009706	XLOC_188773	Novel lncRNA	transcript	0.034952	0.909417	-4.7015	0.00666115	0.379135	down
LNC_002559	XLOC_041795	Novel lncRNA	transcript	0	0.888111	#NAME?	0.00696706	0.389706	down
LNC_000048	XLOC_000378	Novel lncRNA	transcript	2.81844	0	Inf	0.00699216	0.390311	up
ENST00000444362.2	ENSG00000224870.6	RP4-758J18.2	transcript	0.396531	0	Inf	0.00702148	0.391423	up
LNC_008509	XLOC_160523	Novel lncRNA	transcript	0.510977	0	Inf	0.00711472	0.394071	up
LNC_008280	XLOC_156463	Novel lncRNA	transcript	0	0.557057	#NAME?	0.00729831	0.398352	down
LNC_002358	XLOC_038443	Novel lncRNA	transcript	0.0213995	0.713712	-5.05969	0.00754878	0.405175	down
LNC_000571	XLOC_006911	Novel lncRNA	transcript	0	0.847758	#NAME?	0.00755378	0.405185	down
ENST00000399751.6	ENSG00000215190.8	LINC00680	transcript	1.41151	0	Inf	0.0076237	0.406301	up
LNC_000432	XLOC_005412	Novel lncRNA	transcript	0	1.68285	#NAME?	0.0076329	0.406301	down
LNC_001119	XLOC_014664	Novel lncRNA	transcript	0	0.836605	#NAME?	0.0079599	0.418693	down
LNC_006985	XLOC_128487	Novel lncRNA	transcript	0	0.710353	#NAME?	0.00806112	0.420677	down
LNC_000246	XLOC_002773	Novel lncRNA	transcript	1.09397	0.036643	4.8999	0.00808205	0.421004	up
LNC_004057	XLOC_070220	Novel lncRNA	transcript	0.395579	0	Inf	0.00839475	0.429378	up
ENST00000606288.1	ENSG00000225138.7	CTD-2228K2.7	transcript	1.00027	0	Inf	0.00842015	0.429899	up
LNC_008857	XLOC_167524	Novel lncRNA	transcript	0.39856	0.009556	5.38225	0.00870595	0.437511	up
LNC_001083	XLOC_014635	Novel lncRNA	transcript	0.003345	0.672036	-7.65039	0.00871245	0.437511	down
LNC_009328	XLOC_178321	Novel lncRNA	transcript	0.93242	0	Inf	0.00875486	0.439125	up
LNC_007932	XLOC_149245	Novel lncRNA	transcript	0.269912	8.01667	-4.89244	0.00876635	0.439125	down
ENST00000607005.5	ENSG00000225138.7	CTD-2228K2.7	transcript	1.42765	0	Inf	0.00889274	0.443022	up
LNC_007544	XLOC_139662	Novel lncRNA	transcript	0.438814	0	Inf	0.00923548	0.45154	up
LNC_008639	XLOC_162573	Novel lncRNA	transcript	0	0.781672	#NAME?	0.00939439	0.456193	down
LNC_005843	XLOC_104300	Novel lncRNA	transcript	0.03464	0.910718	-4.71649	0.0095038	0.459885	down
LNC_006250	XLOC_111741	Novel lncRNA	transcript	0	0.706593	#NAME?	0.00957327	0.461162	down
LNC_002392	XLOC_038919	Novel lncRNA	transcript	0.401112	0	Inf	0.00957922	0.461162	up
LNC_008978	XLOC_170423	Novel lncRNA	transcript	0.029303	0.519968	-4.1493	0.0098905	0.468427	down
LNC_001025	XLOC_014635	Novel lncRNA	transcript	0.183493	2.36152	-3.68592	0.0101429	0.475245	down
LNC_003516	XLOC_059818	Novel lncRNA	transcript	0.1196	0	Inf	0.010199	0.475999	up
LNC_000188	XLOC_002058	Novel lncRNA	transcript	0.36892	0	Inf	0.0102693	0.477764	up
LNC_009879	XLOC_192291	Novel lncRNA	transcript	0.750174	0.0213635	5.13401	0.0106158	0.486904	up
LNC_008199	XLOC_155358	Novel lncRNA	transcript	0.535601	0	Inf	0.0109229	0.493486	up
LNC_002378	XLOC_038751	Novel lncRNA	transcript	0.293845	0	Inf	0.0110067	0.49648	up
LNC_005267	XLOC_090852	Novel lncRNA	transcript	0	1.81346	#NAME?	0.0110202	0.496889	down
LNC_007602	XLOC_141334	Novel lncRNA	transcript	0.031821	1.04694	-5.04005	0.0115866	0.512213	down
ENST00000421616.1	ENSG00000224066.1	RP4-622L5.7	transcript	2.07211	0	Inf	0.0121204	0.525937	up
LNC_009113	XLOC_173091	Novel lncRNA	transcript	0.018319	0.728021	-5.31257	0.0121913	0.527595	down
ENST00000620594.1	ENSG00000177410.12	ZFAS1	transcript	0	1.61996	#NAME?	0.0123253	0.530704	down
ENST00000581412.1	ENSG00000261222.2	CTD-2006K23.1	transcript	0.965796	0	Inf	0.0127317	0.540754	up
ENST00000504082.1	ENSG00000251259.1	AC004069.2	transcript	0.965056	0	Inf	0.0127886	0.542236	up
LNC_005076	XLOC_087649	Novel lncRNA	transcript	0.565657	0	Inf	0.013116	0.55094	up
ENST00000491009.5	ENSG00000175061.17	LRRC75A-AS1	transcript	1.95097	28.0901	-3.8478	0.0131268	0.55094	down
LNC_001136	XLOC_014829	Novel lncRNA	transcript	0	0.847816	#NAME?	0.0132116	0.553794	down
LNC_003051	XLOC_050351	Novel lncRNA	transcript	0	0.413801	#NAME?	0.0133716	0.555663	down
LNC_009865	XLOC_191860	Novel lncRNA	transcript	0.644253	0	Inf	0.0135684	0.561399	up
LNC_003233	XLOC_054374	Novel lncRNA	transcript	0.0265805	0.785518	-4.8852	0.0136239	0.562667	down
LNC_001966	XLOC_030618	Novel lncRNA	transcript	0	0.387176	#NAME?	0.0137241	0.563387	down
LNC_001015	XLOC_014635	Novel lncRNA	transcript	0.30393	3.45049	-3.50499	0.013726	0.563387	down
LNC_003091	XLOC_051106	Novel lncRNA	transcript	0.452937	0	Inf	0.014028	0.571624	up
LNC_002194	XLOC_034974	Novel lncRNA	transcript	0	0.364583	#NAME?	0.0140562	0.572158	down
LNC_004090	XLOC_070805	Novel lncRNA	transcript	0.330541	0	Inf	0.0144036	0.580257	up
LNC_006142	XLOC_109979	Novel lncRNA	transcript	0.471966	0	Inf	0.0146105	0.584617	up
LNC_003270	XLOC_055265	Novel lncRNA	transcript	0	0.524761	#NAME?	0.0149269	0.591546	down
LNC_002298	XLOC_037139	Novel lncRNA	transcript	0	0.686376	#NAME?	0.0150018	0.592515	down
LNC_009764	XLOC_189436	Novel lncRNA	transcript	0.280546	0	Inf	0.0152836	0.599041	up
LNC_000360	XLOC_004946	Novel lncRNA	transcript	0.678949	0	Inf	0.0154477	0.602805	up
LNC_002565	XLOC_041866	Novel lncRNA	transcript	0	0.242592	#NAME?	0.0158741	0.612832	down
LNC_008277	XLOC_156462	Novel lncRNA	transcript	1.95858	0.040037	5.61233	0.0159704	0.615289	up
LNC_007244	XLOC_133379	Novel lncRNA	transcript	0	0.272367	#NAME?	0.0160117	0.615719	down
LNC_004774	XLOC_082994	Novel lncRNA	transcript	0	1.65051	#NAME?	0.0161209	0.617928	down
LNC_004013	XLOC_069100	Novel lncRNA	transcript	0.353708	0	Inf	0.0161622	0.618882	up
ENST00000435947.5	ENSG00000203875.10	SNHG5	transcript	0	0.710839	#NAME?	0.0161796	0.61934	down
LNC_000997	XLOC_014635	Novel lncRNA	transcript	0.514216	0	Inf	0.0162462	0.620793	up
ENST00000606388.5	ENSG00000235652.7	RP11-545I5.3	transcript	0.331139	0	Inf	0.0162471	0.620793	up
LNC_010409	XLOC_205760	Novel lncRNA	transcript	0.478722	0	Inf	0.0162965	0.620793	up
LNC_001077	XLOC_014635	Novel lncRNA	transcript	0	0.829067	#NAME?	0.0163816	0.622496	down
LNC_001093	XLOC_014635	Novel lncRNA	transcript	0	0.902991	#NAME?	0.0165869	0.627827	down
LNC_005671	XLOC_100814	Novel lncRNA	transcript	0.281112	0	Inf	0.0170112	0.636725	up
LNC_006824	XLOC_124474	Novel lncRNA	transcript	0.589326	0.021695	4.76363	0.0171022	0.6376	up
ENST00000570344.1	ENSG00000224870.6	RP4-758J18.2	transcript	0.898437	0	Inf	0.0171632	0.639149	up
LNC_002546	XLOC_041616	Novel lncRNA	transcript	0	1.00766	#NAME?	0.01745	0.643315	down
LNC_004797	XLOC_083096	Novel lncRNA	transcript	0	0.956561	#NAME?	0.0175696	0.644817	down
LNC_001120	XLOC_014664	Novel lncRNA	transcript	0.0535915	1.82522	-5.08992	0.017731	0.649052	down
LNC_001033	XLOC_014635	Novel lncRNA	transcript	0.343924	0	Inf	0.0178076	0.649226	up
ENST00000397057.6	ENSG00000213963.6	AC074286.1	transcript	0.921084	0.0913255	3.33424	0.0185954	0.667894	up
LNC_008670	XLOC_163494	Novel lncRNA	transcript	0	0.700057	#NAME?	0.0187206	0.669582	down
LNC_003548	XLOC_059988	Novel lncRNA	transcript	0	0.797611	#NAME?	0.0187208	0.669582	down
LNC_006420	XLOC_115747	Novel lncRNA	transcript	0.066448	1.64617	-4.63074	0.0187384	0.669582	down
ENST00000544591.1	ENSG00000256039.1	RP11-291B21.2	transcript	0.524619	0	Inf	0.0188648	0.672601	up
LNC_007041	XLOC_129202	Novel lncRNA	transcript	0.403558	0	Inf	0.0188865	0.672601	up
LNC_004620	XLOC_080149	Novel lncRNA	transcript	0.647556	0	Inf	0.0189529	0.674134	up
ENST00000612387.1	ENSG00000271895.2	RP4-635E18.8	transcript	0	1.87609	#NAME?	0.019148	0.676814	down
LNC_008555	XLOC_161070	Novel lncRNA	transcript	0.501371	0	Inf	0.0195715	0.686508	up
LNC_000014	XLOC_000266	Novel lncRNA	transcript	0	0.795001	#NAME?	0.0197574	0.690581	down
LNC_001008	XLOC_014635	Novel lncRNA	transcript	0.015465	2.2741	-7.20015	0.0199239	0.693072	down
LNC_002631	XLOC_043334	Novel lncRNA	transcript	0.51227	0	Inf	0.0199707	0.693747	up
LNC_006484	XLOC_116908	Novel lncRNA	transcript	0	0.265572	#NAME?	0.0201463	0.698057	down
LNC_000326	XLOC_004131	Novel lncRNA	transcript	0.421838	0	Inf	0.0203501	0.702361	up
LNC_001078	XLOC_014635	Novel lncRNA	transcript	0.174893	0	Inf	0.0203808	0.70281	up
LNC_009521	XLOC_182857	Novel lncRNA	transcript	0	0.71596	#NAME?	0.0206072	0.706291	down
LNC_007249	XLOC_133390	Novel lncRNA	transcript	0.805187	0	Inf	0.0208296	0.710208	up
LNC_008157	XLOC_153521	Novel lncRNA	transcript	0.499124	0	Inf	0.0209257	0.711589	up
LNC_006430	XLOC_116031	Novel lncRNA	transcript	0	0.321122	#NAME?	0.0210164	0.713179	down
LNC_003272	XLOC_055267	Novel lncRNA	transcript	0	0.582835	#NAME?	0.0210211	0.713179	down
LNC_001013	XLOC_014635	Novel lncRNA	transcript	0.152327	0	Inf	0.0215853	0.72231	up
LNC_009606	XLOC_185918	Novel lncRNA	transcript	0	0.742189	#NAME?	0.0218171	0.72793	down
LNC_005452	XLOC_095138	Novel lncRNA	transcript	0	0.386607	#NAME?	0.0218214	0.72793	down
LNC_008684	XLOC_163875	Novel lncRNA	transcript	0.028065	0.984339	-5.13231	0.0220447	0.731628	down
LNC_005966	XLOC_106851	Novel lncRNA	transcript	0.259485	0	Inf	0.0223042	0.737632	up
ENST00000619625.4	ENSG00000225484.6	NUTM2B-AS1	transcript	0.339846	2.33538	-2.7807	0.0223334	0.738164	down
LNC_002283	XLOC_036894	Novel lncRNA	transcript	0.0577175	0.811219	-3.81301	0.022468	0.740884	down
LNC_000267	XLOC_002980	Novel lncRNA	transcript	0.393617	0	Inf	0.0225322	0.741288	up
LNC_004786	XLOC_083050	Novel lncRNA	transcript	0	1.56656	#NAME?	0.0225853	0.741288	down
ENST00000591087.1	ENSG00000267757.4	EML2-AS1	transcript	0.717389	0	Inf	0.0225967	0.741356	up
LNC_005554	XLOC_097768	Novel lncRNA	transcript	0.582253	0.0241305	4.59272	0.0226196	0.741767	up
LNC_003974	XLOC_068547	Novel lncRNA	transcript	0	0.944177	#NAME?	0.0227412	0.745069	down
LNC_007826	XLOC_147039	Novel lncRNA	transcript	0.047698	0.900172	-4.2382	0.0227512	0.745069	down
ENST00000455788.1	ENSG00000236263.1	RP11-263K19.6	transcript	0.705306	0	Inf	0.0227532	0.745069	up
LNC_008091	XLOC_152046	Novel lncRNA	transcript	0.0170785	0.472988	-4.79155	0.0230949	0.751467	down
LNC_003843	XLOC_065991	Novel lncRNA	transcript	0.508562	0	Inf	0.0237383	0.76166	up
LNC_000885	XLOC_013179	Novel lncRNA	transcript	0	1.01216	#NAME?	0.023952	0.766609	down
LNC_000876	XLOC_012719	Novel lncRNA	transcript	0.554921	0	Inf	0.0242388	0.772183	up
ENST00000617352.1	ENSG00000203804.4	ADAMTSL4-AS1	transcript	1.43973	9.94089	-2.78758	0.0245501	0.775657	down
ENST00000530600.1	ENSG00000254859.1	RP11-661A12.5	transcript	0	0.784498	#NAME?	0.0245519	0.775657	down
LNC_002630	XLOC_043302	Novel lncRNA	transcript	0	0.653193	#NAME?	0.024597	0.776158	down
ENST00000512932.5	ENSG00000251022.6	THAP9-AS1	transcript	0	0.440993	#NAME?	0.0246075	0.776158	down
LNC_006538	XLOC_119049	Novel lncRNA	transcript	0.571912	0	Inf	0.0248636	0.782659	up
LNC_004553	XLOC_078968	Novel lncRNA	transcript	0.242709	1.58004	-2.70265	0.0250909	0.785737	down
LNC_000190	XLOC_002064	Novel lncRNA	transcript	0.385705	0	Inf	0.0251934	0.787125	up
LNC_002305	XLOC_037326	Novel lncRNA	transcript	0.622957	0	Inf	0.0254125	0.79281	up
LNC_006009	XLOC_107216	Novel lncRNA	transcript	0.0538815	1.31552	-4.6097	0.0255459	0.795498	down
ENST00000428651.1	ENSG00000226383.5	AC093375.1	transcript	0.611151	0	Inf	0.0256517	0.796441	up
LNC_002790	XLOC_046022	Novel lncRNA	transcript	0.444914	0	Inf	0.0257508	0.798359	up
LNC_001566	XLOC_022434	Novel lncRNA	transcript	0	0.350859	#NAME?	0.0259099	0.802193	down
LNC_001127	XLOC_014679	Novel lncRNA	transcript	0	1.872	#NAME?	0.0260071	0.803881	down
ENST00000432070.2	ENSG00000230091.6	TMEM254-AS1	transcript	0.437963	0	Inf	0.0261086	0.805518	up
ENST00000508263.1	ENSG00000248607.1	RP11-158I23.1	transcript	0	1.05926	#NAME?	0.0262429	0.808074	down
LNC_008853	XLOC_167481	Novel lncRNA	transcript	0.0130175	0.432716	-5.0549	0.0263267	0.810093	down
LNC_010169	XLOC_200472	Novel lncRNA	transcript	0.382837	0.016779	4.512	0.0267443	0.816617	up
LNC_007404	XLOC_137621	Novel lncRNA	transcript	0	0.447177	#NAME?	0.0268214	0.817649	down
LNC_008370	XLOC_157309	Novel lncRNA	transcript	0.0137015	0.30582	-4.48027	0.0268981	0.818801	down
LNC_001183	XLOC_015274	Novel lncRNA	transcript	0	0.488837	#NAME?	0.0269195	0.818801	down
LNC_006573	XLOC_119639	Novel lncRNA	transcript	0	0.42588	#NAME?	0.0271578	0.822893	down
LNC_000541	XLOC_006391	Novel lncRNA	transcript	0.139953	0	Inf	0.0272294	0.823137	up
LNC_009915	XLOC_193296	Novel lncRNA	transcript	0.510674	0	Inf	0.0272296	0.823137	up
LNC_008093	XLOC_152259	Novel lncRNA	transcript	0.968441	0.0066045	7.19607	0.0275172	0.82858	up
LNC_002793	XLOC_046031	Novel lncRNA	transcript	0.27434	0	Inf	0.0275875	0.829571	up
LNC_006498	XLOC_117153	Novel lncRNA	transcript	0	0.379541	#NAME?	0.02759	0.829571	down
LNC_008510	XLOC_160523	Novel lncRNA	transcript	0.353411	0	Inf	0.0277888	0.832444	up
LNC_003697	XLOC_062695	Novel lncRNA	transcript	0.737603	0	Inf	0.0277928	0.832444	up
LNC_009885	XLOC_192439	Novel lncRNA	transcript	0.390574	0	Inf	0.0279858	0.835128	up
LNC_001794	XLOC_027140	Novel lncRNA	transcript	0.0122825	1.12664	-6.51927	0.0285293	0.843331	down
LNC_010081	XLOC_198112	Novel lncRNA	transcript	0.171565	0	Inf	0.0287839	0.849411	up
LNC_008508	XLOC_160523	Novel lncRNA	transcript	0.279024	0	Inf	0.0289994	0.851699	up
ENST00000606665.5	ENSG00000271858.5	CYB561D2	transcript	0.399076	0	Inf	0.0291149	0.853838	up
ENST00000447347.1	ENSG00000225393.1	RP11-218L14.4	transcript	0	0.659774	#NAME?	0.0293294	0.85745	down
LNC_006243	XLOC_111614	Novel lncRNA	transcript	0	0.143714	#NAME?	0.0293427	0.85745	down
LNC_001224	XLOC_015630	Novel lncRNA	transcript	0.643352	0.0192115	5.06557	0.0296545	0.862593	up
LNC_008972	XLOC_170279	Novel lncRNA	transcript	0.0146855	0.792454	-5.75386	0.0303631	0.873647	down
LNC_000490	XLOC_005914	Novel lncRNA	transcript	0.754656	0	Inf	0.0305	0.874818	up
LNC_001032	XLOC_014635	Novel lncRNA	transcript	1.50761	0.09477	3.99169	0.0311819	0.888739	up
LNC_000020	XLOC_000292	Novel lncRNA	transcript	1.55152	0	Inf	0.031577	0.89491	up
LNC_000379	XLOC_005348	Novel lncRNA	transcript	1.41279	0	Inf	0.0315777	0.89491	up
LNC_000628	XLOC_008248	Novel lncRNA	transcript	0	0.587364	#NAME?	0.0320305	0.902965	down
ENST00000499587.2	ENSG00000246448.2	RP13-578N3.3	transcript	0	0.676221	#NAME?	0.0324824	0.910424	down
LNC_003192	XLOC_053692	Novel lncRNA	transcript	0	0.376213	#NAME?	0.032691	0.911945	down
LNC_008335	XLOC_157047	Novel lncRNA	transcript	0.51078	0	Inf	0.0327643	0.911945	up
LNC_000038	XLOC_000373	Novel lncRNA	transcript	0.656967	0	Inf	0.0328909	0.913218	up
ENST00000508174.5	ENSG00000250334.5	LINC00989	transcript	0.0451395	0.726446	-4.00839	0.0330384	0.915791	down
LNC_009587	XLOC_185704	Novel lncRNA	transcript	0.213754	0	Inf	0.0331515	0.917575	up
LNC_001882	XLOC_029331	Novel lncRNA	transcript	0.0699445	0.564253	-3.01206	0.0334092	0.923579	down
LNC_001334	XLOC_017414	Novel lncRNA	transcript	0	0.391898	#NAME?	0.0335009	0.925522	down
LNC_001941	XLOC_030414	Novel lncRNA	transcript	0.51179	0	Inf	0.0335276	0.92572	up
LNC_001743	XLOC_026273	Novel lncRNA	transcript	0.35983	0	Inf	0.0340507	0.931484	up
LNC_005173	XLOC_089082	Novel lncRNA	transcript	0.300932	0.009961	4.917	0.0341538	0.933434	up
ENST00000455503.1	ENSG00000237976.1	RP11-126K1.6	transcript	0.542767	0	Inf	0.034376	0.938225	up
LNC_007669	XLOC_142634	Novel lncRNA	transcript	0	0.762905	#NAME?	0.034402	0.938628	down
LNC_005795	XLOC_103155	Novel lncRNA	transcript	0	0.26344	#NAME?	0.0346075	0.942101	down
LNC_007108	XLOC_130368	Novel lncRNA	transcript	0.00579	0.483162	-6.3828	0.0346076	0.942101	down
LNC_003757	XLOC_063850	Novel lncRNA	transcript	0	0.493006	#NAME?	0.0346097	0.942101	down
ENST00000449449.6	ENSG00000231889.7	TRAF3IP2-AS1	transcript	2.02078	0.145027	3.80052	0.0348447	0.947049	up
LNC_001087	XLOC_014635	Novel lncRNA	transcript	1.03231	0	Inf	0.0350229	0.949878	up
LNC_008732	XLOC_164710	Novel lncRNA	transcript	0.504443	0	Inf	0.035025	0.949878	up
LNC_005269	XLOC_090852	Novel lncRNA	transcript	0.0469155	0.817534	-4.12314	0.0352317	0.953477	down
LNC_000254	XLOC_002840	Novel lncRNA	transcript	0	0.484214	#NAME?	0.0352683	0.953518	down
ENST00000601033.1	ENSG00000268401.1	CTC-344H19.4	transcript	0.601873	0	Inf	0.0358173	0.963367	up
LNC_004941	XLOC_084737	Novel lncRNA	transcript	0.265082	0	Inf	0.0361144	0.967687	up
LNC_007305	XLOC_134182	Novel lncRNA	transcript	0.499379	0	Inf	0.0361165	0.967687	up
LNC_003093	XLOC_051108	Novel lncRNA	transcript	0	0.526142	#NAME?	0.0361887	0.967687	down
LNC_002799	XLOC_046053	Novel lncRNA	transcript	0	0.428287	#NAME?	0.0361948	0.967687	down
LNC_000719	XLOC_009893	Novel lncRNA	transcript	0	0.229704	#NAME?	0.0362009	0.967687	down
LNC_004371	XLOC_075960	Novel lncRNA	transcript	0.377582	0.0083765	5.4943	0.036258	0.968005	up
LNC_000505	XLOC_006064	Novel lncRNA	transcript	1.26784	0.0712045	4.15426	0.0365197	0.972253	up
LNC_010423	XLOC_205909	Novel lncRNA	transcript	0.219588	0	Inf	0.0365261	0.972253	up
LNC_003071	XLOC_050864	Novel lncRNA	transcript	0.273415	0	Inf	0.0365263	0.972253	up
LNC_000380	XLOC_005348	Novel lncRNA	transcript	0.254875	2.11184	-3.05064	0.0368834	0.978921	down
LNC_003544	XLOC_059988	Novel lncRNA	transcript	0.015708	0.393927	-4.64836	0.0369062	0.979295	down
ENST00000620766.4	ENSG00000247982.6	LINC00926	transcript	2.03129	0.15283	3.7324	0.0369172	0.979358	up
LNC_004705	XLOC_082428	Novel lncRNA	transcript	0.547693	0	Inf	0.0371031	0.983054	up
LNC_007722	XLOC_143152	Novel lncRNA	transcript	0.362206	0	Inf	0.0371348	0.983056	up
LNC_004146	XLOC_071759	Novel lncRNA	transcript	0.720581	0.063583	3.50245	0.0372014	0.983897	up
ENST00000472323.1	ENSG00000242767.1	ZBTB20-AS4	transcript	0	0.483545	#NAME?	0.0373245	0.9852	down
LNC_008221	XLOC_155586	Novel lncRNA	transcript	0	0.298177	#NAME?	0.0374646	0.9852	down
LNC_004800	XLOC_083096	Novel lncRNA	transcript	2.11451	0	Inf	0.0376117	0.986331	up
LNC_000398	XLOC_005348	Novel lncRNA	transcript	0.059301	1.28969	-4.44283	0.0382752	0.997924	down
ENST00000449351.5	ENSG00000174365.19	SNHG11	transcript	0.348108	0	Inf	0.0384237	1	up
ENST00000600303.1	ENSG00000268093.1	AC022154.7	transcript	0.005904	0.65854	-6.80143	0.0384829	1	down
LNC_007966	XLOC_149638	Novel lncRNA	transcript	0.438315	0.0370545	3.56425	0.0385101	1	up
ENST00000634503.1	ENSG00000267002.2	RP11-242D8.1	transcript	0.544595	0.031093	4.13052	0.038579	1	up
LNC_006621	XLOC_120296	Novel lncRNA	transcript	0	0.546293	#NAME?	0.0388122	1	down
LNC_002891	XLOC_047261	Novel lncRNA	transcript	0.422015	0	Inf	0.038972	1	up
LNC_003819	XLOC_065558	Novel lncRNA	transcript	0.706187	0.0432485	4.02933	0.0390594	1	up
ENST00000480632.5	ENSG00000243836.5	WDR86-AS1	transcript	0.27403	4.00791	-3.87044	0.0393072	1	down
LNC_010304	XLOC_203716	Novel lncRNA	transcript	0.405765	0	Inf	0.0393295	1	up
LNC_000069	XLOC_000577	Novel lncRNA	transcript	0.441562	0.0377185	3.54927	0.039335	1	up
LNC_008854	XLOC_167491	Novel lncRNA	transcript	0.155186	0	Inf	0.0395425	1	up
LNC_008674	XLOC_163662	Novel lncRNA	transcript	0.858263	0.071193	3.59161	0.0395717	1	up
LNC_002086	XLOC_033214	Novel lncRNA	transcript	0.235023	0.0001675	10.4544	0.0395722	1	up
LNC_007060	XLOC_129876	Novel lncRNA	transcript	0	0.728236	#NAME?	0.0398342	1	down
LNC_002311	XLOC_037465	Novel lncRNA	transcript	0	0.256833	#NAME?	0.0398805	1	down
LNC_008162	XLOC_153718	Novel lncRNA	transcript	0.519717	0	Inf	0.0406234	1	up
LNC_002064	XLOC_032444	Novel lncRNA	transcript	0	0.299251	#NAME?	0.0407114	1	down
LNC_006685	XLOC_121592	Novel lncRNA	transcript	0.326682	0	Inf	0.0409224	1	up
LNC_003421	XLOC_057502	Novel lncRNA	transcript	0.408758	0.0287215	3.83104	0.0411793	1	up
LNC_002052	XLOC_032340	Novel lncRNA	transcript	0.0512925	0.546331	-3.41295	0.0412311	1	down
LNC_000381	XLOC_005348	Novel lncRNA	transcript	0.571605	5.43228	-3.24847	0.0413995	1	down
LNC_008998	XLOC_170957	Novel lncRNA	transcript	0	0.397767	#NAME?	0.04163	1	down
LNC_000612	XLOC_008108	Novel lncRNA	transcript	0.195469	0	Inf	0.0416325	1	up
LNC_001343	XLOC_017575	Novel lncRNA	transcript	0.848827	0	Inf	0.0420852	1	up
LNC_000247	XLOC_002773	Novel lncRNA	transcript	0	0.407853	#NAME?	0.0421488	1	down
LNC_008659	XLOC_163061	Novel lncRNA	transcript	0	0.600002	#NAME?	0.0422355	1	down
LNC_000286	XLOC_003548	Novel lncRNA	transcript	0	0.17219	#NAME?	0.0422406	1	down
LNC_008604	XLOC_161801	Novel lncRNA	transcript	0.0002115	0.494312	-11.1905	0.042355	1	down
LNC_004637	XLOC_080935	Novel lncRNA	transcript	0.835326	0.0123005	6.08555	0.0424608	1	up
LNC_002795	XLOC_046041	Novel lncRNA	transcript	0.335786	0	Inf	0.0429791	1	up
LNC_009508	XLOC_182619	Novel lncRNA	transcript	0	0.725463	#NAME?	0.0431829	1	down
LNC_006972	XLOC_128025	Novel lncRNA	transcript	0	0.665724	#NAME?	0.0431855	1	down
LNC_009824	XLOC_190836	Novel lncRNA	transcript	0.07662	0.851455	-3.47414	0.0433735	1	down
LNC_004944	XLOC_084737	Novel lncRNA	transcript	0.465009	0	Inf	0.0436627	1	up
LNC_008187	XLOC_155062	Novel lncRNA	transcript	0	0.214666	#NAME?	0.0437994	1	down
LNC_009645	XLOC_187454	Novel lncRNA	transcript	0	0.743677	#NAME?	0.043813	1	down
LNC_001950	XLOC_030484	Novel lncRNA	transcript	0.008145	0.29711	-5.18894	0.0439367	1	down
ENST00000564363.1	ENSG00000259884.1	RP11-1100L3.8	transcript	0.521932	0	Inf	0.0440516	1	up
LNC_005156	XLOC_088796	Novel lncRNA	transcript	0.433911	0	Inf	0.0440751	1	up
LNC_001214	XLOC_015582	Novel lncRNA	transcript	0.425168	0	Inf	0.044172	1	up
ENST00000527406.1	ENSG00000246273.6	SBF2-AS1	transcript	0.421148	0	Inf	0.0441741	1	up
LNC_002520	XLOC_041303	Novel lncRNA	transcript	0.55894	0.017329	5.01143	0.0441869	1	up
LNC_005237	XLOC_090126	Novel lncRNA	transcript	0	0.75921	#NAME?	0.0442262	1	down
LNC_004398	XLOC_076431	Novel lncRNA	transcript	0.640397	0	Inf	0.044452	1	up
LNC_008195	XLOC_155313	Novel lncRNA	transcript	0.0314425	0.566809	-4.17207	0.0445083	1	down
LNC_002436	XLOC_039567	Novel lncRNA	transcript	0.42663	0	Inf	0.0447551	1	up
LNC_001639	XLOC_024493	Novel lncRNA	transcript	0.416551	0	Inf	0.0448602	1	up
LNC_008393	XLOC_158065	Novel lncRNA	transcript	0.00463	0.734897	-7.31039	0.0449274	1	down
LNC_001560	XLOC_022270	Novel lncRNA	transcript	0	0.447711	#NAME?	0.0451529	1	down
LNC_003905	XLOC_067134	Novel lncRNA	transcript	0	0.582537	#NAME?	0.0451577	1	down
LNC_001712	XLOC_025767	Novel lncRNA	transcript	0.0897925	0.93223	-3.37602	0.0453401	1	down
LNC_007386	XLOC_136548	Novel lncRNA	transcript	0.629033	0.036154	4.12091	0.0457995	1	up
LNC_009781	XLOC_189710	Novel lncRNA	transcript	0	0.313331	#NAME?	0.0468212	1	down
LNC_008580	XLOC_161408	Novel lncRNA	transcript	0.102643	1.54092	-3.90808	0.0468238	1	down
LNC_001068	XLOC_014635	Novel lncRNA	transcript	0	0.308896	#NAME?	0.046824	1	down
LNC_005293	XLOC_091207	Novel lncRNA	transcript	0.342404	0	Inf	0.0469171	1	up
LNC_004485	XLOC_078198	Novel lncRNA	transcript	0.467088	0.0112535	5.37525	0.0470716	1	up
LNC_007925	XLOC_149245	Novel lncRNA	transcript	1.96663	0.016584	6.88979	0.0471303	1	up
LNC_004945	XLOC_084747	Novel lncRNA	transcript	0.217578	0	Inf	0.0471621	1	up
LNC_006202	XLOC_110829	Novel lncRNA	transcript	0.410643	0	Inf	0.0476133	1	up
LNC_006045	XLOC_108111	Novel lncRNA	transcript	0.458906	0	Inf	0.0476661	1	up
LNC_005139	XLOC_088693	Novel lncRNA	transcript	0.052432	0.835004	-3.99326	0.0476822	1	down
LNC_002907	XLOC_047618	Novel lncRNA	transcript	0.557724	0	Inf	0.0477935	1	up
LNC_008957	XLOC_170001	Novel lncRNA	transcript	0.39321	0	Inf	0.0478413	1	up
LNC_005719	XLOC_101548	Novel lncRNA	transcript	0.249089	0	Inf	0.0479483	1	up
LNC_004781	XLOC_083021	Novel lncRNA	transcript	0	1.11234	#NAME?	0.0479902	1	down
ENST00000509252.1	ENSG00000248275.1	TRIM52-AS1	transcript	0.0612345	1.34654	-4.45877	0.0480545	1	down
LNC_000291	XLOC_003548	Novel lncRNA	transcript	0.032167	0.704611	-4.45317	0.0484226	1	down
ENST00000414006.1	ENSG00000226688.6	ENTPD1-AS1	transcript	0.482147	0	Inf	0.048492	1	up
LNC_006662	XLOC_121221	Novel lncRNA	transcript	0	0.409459	#NAME?	0.0485262	1	down
LNC_006886	XLOC_125809	Novel lncRNA	transcript	0.201862	0	Inf	0.048649	1	up
ENST00000420981.2	ENSG00000230438.6	SERPINB9P1	transcript	0.633352	0	Inf	0.0487965	1	up
LNC_007922	XLOC_149245	Novel lncRNA	transcript	7.34148	1.13624	2.69181	0.0488112	1	up
LNC_010334	XLOC_204476	Novel lncRNA	transcript	0.192156	0	Inf	0.0488148	1	up
LNC_008877	XLOC_167961	Novel lncRNA	transcript	0.332761	0	Inf	0.0490924	1	up
LNC_006889	XLOC_125809	Novel lncRNA	transcript	0.297824	0	Inf	0.0490956	1	up
LNC_000086	XLOC_000577	Novel lncRNA	transcript	0	0.474046	#NAME?	0.0491137	1	down
LNC_007353	XLOC_135908	Novel lncRNA	transcript	0.23572	0.001284	7.52029	0.0496105	1	up
ENST00000417942.5	ENSG00000229807.9	XIST	transcript	0	0.847823	#NAME?	0.0497303	1	down
LNC_003661	XLOC_061906	Novel lncRNA	transcript	0.318985	0	Inf	0.0498398	1	up
LNC_004672	XLOC_082053	Novel lncRNA	transcript	0	0.527624	#NAME?	0.0498836	1	down
ENST00000631093.1	ENSG00000281649.1	EBLN3	transcript	0.373731	0	Inf	0.0499486	1	up
