# Supplementary material for: RNA sequencing of CD4 T-cells reveals the relationships between lncRNA-mRNA co-expression in elite controller vs. HIV-positive infected patients
Source: PeerJ. 2020 Apr 21;8:e8911. doi: 10.7717/peerj.8911 (PMC7182024; doi:10.7717/peerj.8911)
Supplement: Table S5 — The transcripts of 24 hub genes and lncRNAs in Fig. 5 were annotated with a colored background. [file peerj-08-8911-s009.xlsx]

## Sheet: mRNA
Differentially expressed mRNAs in HIV-positive infected patients (HPs) vs. elite controllers (ECs)
transcript_id	gene_id	gene_name	feature_id	ECs_FPKM	HPs_FPKM	log2(foldchange)	pvalue	qvalue	regulation
ENST00000008440	ENSG00000010072	SPRTN	transcript	0	0.518543	#NAME?	0.034094	1	down
ENST00000011473	ENSG00000008282	SYPL1	transcript	0	8.6605	#NAME?	0.00069228	0.1523	down
ENST00000019317	ENSG00000017797	RALBP1	transcript	1.35159	0	Inf	0.00303069	0.332534	up
ENST00000066544	ENSG00000004897	CDC27	transcript	2.79127	0	Inf	0.000684568	0.151433	up
ENST00000078527	ENSG00000060642	PIGV	transcript	1.09729	0.03147	5.12382	0.011964	0.665873	up
ENST00000155674	ENSG00000069998	HDHD5	transcript	0.0004315	0.435749	-9.97992	0.0205958	0.885213	down
ENST00000169298	ENSG00000073849	ST6GAL1	transcript	31.7541	3.32255	3.25658	0.0102254	0.61254	up
ENST00000170630	ENSG00000077238	IL4R	transcript	2.8356	0.116168	4.60937	0.0198962	0.86701	up
ENST00000177648	ENSG00000073331	ALPK1	transcript	0.142262	2.21778	-3.96249	0.0452742	1	down
ENST00000191063	ENSG00000134461	ANKRD16	transcript	0.008309	0.438192	-5.72074	0.047215	1	down
ENST00000206474	ENSG00000092036	HAUS4	transcript	0.096412	1.504	-3.96345	0.0465592	1	down
ENST00000216492	ENSG00000100604	CHGA	transcript	0.142486	0	Inf	0.0422826	1	up
ENST00000220847	ENSG00000129292	PHF20L1	transcript	0.0184495	1.28402	-6.12095	0.0198298	0.866032	down
ENST00000221249	ENSG00000032444	PNPLA6	transcript	0.779649	12.7294	-4.02919	0.0482253	1	down
ENST00000221899	ENSG00000105298	CACTIN	transcript	0	0.112577	#NAME?	0.0391014	1	down
ENST00000221943	ENSG00000105341	DMAC2	transcript	2.75115	0.146691	4.22919	0.0211966	0.901778	up
ENST00000222266	ENSG00000205155	PSENEN	transcript	0	1.11322	#NAME?	0.0488564	1	down
ENST00000223528	ENSG00000106692	FKTN	transcript	1.23949	0	Inf	0.00158653	0.234729	up
ENST00000223865	ENSG00000107021	TBC1D13	transcript	0.618969	0	Inf	0.00976525	0.602698	up
ENST00000227349	ENSG00000109944	JHY	transcript	0.229358	0	Inf	0.0419853	1	up
ENST00000227474	ENSG00000110060	PUS3	transcript	0.389284	0	Inf	0.0465013	1	up
ENST00000229251	ENSG00000111652	COPS7A	transcript	5.49759	0.493596	3.47739	0.0135987	0.714076	up
ENST00000229570	ENSG00000111850	SMIM8	transcript	0	1.85469	#NAME?	9.8e-05	0.0421292	down
ENST00000229854	ENSG00000112118	MCM3	transcript	4.78857	0.0688565	6.11986	0.0116176	0.655615	up
ENST00000230510	ENSG00000112742	TTK	transcript	0.238922	0	Inf	0.0343736	1	up
ENST00000232458	ENSG00000114346	ECT2	transcript	0	0.608603	#NAME?	0.00147604	0.227935	down
ENST00000233078	ENSG00000071626	DAZAP1	transcript	1.02678	0.0097365	6.72051	0.00271472	0.312174	up
ENST00000233741	ENSG00000115392	FANCL	transcript	0.149686	2.51749	-4.07197	0.0136014	0.714076	down
ENST00000237163	ENSG00000083097	DOPEY1	transcript	0	1.97294	#NAME?	0.000789747	0.163801	down
ENST00000237283	ENSG00000189007	ADAT2	transcript	0	0.478074	#NAME?	0.0286915	1	down
ENST00000238341	ENSG00000119397	CNTRL	transcript	0.875869	14.0866	-4.00746	0.0443695	1	down
ENST00000239944	ENSG00000120742	SERP1	transcript	0.52613	18.8967	-5.16657	0.000204792	0.070793	down
ENST00000240423	ENSG00000121152	NCAPH	transcript	0	1.09226	#NAME?	0.00685623	0.506748	down
ENST00000242210	ENSG00000122643	NT5C3A	transcript	0.0401345	0.791345	-4.30139	0.0392451	1	down
ENST00000243562	ENSG00000090006	LTBP4	transcript	0	0.33618	#NAME?	0.0258229	0.998279	down
ENST00000243639	ENSG00000204604	ZNF468	transcript	0	0.642773	#NAME?	0.00809295	0.543559	down
ENST00000246314	ENSG00000126070	AGO3	transcript	0	0.338558	#NAME?	0.00391189	0.377269	down
ENST00000247138	ENSG00000102100	SLC35A2	transcript	1.27883	0.0010365	10.2689	0.014604	0.743075	up
ENST00000248420	ENSG00000105298	CACTIN	transcript	0	2.4107	#NAME?	2.01e-05	0.0127209	down
ENST00000249042	ENSG00000128311	TST	transcript	0.895137	0	Inf	0.02341	0.951371	up
ENST00000250173	ENSG00000129295	LRRC6	transcript	0	0.419422	#NAME?	0.0466749	1	down
ENST00000251091	ENSG00000020577	SAMD4A	transcript	0.971496	0	Inf	0.00242188	0.296505	up
ENST00000251268	ENSG00000105429	MEGF8	transcript	2.44326	0	Inf	3.32e-07	0.000604909	up
ENST00000251864	ENSG00000095627	TDRD1	transcript	0	0.133786	#NAME?	0.0145937	0.743075	down
ENST00000252268	ENSG00000133884	DPF2	transcript	0.02499	8.6335	-8.43245	1.4e-06	0.00175503	down
ENST00000252440	ENSG00000130159	ECSIT	transcript	2.50135	0	Inf	0.00536191	0.448298	up
ENST00000252457	ENSG00000130177	CDC16	transcript	3.07891	0.227929	3.75577	0.0282228	1	up
ENST00000252713	ENSG00000197343	ZNF655	transcript	0.102829	2.08809	-4.34387	0.0267571	1	down
ENST00000252945	ENSG00000130649	CYP2E1	transcript	0	0.481752	#NAME?	0.0379559	1	down
ENST00000252984	ENSG00000239382	ALKBH6	transcript	3.1999	0.0815695	5.29385	0.0428422	1	up
ENST00000253109	ENSG00000130812	ANGPTL6	transcript	1.2954	0	Inf	0.000407241	0.10922	up
ENST00000253811	ENSG00000131504	DIAPH1	transcript	1.91084	0.061938	4.94724	0.0166022	0.799607	up
ENST00000254801	ENSG00000132465	JCHAIN	transcript	1.05438	0.0041375	7.99342	0.0056928	0.462286	up
ENST00000254900	ENSG00000112983	BRD8	transcript	0	0.160576	#NAME?	0.00897387	0.576684	down
ENST00000255409	ENSG00000133048	CHI3L1	transcript	0.177978	0	Inf	0.0452777	1	up
ENST00000256876	ENSG00000134460	IL2RA	transcript	0	0.575013	#NAME?	0.0136826	0.716402	down
ENST00000257075	ENSG00000134644	PUM1	transcript	0.240109	17.3836	-6.1779	1.44e-05	0.00989812	down
ENST00000257198	ENSG00000134765	DSC1	transcript	0	0.22925	#NAME?	0.0291633	1	down
ENST00000257336	ENSG00000134897	BIVM	transcript	0	3.12056	#NAME?	6.89e-07	0.00100641	down
ENST00000257770	ENSG00000135318	NT5E	transcript	0.029982	0.516872	-4.10764	0.0491667	1	down
ENST00000257940	ENSG00000135482	ZC3H10	transcript	0	0.560436	#NAME?	0.00479935	0.418926	down
ENST00000258412	ENSG00000135926	TMBIM1	transcript	8.95522	0.172041	5.7019	0.00939321	0.589319	up
ENST00000258607	ENSG00000136108	CKAP2	transcript	2.71303	0.158199	4.10009	0.0310764	1	up
ENST00000258613	ENSG00000136114	THSD1	transcript	0	0.364538	#NAME?	0.00331247	0.350248	down
ENST00000258781	ENSG00000136280	CCM2	transcript	0	11.0623	#NAME?	0.000612289	0.13954	down
ENST00000259119	ENSG00000136603	SKIL	transcript	1.72671	0	Inf	0.00318212	0.343553	up
ENST00000259605	ENSG00000137075	RNF38	transcript	0.334967	0.0045305	6.20821	0.00726607	0.516568	up
ENST00000259698	ENSG00000111913	RIPOR2	transcript	0	19.2816	#NAME?	6e-09	3.77e-05	down
ENST00000259953	ENSG00000137404	NRM	transcript	0.569213	0	Inf	0.0263056	1	up
ENST00000260126	ENSG00000137571	SLCO5A1	transcript	0.029927	0	Inf	0.04524	1	up
ENST00000261187	ENSG00000118596	SLC16A7	transcript	0.020186	1.78451	-6.46603	0.00285168	0.321512	down
ENST00000261244	ENSG00000100578	KIAA0586	transcript	0.0033475	3.07928	-9.8453	0.000800162	0.165354	down
ENST00000261486	ENSG00000129595	EPB41L4A	transcript	0	0.472054	#NAME?	0.00986815	0.604898	down
ENST00000261755	ENSG00000103876	FAH	transcript	0.752652	0	Inf	0.0229728	0.943352	up
ENST00000261817	ENSG00000110801	PSMD9	transcript	0	0.742808	#NAME?	0.0015367	0.231377	down
ENST00000261897	ENSG00000110844	PRPF40B	transcript	0	0.202769	#NAME?	0.0444905	1	down
ENST00000262059	ENSG00000012822	CALCOCO1	transcript	0	1.25303	#NAME?	8.82e-06	0.00692613	down
ENST00000262197	ENSG00000101546	RBFA	transcript	0	0.692756	#NAME?	0.0357382	1	down
ENST00000262300	ENSG00000127564	PKMYT1	transcript	0.727657	0	Inf	0.0138659	0.72196	up
ENST00000262301	ENSG00000103227	LMF1	transcript	8.91904	0	Inf	6.39e-08	0.000206367	up
ENST00000262302	ENSG00000095906	NUBP2	transcript	6.01008	0.906226	2.72944	0.0479206	1	up
ENST00000262510	ENSG00000140853	NLRC5	transcript	2.7655	0.01851	7.22309	0.000182774	0.0647662	up
ENST00000262861	ENSG00000116991	SIPA1L2	transcript	0.938516	0	Inf	0.00254711	0.303647	up
ENST00000262929	ENSG00000101307	SIRPB1	transcript	2.00087	0	Inf	0.0056409	0.460719	up
ENST00000263201	ENSG00000093009	CDC45	transcript	0	0.675029	#NAME?	0.0187574	0.846425	down
ENST00000263367	ENSG00000105323	HNRNPUL1	transcript	0.029542	11.6978	-8.62925	4.23e-06	0.00405256	down
ENST00000263800	ENSG00000062524	LTK	transcript	1.44272	0.0585785	4.62227	0.0231046	0.946272	up
ENST00000264169	ENSG00000115947	ORC4	transcript	0.02652	0.733627	-4.78989	0.0261388	1	down
ENST00000264211	ENSG00000075151	EIF4G3	transcript	0.071262	3.08133	-5.43428	0.00303592	0.332534	down
ENST00000264263	ENSG00000168827	GFM1	transcript	0.0262985	5.09847	-7.59894	1.83e-05	0.0118067	down
ENST00000264344	ENSG00000138640	FAM13A	transcript	1.19749	0.038439	4.9613	0.0362452	1	up
ENST00000264434	ENSG00000115998	C2orf42	transcript	2.69395	0.004382	9.26392	5.1e-05	0.0263006	up
ENST00000264649	ENSG00000033627	ATP6V0A1	transcript	2.12095	0.224082	3.24261	0.0210269	0.898956	up
ENST00000264720	ENSG00000115207	GTF3C2	transcript	0	12.4504	#NAME?	2.56e-09	2.21e-05	down
ENST00000265016	ENSG00000109743	BST1	transcript	1.21693	0	Inf	0.000954978	0.179317	up
ENST00000265052	ENSG00000074416	MGLL	transcript	0	0.416966	#NAME?	0.00260891	0.305919	down
ENST00000265068	ENSG00000114656	KIAA1257	transcript	0	0.562097	#NAME?	0.000180971	0.0643288	down
ENST00000265094	ENSG00000072803	FBXW11	transcript	0.252142	4.25896	-4.07819	0.00540859	0.449441	down
ENST00000265229	ENSG00000082515	MRPL22	transcript	0	0.546582	#NAME?	0.0142144	0.732347	down
ENST00000265440	ENSG00000105967	TFEC	transcript	0.192276	0.007829	4.61821	0.0341429	1	up
ENST00000265586	ENSG00000114770	ABCC5	transcript	0	0.691727	#NAME?	0.00495747	0.427127	down
ENST00000265616	ENSG00000104691	UBXN8	transcript	0	1.07133	#NAME?	0.0152534	0.758232	down
ENST00000265637	ENSG00000110075	PPP6R3	transcript	0.141786	0	Inf	0.0101044	0.611063	up
ENST00000265849	ENSG00000122512	PMS2	transcript	3.90803	0.406668	3.26452	0.019501	0.859731	up
ENST00000266039	ENSG00000007402	CACNA2D2	transcript	1.08423	0.0975405	3.47452	0.0257723	0.997013	up
ENST00000266095	ENSG00000241878	PISD	transcript	0.0303645	3.00492	-6.6288	0.018073	0.832047	down
ENST00000266481	ENSG00000087470	DNM1L	transcript	3.0431	0	Inf	0.00133059	0.214868	up
ENST00000267219	ENSG00000139737	SLAIN1	transcript	1.96396	0	Inf	0.00433107	0.399295	up
ENST00000267512	ENSG00000139998	RAB15	transcript	1.65896	0.093756	4.14523	0.0428203	1	up
ENST00000268058	ENSG00000140464	PML	transcript	1.08818	0.002636	8.68935	0.000273623	0.0847827	up
ENST00000268059	ENSG00000140464	PML	transcript	0.801331	0.06054	3.72644	0.0323712	1	up
ENST00000268595	ENSG00000140932	CMTM2	transcript	0.452246	0	Inf	0.0246524	0.974434	up
ENST00000268704	ENSG00000197912	SPG7	transcript	0	3.42902	#NAME?	1.6e-06	0.00198537	down
ENST00000269576	ENSG00000186395	KRT10	transcript	0.0169845	0.93532	-5.78317	0.0334187	1	down
ENST00000270014	ENSG00000204920	ZNF155	transcript	0	0.887724	#NAME?	0.00940412	0.589319	down
ENST00000271469	ENSG00000117143	UAP1	transcript	0.024357	0.550473	-4.49826	0.042536	1	down
ENST00000271877	ENSG00000143569	UBAP2L	transcript	0	3.06802	#NAME?	5.35e-05	0.0270978	down
ENST00000271889	ENSG00000143578	CREB3L4	transcript	0	0.486399	#NAME?	0.00964295	0.597927	down
ENST00000272521	ENSG00000144120	TMEM177	transcript	1.87894	0.115736	4.02101	0.0192068	0.855803	up
ENST00000273077	ENSG00000127838	PNKD	transcript	0.102195	0	Inf	0.0425233	1	up
ENST00000273347	ENSG00000144815	NXPE3	transcript	4.35e-05	0.474666	-13.4136	0.00234225	0.289676	down
ENST00000273960	ENSG00000138642	HERC6	transcript	0	0.297928	#NAME?	0.0264593	1	down
ENST00000273963	ENSG00000145332	KLHL8	transcript	1.84755	0.193531	3.25498	0.0198222	0.866032	up
ENST00000274853	ENSG00000146112	PPP1R18	transcript	0.085563	3.34502	-5.28888	0.000900764	0.175553	down
ENST00000275532	ENSG00000243335	KCTD7	transcript	0	0.269589	#NAME?	0.0193767	0.856258	down
ENST00000276123	ENSG00000147180	ZNF711	transcript	0	0.264159	#NAME?	0.00725053	0.515954	down
ENST00000276816	ENSG00000170631	ZNF16	transcript	0.471786	0.000433	10.0895	0.0268164	1	up
ENST00000277198	ENSG00000148120	C9orf3	transcript	0.0797905	4.2823	-5.74603	0.00559559	0.458738	down
ENST00000277309	ENSG00000165204	OR1K1	transcript	0	0.302654	#NAME?	0.0480751	1	down
ENST00000278385	ENSG00000026508	CD44	transcript	0	6.70791	#NAME?	0.000150122	0.056005	down
ENST00000278407	ENSG00000149131	SERPING1	transcript	0	0.136304	#NAME?	0.0451189	1	down
ENST00000279035	ENSG00000124155	PIGT	transcript	4.52884	0.233395	4.2783	0.0219756	0.922691	up
ENST00000279452	ENSG00000026508	CD44	transcript	0	2.77362	#NAME?	0.00889827	0.57313	down
ENST00000279477	ENSG00000101307	SIRPB1	transcript	2.58937	0.0143125	7.49918	0.00145462	0.226832	up
ENST00000281405	ENSG00000118965	WDR35	transcript	0	0.771841	#NAME?	0.00338729	0.355188	down
ENST00000282268	ENSG00000152422	XRCC4	transcript	1.68851	0	Inf	0.000244552	0.0792081	up
ENST00000282382	ENSG00000251201	TMED7-TICAM2	transcript	0.533367	0.001149	8.85861	0.0034868	0.359912	up
ENST00000282891	ENSG00000152942	RAD17	transcript	1.27399	0	Inf	0.00709097	0.513939	up
ENST00000284245	ENSG00000154102	C16orf74	transcript	0	0.787512	#NAME?	0.00798485	0.541139	down
ENST00000284548	ENSG00000154358	OBSCN	transcript	0.899406	10.3141	-3.51951	0.00342345	0.356664	down
ENST00000284995	ENSG00000154743	TSEN2	transcript	0	1.6719	#NAME?	0.000148485	0.0555777	down
ENST00000285681	ENSG00000155313	USP25	transcript	0	5.04625	#NAME?	3.74e-08	0.000150949	down
ENST00000285735	ENSG00000155366	RHOC	transcript	0.941267	0.0530425	4.14938	0.0220239	0.922691	up
ENST00000287008	ENSG00000156453	PCDH1	transcript	0.0723195	0	Inf	0.0360082	1	up
ENST00000287380	ENSG00000156787	TBC1D31	transcript	3.07809	0.154614	4.31529	0.00280824	0.318342	up
ENST00000288050	ENSG00000090857	PDPR	transcript	16.0083	2.71554	2.55951	0.0371901	1	up
ENST00000288642	ENSG00000138101	DTNB	transcript	0.261204	7.36121	-4.81669	0.000904966	0.176068	down
ENST00000290438	ENSG00000159289	GOLGA6A	transcript	0.09957	0	Inf	0.0422448	1	up
ENST00000291722	ENSG00000160325	CACFD1	transcript	0	0.479167	#NAME?	0.0197154	0.863794	down
ENST00000291839	ENSG00000160408	ST6GALNAC6	transcript	0.0120385	0.650915	-5.75674	0.0313411	1	down
ENST00000292199	ENSG00000160703	NLRX1	transcript	2.7523	0.177371	3.9558	0.0065723	0.49561	up
ENST00000292301	ENSG00000121807	CCR2	transcript	0.368571	0	Inf	0.0291106	1	up
ENST00000292314	ENSG00000160799	CCDC12	transcript	11.7643	0	Inf	0.00092973	0.177576	up
ENST00000292807	ENSG00000161203	AP2M1	transcript	0	6.46925	#NAME?	8.44e-07	0.00119316	down
ENST00000292808	ENSG00000161204	ABCF3	transcript	1.40287	0	Inf	0.00602968	0.475302	up
ENST00000293406	ENSG00000161654	LSM12	transcript	0	5.76144	#NAME?	0.000918816	0.176635	down
ENST00000293879	ENSG00000161996	WDR90	transcript	0.526137	0	Inf	0.00729655	0.517757	up
ENST00000294401	ENSG00000007923	DNAJC11	transcript	0.943349	0	Inf	0.0108526	0.628641	up
ENST00000295008	ENSG00000162910	MRPL55	transcript	0	0.578816	#NAME?	0.0285259	1	down
ENST00000295211	ENSG00000166401	SERPINB8	transcript	1.1048	0	Inf	0.023407	0.951371	up
ENST00000295548	ENSG00000127249	ATP13A4	transcript	0	0.144568	#NAME?	0.0421798	1	down
ENST00000295956	ENSG00000136068	FLNB	transcript	0	3.87202	#NAME?	8.64e-09	5.14e-05	down
ENST00000296122	ENSG00000213639	PPP1CB	transcript	0.035813	0.824117	-4.52429	0.0192931	0.855803	down
ENST00000296202	ENSG00000163864	NMNAT3	transcript	0.464149	0	Inf	0.0419861	1	up
ENST00000296254	ENSG00000163900	TMEM41A	transcript	0	0.359662	#NAME?	0.0287103	1	down
ENST00000296425	ENSG00000164040	PGRMC2	transcript	0.271089	4.70214	-4.11648	0.0272288	1	down
ENST00000296498	ENSG00000164099	PRSS12	transcript	0	0.071799	#NAME?	0.0333383	1	down
ENST00000296518	ENSG00000164116	GUCY1A1	transcript	0.11317	0	Inf	0.0242011	0.96841	up
ENST00000296783	ENSG00000164329	TENT2	transcript	0	10.8943	#NAME?	1.19e-08	6.4e-05	down
ENST00000296805	ENSG00000164347	GFM2	transcript	3.80774	0.0745205	5.67516	0.000896504	0.175266	up
ENST00000296946	ENSG00000164458	TBXT	transcript	0.221515	0	Inf	0.0420909	1	up
ENST00000296955	ENSG00000164465	DCBLD1	transcript	0.547286	0.0078765	6.1186	0.0232036	0.946983	up
ENST00000297512	ENSG00000213199	ASIC3	transcript	0.0207055	0.82152	-5.31021	0.0311738	1	down
ENST00000297596	ENSG00000164949	GEM	transcript	0	0.129296	#NAME?	0.0455521	1	down
ENST00000298406	ENSG00000139977	NAA30	transcript	0	1.82241	#NAME?	1.35e-05	0.00941653	down
ENST00000298428	ENSG00000065665	SEC61A2	transcript	1.77528	0	Inf	0.0055365	0.456814	up
ENST00000298523	ENSG00000172243	CLEC7A	transcript	0.59601	0	Inf	0.0453159	1	up
ENST00000298552	ENSG00000165699	TSC1	transcript	0.184671	0.0001735	10.0558	0.00389694	0.377269	up
ENST00000298684	ENSG00000165795	NDRG2	transcript	1.4059	0	Inf	0.00859871	0.564121	up
ENST00000298966	ENSG00000166002	SMCO4	transcript	0	0.406652	#NAME?	0.0211775	0.901304	down
ENST00000299202	ENSG00000166166	TRMT61A	transcript	0.398603	0	Inf	0.0220392	0.922691	up
ENST00000299572	ENSG00000166451	CENPN	transcript	0	0.960639	#NAME?	0.0187093	0.846425	down
ENST00000299576	ENSG00000166452	AKIP1	transcript	0	0.335759	#NAME?	0.0244473	0.972029	down
ENST00000299871	ENSG00000121417	ZNF211	transcript	1.45244	0.07581	4.25995	0.0158197	0.773453	up
ENST00000299954	ENSG00000154217	PITPNC1	transcript	6.67861	0	Inf	3.27e-08	0.000137078	up
ENST00000300013	ENSG00000166788	SAAL1	transcript	0	1.83078	#NAME?	0.000257361	0.0810349	down
ENST00000300091	ENSG00000166845	C18orf54	transcript	0.250116	0	Inf	0.0197463	0.864142	up
ENST00000300187	ENSG00000166928	MS4A14	transcript	0.0217365	0.403977	-4.21608	0.0353876	1	down
ENST00000300209	ENSG00000123427	EEF1AKMT3	transcript	0.421895	0.0048445	6.44439	0.016432	0.792808	up
ENST00000300231	ENSG00000166963	MAP1A	transcript	0.10402	1.33585	-3.68283	0.0440802	1	down
ENST00000300408	ENSG00000167085	PHB	transcript	0	5.3054	#NAME?	0.00141796	0.224046	down
ENST00000300540	ENSG00000105750	ZNF85	transcript	0.528288	0.0041805	6.98151	0.0174445	0.81756	up
ENST00000301042	ENSG00000167528	ZNF641	transcript	0	0.435458	#NAME?	0.0113616	0.647594	down
ENST00000301093	ENSG00000167562	ZNF701	transcript	0.988521	0	Inf	0.00839403	0.555376	up
ENST00000301607	ENSG00000167880	EVPL	transcript	0	0.054968	#NAME?	0.0374177	1	down
ENST00000302036	ENSG00000114026	OGG1	transcript	0.840294	0	Inf	0.0123445	0.674757	up
ENST00000302078	ENSG00000171566	PLRG1	transcript	0	1.16404	#NAME?	0.0114754	0.650616	down
ENST00000302558	ENSG00000169629	RGPD8	transcript	1.71126	14.0908	-3.04162	0.0149338	0.752939	down
ENST00000302779	ENSG00000168297	PXK	transcript	1.23866	0	Inf	0.00479072	0.418819	up
ENST00000302907	ENSG00000170889	RPS9	transcript	0	19.6734	#NAME?	6.02e-07	0.000921387	down
ENST00000303459	ENSG00000169519	METTL15	transcript	0.0128355	0.33426	-4.70276	0.0452643	1	down
ENST00000303698	ENSG00000169599	NFU1	transcript	0.511861	0	Inf	0.0194122	0.856822	up
ENST00000304636	ENSG00000168542	COL3A1	transcript	0.206612	0	Inf	0.0238631	0.961312	up
ENST00000305958	ENSG00000088826	SMOX	transcript	0.853955	0	Inf	0.00071063	0.153955	up
ENST00000306502	ENSG00000170100	ZNF778	transcript	0.721642	0	Inf	0.0137656	0.718392	up
ENST00000306908	ENSG00000171970	ZNF57	transcript	0	0.462711	#NAME?	0.00924966	0.583673	down
ENST00000306938	ENSG00000172262	ZNF131	transcript	0	1.39106	#NAME?	0.00603447	0.475348	down
ENST00000307114	ENSG00000172432	GTPBP2	transcript	3.63965	0.0282405	7.00989	0.00270369	0.311539	up
ENST00000307377	ENSG00000170266	GLB1	transcript	0	0.410878	#NAME?	0.00621796	0.479968	down
ENST00000307633	ENSG00000170445	HARS	transcript	0.43404	0	Inf	0.0413778	1	up
ENST00000307886	ENSG00000172543	CTSW	transcript	0.98815	10.2891	-3.38024	0.017829	0.827323	down
ENST00000308008	ENSG00000158987	RAPGEF6	transcript	0	1.31051	#NAME?	3.22e-05	0.0183684	down
ENST00000308919	ENSG00000073067	CYP2W1	transcript	0	0.161375	#NAME?	0.0297192	1	down
ENST00000309060	ENSG00000174306	ZHX3	transcript	0.708344	0.0095105	6.21878	0.000817192	0.167952	up
ENST00000309481	ENSG00000073605	GSDMB	transcript	0.271159	0	Inf	0.0245746	0.973665	up
ENST00000309585	ENSG00000013563	DNASE1L1	transcript	0.018829	1.09201	-5.85789	0.0257725	0.997013	down
ENST00000309615	ENSG00000137074	APTX	transcript	0.0252165	1.81529	-6.16969	0.00583149	0.467172	down
ENST00000310298	ENSG00000073417	PDE8A	transcript	3.26542	0	Inf	0.000959921	0.179946	up
ENST00000310955	ENSG00000117399	CDC20	transcript	0	0.746005	#NAME?	0.00250101	0.301682	down
ENST00000311027	ENSG00000110514	MADD	transcript	1.49353	0	Inf	0.00145439	0.226832	up
ENST00000311028	ENSG00000104490	NCALD	transcript	0	2.21288	#NAME?	7.55e-06	0.00613726	down
ENST00000311051	ENSG00000166313	APBB1	transcript	0.451997	0	Inf	0.0109165	0.63105	up
ENST00000311066	ENSG00000116731	PRDM2	transcript	0	2.95426	#NAME?	0.000595344	0.138325	down
ENST00000311106	ENSG00000175426	PCSK1	transcript	0.145015	0	Inf	0.0451336	1	up
ENST00000311275	ENSG00000101040	ZMYND8	transcript	0	1.81955	#NAME?	0.00140484	0.223034	down
ENST00000311381	ENSG00000130349	C6orf203	transcript	0.0345375	2.62485	-6.24793	0.00568895	0.462286	down
ENST00000311638	ENSG00000174796	THAP6	transcript	0	1.67775	#NAME?	2.23e-05	0.013953	down
ENST00000311873	ENSG00000091732	ZC3HC1	transcript	1.04072	0.0063755	7.35083	0.00864532	0.566522	up
ENST00000311912	ENSG00000101916	TLR8	transcript	1.15993	0.009606	6.91589	0.0242227	0.968546	up
ENST00000313285	ENSG00000125733	TRIP10	transcript	0	0.342774	#NAME?	0.0466846	1	down
ENST00000314289	ENSG00000063978	RNF4	transcript	0.538242	12.7346	-4.56435	0.0104734	0.620079	down
ENST00000314349	ENSG00000105197	TIMM50	transcript	0.0343195	7.29061	-7.73087	3.27e-05	0.0184626	down
ENST00000314567	ENSG00000205643	CDPF1	transcript	0.0260025	1.1125	-5.41901	0.024281	0.970191	down
ENST00000314675	ENSG00000158062	UBXN11	transcript	0.625104	0	Inf	0.0180928	0.832047	up
ENST00000314754	ENSG00000196352	CD55	transcript	0.0871085	10.5659	-6.92239	0.0188009	0.848051	down
ENST00000314933	ENSG00000173369	C1QB	transcript	1.17383	0	Inf	0.0195364	0.860456	up
ENST00000315091	ENSG00000120948	TARDBP	transcript	0.731445	0	Inf	0.00189531	0.256463	up
ENST00000316356	ENSG00000137501	SYTL2	transcript	0.0043025	0.304362	-6.14447	0.00664086	0.498122	down
ENST00000316594	ENSG00000126945	HNRNPH2	transcript	0.953064	22.8781	-4.58525	0.000540057	0.130426	down
ENST00000316721	ENSG00000173171	MTX1	transcript	0	1.13447	#NAME?	0.0141982	0.731845	down
ENST00000316948	ENSG00000160325	CACFD1	transcript	0.819562	0	Inf	0.00878395	0.571306	up
ENST00000317350	ENSG00000170525	PFKFB3	transcript	3.75216	0	Inf	3.77e-05	0.0205901	up
ENST00000317368	ENSG00000100280	AP1B1	transcript	8.75861	0	Inf	0.00035051	0.0985595	up
ENST00000317578	ENSG00000177045	SIX5	transcript	0.169991	0	Inf	0.0148533	0.750742	up
ENST00000317593	ENSG00000171643	S100Z	transcript	0	0.632682	#NAME?	0.00451248	0.407413	down
ENST00000317734	ENSG00000080189	SLC35C2	transcript	0.000139	1.90507	-13.7425	0.000251941	0.0805728	down
ENST00000317868	ENSG00000125703	ATG4C	transcript	0.518222	0	Inf	0.0147355	0.74761	up
ENST00000318007	ENSG00000163110	PDLIM5	transcript	0.0044375	0.717947	-7.33799	0.00471806	0.415035	down
ENST00000318100	ENSG00000258366	RTEL1	transcript	0	1.15351	#NAME?	9.31e-05	0.0411179	down
ENST00000318238	ENSG00000177409	SAMD9L	transcript	1.1573	8.34472	-2.8501	0.0301153	1	down
ENST00000318504	ENSG00000147394	ZNF185	transcript	0	0.229605	#NAME?	0.0297923	1	down
ENST00000318876	ENSG00000165861	ZFYVE1	transcript	0	1.73285	#NAME?	0.00205297	0.268282	down
ENST00000319106	ENSG00000121749	TBC1D15	transcript	4.29792	0.536226	3.00272	0.0492625	1	up
ENST00000319651	ENSG00000176809	LRRC37A3	transcript	3.00417	0.0393265	6.25532	0.0282392	1	up
ENST00000320370	ENSG00000138434	SSFA2	transcript	0.616571	0	Inf	0.00688475	0.506748	up
ENST00000320816	ENSG00000153071	DAB2	transcript	0.0037195	1.15329	-8.27643	0.000311768	0.09047	down
ENST00000320912	ENSG00000179010	MRFAP1	transcript	15.8541	0	Inf	5.25e-08	0.000195648	up
ENST00000321063	ENSG00000221866	PLXNA4	transcript	0.178445	1.42092	-2.99328	0.029969	1	down
ENST00000321613	ENSG00000168490	PHYHIP	transcript	0	1.48022	#NAME?	0.00413853	0.387903	down
ENST00000321728	ENSG00000166501	PRKCB	transcript	0	0.740776	#NAME?	0.0111388	0.640752	down
ENST00000321826	ENSG00000244165	P2RY11	transcript	10.5353	0.677849	3.95813	0.0305634	1	up
ENST00000322008	ENSG00000177697	CD151	transcript	0.420459	0	Inf	0.010916	0.63105	up
ENST00000322238	ENSG00000108039	XPNPEP1	transcript	0	1.67803	#NAME?	0.00467575	0.413009	down
ENST00000322507	ENSG00000111799	COL12A1	transcript	0.121373	0	Inf	0.0175792	0.820443	up
ENST00000322953	ENSG00000153064	BANK1	transcript	0	0.406985	#NAME?	0.00167216	0.241093	down
ENST00000323078	ENSG00000127399	LRRC61	transcript	0.624794	0.0142815	5.45116	0.0374036	1	up
ENST00000323668	ENSG00000070814	TCOF1	transcript	0	1.941	#NAME?	2.69e-06	0.00286366	down
ENST00000323817	ENSG00000155111	CDK19	transcript	0	0.06054	#NAME?	0.0313214	1	down
ENST00000324052	ENSG00000174720	LARP7	transcript	0	1.14527	#NAME?	0.00461991	0.411526	down
ENST00000324076	ENSG00000213928	IRF9	transcript	1.4433	0	Inf	0.0283864	1	up
ENST00000324774	ENSG00000110931	CAMKK2	transcript	0	1.34455	#NAME?	0.00206421	0.268708	down
ENST00000324932	ENSG00000110713	NUP98	transcript	2.62183	0.019749	7.05265	0.00780537	0.537007	up
ENST00000325006	ENSG00000158467	AHCYL2	transcript	0.069374	1.01356	-3.8689	0.0312432	1	down
ENST00000325134	ENSG00000251369	ZNF550	transcript	0	1.6634	#NAME?	4.36e-05	0.0231278	down
ENST00000325303	ENSG00000156345	CDK20	transcript	0.039766	1.8236	-5.51911	0.00699482	0.510879	down
ENST00000325307	ENSG00000029993	HMGB3	transcript	0	0.515783	#NAME?	0.000777128	0.162375	down
ENST00000325486	ENSG00000166037	CEP57	transcript	0.371123	0	Inf	0.021563	0.913069	up
ENST00000325636	ENSG00000180425	C11orf71	transcript	0	1.44329	#NAME?	0.0121833	0.672123	down
ENST00000325686	ENSG00000179630	LACC1	transcript	0.390375	0	Inf	0.00119943	0.202532	up
ENST00000326039	ENSG00000139835	GRTP1	transcript	0	0.533981	#NAME?	0.0470682	1	down
ENST00000326407	ENSG00000135916	ITM2C	transcript	0.0004825	4.5421	-13.2005	2.32e-05	0.0144103	down
ENST00000326448	ENSG00000068885	IFT80	transcript	3.0748	0.0833635	5.20493	0.0119237	0.665267	up
ENST00000327031	ENSG00000177731	FLII	transcript	39.8331	5.68842	2.80787	0.0253026	0.985243	up
ENST00000327098	ENSG00000156787	TBC1D31	transcript	0.219702	3.70976	-4.0777	0.0244781	0.972911	down
ENST00000327284	ENSG00000112701	SENP6	transcript	0	1.32555	#NAME?	0.0055649	0.457601	down
ENST00000327483	ENSG00000129993	CBFA2T3	transcript	2.41903	0	Inf	0.00126902	0.210333	up
ENST00000328178	ENSG00000105750	ZNF85	transcript	0	0.152269	#NAME?	0.031067	1	down
ENST00000328236	ENSG00000168944	CEP120	transcript	2.72743	0.0199735	7.09331	0.00415098	0.387984	up
ENST00000328405	ENSG00000183960	KCNH8	transcript	0	0.102204	#NAME?	0.015828	0.773526	down
ENST00000328550	ENSG00000180479	ZNF571	transcript	0.26093	0.000798	8.35306	0.0106305	0.62326	up
ENST00000328913	ENSG00000053524	MCF2L2	transcript	1.98132	0.119139	4.05574	0.0290774	1	up
ENST00000329331	ENSG00000183576	SETD3	transcript	0.003176	2.56168	-9.65566	0.00682323	0.505097	down
ENST00000329363	ENSG00000177989	ODF3B	transcript	0	1.21626	#NAME?	0.0223065	0.92902	down
ENST00000329433	ENSG00000169045	HNRNPH1	transcript	10.4832	64.2878	-2.61646	0.0271652	1	down
ENST00000329819	ENSG00000174547	MRPL11	transcript	0	0.730232	#NAME?	0.00919956	0.583673	down
ENST00000329908	ENSG00000182149	IST1	transcript	3.83705	0	Inf	0.00161217	0.235686	up
ENST00000330198	ENSG00000185621	LMLN	transcript	0.0714415	1.04017	-3.86391	0.00875251	0.57024	down
ENST00000330331	ENSG00000183054	RGPD6	transcript	0.064833	8.77948	-7.08126	0.00171491	0.245536	down
ENST00000330560	ENSG00000184661	CDCA2	transcript	0.249382	0	Inf	0.00543258	0.450056	up
ENST00000330914	ENSG00000196230	TUBB	transcript	1.79545	0	Inf	5.64e-05	0.0284398	up
ENST00000331239	ENSG00000182919	C11orf54	transcript	2.00287	0	Inf	0.00339354	0.355514	up
ENST00000331336	ENSG00000184619	KRBA2	transcript	0.202997	0	Inf	0.0355762	1	up
ENST00000331889	ENSG00000182973	CNOT10	transcript	0	5.8097	#NAME?	3.48e-07	0.000624405	down
ENST00000332127	ENSG00000058673	ZC3H11A	transcript	0	0.841549	#NAME?	0.00455762	0.408877	down
ENST00000332592	ENSG00000150401	DCUN1D2	transcript	0	2.2893	#NAME?	0.00285652	0.321512	down
ENST00000333314	ENSG00000251201	TMED7-TICAM2	transcript	0	0.243564	#NAME?	0.0357437	1	down
ENST00000333611	ENSG00000182541	LIMK2	transcript	4.142	0.403156	3.36092	0.0222545	0.92902	up
ENST00000333987	ENSG00000198453	ZNF568	transcript	0.204026	0	Inf	0.0319358	1	up
ENST00000334095	ENSG00000160336	ZNF761	transcript	0.66579	0	Inf	0.00887454	0.57313	up
ENST00000334661	ENSG00000187091	PLCD1	transcript	0.0140015	3.15893	-7.81771	8.94e-05	0.0402407	down
ENST00000335005	ENSG00000135916	ITM2C	transcript	0	1.8226	#NAME?	0.00590073	0.469528	down
ENST00000335183	ENSG00000100526	CDKN3	transcript	0.0230175	0.732277	-4.99159	0.0282446	1	down
ENST00000335195	ENSG00000122678	POLM	transcript	0	1.0275	#NAME?	0.000430908	0.113806	down
ENST00000335281	ENSG00000186469	GNG2	transcript	0.000325	3.04432	-13.1934	6.26e-06	0.00548443	down
ENST00000335290	ENSG00000176473	WDR25	transcript	0.0406	1.42228	-5.13058	0.0462404	1	down
ENST00000335425	ENSG00000166405	RIC3	transcript	0.757956	0	Inf	0.000107645	0.0444089	up
ENST00000335643	ENSG00000186625	KATNA1	transcript	0.592334	0	Inf	0.00471484	0.415035	up
ENST00000335712	ENSG00000119866	BCL11A	transcript	0	0.208526	#NAME?	0.0226872	0.937322	down
ENST00000335766	ENSG00000129355	CDKN2D	transcript	8.28991	0	Inf	0.0014391	0.226249	up
ENST00000335841	ENSG00000083838	ZNF446	transcript	1.17016	0	Inf	0.00923082	0.583673	up
ENST00000335858	ENSG00000185379	RAD51D	transcript	0	0.34222	#NAME?	0.0325453	1	down
ENST00000335927	ENSG00000138670	RASGEF1B	transcript	0	1.78884	#NAME?	0.000970755	0.180481	down
ENST00000336126	ENSG00000180628	PCGF5	transcript	0.608919	0.007369	6.36864	0.00718085	0.51529	up
ENST00000336184	ENSG00000082512	TRAF5	transcript	2.30562	0.011773	7.61353	0.00163116	0.236389	up
ENST00000336237	ENSG00000003509	NDUFAF7	transcript	2.93845	0.187057	3.9735	0.0440084	1	up
ENST00000336300	ENSG00000162910	MRPL55	transcript	1.12456	0	Inf	0.0399631	1	up
ENST00000336509	ENSG00000092931	MFSD11	transcript	0.020749	0.829014	-5.32028	0.023827	0.961226	down
ENST00000336614	ENSG00000249471	ZNF324B	transcript	0	1.36993	#NAME?	0.000107521	0.0444089	down
ENST00000336617	ENSG00000136104	RNASEH2B	transcript	0.654126	6.38713	-3.28753	0.0489247	1	down
ENST00000336967	ENSG00000179820	MYADM	transcript	0	34.638	#NAME?	2.13e-10	5.12e-06	down
ENST00000337003	ENSG00000173915	ATP5MD	transcript	0	1.41284	#NAME?	0.0216101	0.914208	down
ENST00000337303	ENSG00000163939	PBRM1	transcript	0	0.159732	#NAME?	0.0402261	1	down
ENST00000337540	ENSG00000155256	ZFYVE27	transcript	0	3.20241	#NAME?	9.1e-06	0.00694998	down
ENST00000337959	ENSG00000100266	PACSIN2	transcript	4.71604	0.208874	4.49687	0.00846404	0.557876	up
ENST00000338010	ENSG00000161642	ZNF385A	transcript	2.55192	0.0254595	6.64724	0.00558386	0.458401	up
ENST00000338382	ENSG00000188352	FOCAD	transcript	0.007449	1.69243	-7.82784	0.0111979	0.642535	down
ENST00000338432	ENSG00000076555	ACACB	transcript	1.3587	0.0061215	7.79413	0.00750714	0.524388	up
ENST00000338624	ENSG00000125505	MBOAT7	transcript	0.70987	0	Inf	0.0151799	0.757556	up
ENST00000338635	ENSG00000152422	XRCC4	transcript	0	0.792347	#NAME?	0.00364782	0.367565	down
ENST00000339252	ENSG00000113249	HAVCR1	transcript	0	0.418454	#NAME?	0.0402248	1	down
ENST00000339438	ENSG00000009307	CSDE1	transcript	1.94738	0.047017	5.37221	0.00146147	0.226832	up
ENST00000339659	ENSG00000157540	DYRK1A	transcript	24.9732	1.60426	3.9604	0.00200909	0.266241	up
ENST00000339708	ENSG00000073417	PDE8A	transcript	0	4.45895	#NAME?	0.00104469	0.185968	down
ENST00000339773	ENSG00000135622	SEMA4F	transcript	0.429764	0.007362	5.8673	0.0303334	1	up
ENST00000340150	ENSG00000073067	CYP2W1	transcript	0.141767	0	Inf	0.0357528	1	up
ENST00000340170	ENSG00000100084	HIRA	transcript	0	0.633954	#NAME?	0.0102737	0.61415	down
ENST00000340677	ENSG00000248333	CDK11B	transcript	0.390774	9.3123	-4.57473	0.000911626	0.176383	down
ENST00000340738	ENSG00000100767	PAPLN	transcript	0	0.225597	#NAME?	0.0189428	0.849704	down
ENST00000340930	ENSG00000169398	PTK2	transcript	0.870084	0.0046245	7.55571	0.0184243	0.843243	up
ENST00000340957	ENSG00000175182	FAM131A	transcript	0	0.715848	#NAME?	0.0132767	0.706578	down
ENST00000341012	ENSG00000130714	POMT1	transcript	0	3.23778	#NAME?	0.00146288	0.226832	down
ENST00000341166	ENSG00000104361	NIPAL2	transcript	0.634279	0.0123785	5.67921	0.00337168	0.354208	up
ENST00000341333	ENSG00000164081	TEX264	transcript	0.509831	8.65564	-4.08555	0.0192906	0.855803	down
ENST00000341413	ENSG00000103253	HAGHL	transcript	0	0.44192	#NAME?	0.0419253	1	down
ENST00000341511	ENSG00000107331	ABCA2	transcript	10.8351	0.403101	4.74843	0.00562408	0.460011	up
ENST00000341547	ENSG00000136153	LMO7	transcript	0.547	0	Inf	0.00452852	0.407559	up
ENST00000341594	ENSG00000131018	SYNE1	transcript	0.194489	1.51164	-2.95836	0.0451742	1	down
ENST00000341618	ENSG00000156265	MAP3K7CL	transcript	0	0.762984	#NAME?	0.00160713	0.235686	down
ENST00000341697	ENSG00000143434	SEMA6C	transcript	1.34345	0.173223	2.95524	0.0390555	1	up
ENST00000341698	ENSG00000124208	TMEM189-UBE2V1	transcript	0	1.19668	#NAME?	0.00614727	0.479826	down
ENST00000341923	ENSG00000029725	RABEP1	transcript	0	0.412332	#NAME?	0.0271204	1	down
ENST00000341983	ENSG00000105327	BBC3	transcript	0.475769	0	Inf	0.0419942	1	up
ENST00000342045	ENSG00000158019	BABAM2	transcript	0.184385	2.53572	-3.7816	0.0443689	1	down
ENST00000342112	ENSG00000095383	TBC1D2	transcript	0	1.22534	#NAME?	0.00527369	0.442888	down
ENST00000342295	ENSG00000168214	RBPJ	transcript	4.91792	0	Inf	0.000410504	0.109699	up
ENST00000342555	ENSG00000010244	ZNF207	transcript	0	1.14022	#NAME?	0.0101783	0.611432	down
ENST00000342556	ENSG00000166886	NAB2	transcript	0	0.309353	#NAME?	0.0452987	1	down
ENST00000342651	ENSG00000164631	ZNF12	transcript	0	0.276263	#NAME?	0.0383029	1	down
ENST00000342652	ENSG00000068383	INPP5A	transcript	1.32496	0	Inf	0.00406099	0.384292	up
ENST00000342725	ENSG00000088881	EBF4	transcript	0.510447	0	Inf	0.0185255	0.844488	up
ENST00000342818	ENSG00000189195	BTBD8	transcript	0.037024	1.04396	-4.81746	0.0183566	0.841783	down
ENST00000343003	ENSG00000182957	SPATA13	transcript	0.109669	16.8476	-7.26325	0.000385821	0.104902	down
ENST00000343075	ENSG00000189046	ALKBH2	transcript	0	0.711863	#NAME?	0.00786611	0.538564	down
ENST00000343122	ENSG00000112182	BACH2	transcript	0.605619	0	Inf	0.00909186	0.581081	up
ENST00000343137	ENSG00000116731	PRDM2	transcript	0.462675	9.59068	-4.37356	0.00954748	0.595272	down
ENST00000343245	ENSG00000057663	ATG5	transcript	0.130599	2.77411	-4.40882	0.0113778	0.647594	down
ENST00000343388	ENSG00000146872	TLK2	transcript	0.039677	2.50169	-5.97846	0.00636626	0.487553	down
ENST00000343533	ENSG00000165240	ATP7A	transcript	1.00401	0	Inf	0.00161878	0.235686	up
ENST00000343815	ENSG00000143569	UBAP2L	transcript	3.48617	0	Inf	9.13e-07	0.00127431	up
ENST00000344036	ENSG00000165637	VDAC2	transcript	0	0.879688	#NAME?	0.0224245	0.931849	down
ENST00000344086	ENSG00000160712	IL6R	transcript	0	0.839314	#NAME?	0.00771002	0.533696	down
ENST00000344387	ENSG00000186448	ZNF197	transcript	0	1.172	#NAME?	0.00513055	0.435069	down
ENST00000344680	ENSG00000125744	RTN2	transcript	0.401133	0	Inf	0.0343724	1	up
ENST00000344686	ENSG00000006062	MAP3K14	transcript	8.51869	0.321288	4.72869	0.000525687	0.130426	up
ENST00000344722	ENSG00000113810	SMC4	transcript	0	2.39031	#NAME?	6.88e-07	0.00100641	down
ENST00000344921	ENSG00000099956	SMARCB1	transcript	2.87545	0.0910855	4.98042	0.00415927	0.388237	up
ENST00000345094	ENSG00000134077	THUMPD3	transcript	0.256665	3.04623	-3.56907	0.0261645	1	down
ENST00000345239	ENSG00000164347	GFM2	transcript	0.965711	6.04314	-2.64563	0.0364698	1	down
ENST00000345734	ENSG00000101844	ATG4A	transcript	0.469953	0	Inf	0.0263035	1	up
ENST00000346226	ENSG00000136717	BIN1	transcript	0.552216	0	Inf	0.0193499	0.855803	up
ENST00000346348	ENSG00000135317	SNX14	transcript	0.0256395	0.862235	-5.07164	0.00960635	0.596967	down
ENST00000346817	ENSG00000003400	CASP10	transcript	3.1887	0	Inf	4.85e-05	0.0253656	up
ENST00000346833	ENSG00000108788	MLX	transcript	3.37722	0	Inf	0.0019737	0.263837	up
ENST00000347034	ENSG00000110931	CAMKK2	transcript	0	0.442373	#NAME?	0.00940738	0.589319	down
ENST00000347077	ENSG00000187187	ZNF546	transcript	0.0018985	0.514474	-8.08209	0.00297935	0.328472	down
ENST00000347215	ENSG00000124225	PMEPA1	transcript	0	0.374424	#NAME?	0.0135773	0.713504	down
ENST00000347275	ENSG00000122482	ZNF644	transcript	0	4.54398	#NAME?	0.00151329	0.230706	down
ENST00000347328	ENSG00000161813	LARP4	transcript	0	2.41099	#NAME?	4.15e-06	0.00404226	down
ENST00000347454	ENSG00000115211	EIF2B4	transcript	2.89354	0.109427	4.7248	0.0212781	0.903884	up
ENST00000347464	ENSG00000085978	ATG16L1	transcript	0	1.20357	#NAME?	0.00575403	0.464417	down
ENST00000347471	ENSG00000139613	SMARCC2	transcript	0.492319	0	Inf	0.0122102	0.672627	up
ENST00000347606	ENSG00000198185	ZNF334	transcript	0	0.069379	#NAME?	0.0460103	1	down
ENST00000347758	ENSG00000092036	HAUS4	transcript	0	0.284681	#NAME?	0.0248227	0.976646	down
ENST00000348039	ENSG00000021762	OSBPL5	transcript	0.526544	0	Inf	0.0151837	0.757556	up
ENST00000348066	ENSG00000108509	CAMTA2	transcript	0.0751375	2.49775	-5.05495	0.00141155	0.223471	down
ENST00000348127	ENSG00000106348	IMPDH1	transcript	0	12.5706	#NAME?	1.75e-08	8.58e-05	down
ENST00000348231	ENSG00000167613	LAIR1	transcript	1.21247	0	Inf	0.000976691	0.180641	up
ENST00000348499	ENSG00000160221	GATD3A	transcript	3.12182	0	Inf	0.00366121	0.367565	up
ENST00000348502	ENSG00000068366	ACSL4	transcript	0	5.05907	#NAME?	0.000144667	0.0548756	down
ENST00000348581	ENSG00000174371	EXO1	transcript	0	0.218496	#NAME?	0.00911535	0.582136	down
ENST00000348655	ENSG00000185507	IRF7	transcript	0.0031795	2.23726	-9.45872	0.00110642	0.193404	down
ENST00000348850	ENSG00000120049	KCNIP2	transcript	0.023776	1.26075	-5.72864	0.0065486	0.494483	down
ENST00000349014	ENSG00000101126	ADNP	transcript	15.3301	1.01812	3.91239	0.019745	0.864142	up
ENST00000349157	ENSG00000179950	PUF60	transcript	0.0708005	2.43345	-5.1031	0.0231298	0.946272	down
ENST00000349238	ENSG00000110514	MADD	transcript	0	1.21269	#NAME?	0.00221804	0.282027	down
ENST00000349334	ENSG00000134184	GSTM1	transcript	0	4.33347	#NAME?	6.69e-05	0.032203	down
ENST00000349511	ENSG00000144744	UBA3	transcript	1.12581	0	Inf	0.00829496	0.55351	up
ENST00000349618	ENSG00000176083	ZNF683	transcript	0.038665	1.04685	-4.75888	0.0188811	0.849704	down
ENST00000349693	ENSG00000104356	POP1	transcript	0	0.228953	#NAME?	0.0431571	1	down
ENST00000349780	ENSG00000136861	CDK5RAP2	transcript	6.28779	0.0119535	9.03898	0.000841096	0.170714	up
ENST00000350051	ENSG00000089685	BIRC5	transcript	0.641162	0	Inf	0.0127568	0.69062	up
ENST00000350303	ENSG00000072778	ACADVL	transcript	0	11.0904	#NAME?	0.000542212	0.130426	down
ENST00000350437	ENSG00000013573	DDX11	transcript	1.92079	0	Inf	0.00226593	0.283964	up
ENST00000350490	ENSG00000072518	MARK2	transcript	2.17023	0	Inf	0.00246621	0.299405	up
ENST00000350494	ENSG00000134759	ELP2	transcript	0.620975	0	Inf	0.0157667	0.773453	up
ENST00000350573	ENSG00000085514	PILRA	transcript	3.977	0	Inf	0.00444128	0.403889	up
ENST00000350690	ENSG00000183048	SLC25A10	transcript	1.3728	0.071027	4.27261	0.0416953	1	up
ENST00000350995	ENSG00000106462	EZH2	transcript	0	0.825512	#NAME?	0.000663092	0.147822	down
ENST00000351581	ENSG00000181625	SLX1B	transcript	1.16348	0	Inf	0.0315094	1	up
ENST00000352319	ENSG00000141076	UTP4	transcript	0.825774	0	Inf	0.0160485	0.778977	up
ENST00000352580	ENSG00000153563	CD8A	transcript	0	0.695851	#NAME?	0.0180062	0.832047	down
ENST00000352879	ENSG00000142330	CAPN10	transcript	1.21311	0	Inf	0.024537	0.9732	up
ENST00000352937	ENSG00000114026	OGG1	transcript	0	0.709195	#NAME?	0.0285889	1	down
ENST00000352967	ENSG00000143498	TAF1A	transcript	0	1.06001	#NAME?	0.000609887	0.139532	down
ENST00000353088	ENSG00000088833	NSFL1C	transcript	2.09725	0	Inf	0.00298082	0.328472	up
ENST00000353267	ENSG00000118260	CREB1	transcript	1.75007	12.5941	-2.84727	0.0167329	0.801121	down
ENST00000353660	ENSG00000125826	RBCK1	transcript	4.36475	0	Inf	5.96e-06	0.00526042	up
ENST00000353788	ENSG00000104497	SNX16	transcript	0	0.582206	#NAME?	0.00099874	0.182408	down
ENST00000354056	ENSG00000123374	CDK2	transcript	0	2.0687	#NAME?	0.00798301	0.541139	down
ENST00000354181	ENSG00000140199	SLC12A6	transcript	1.43158	0	Inf	0.00232597	0.28856	up
ENST00000354266	ENSG00000126858	RHOT1	transcript	1.02693	0	Inf	0.00701566	0.510879	up
ENST00000354332	ENSG00000196154	S100A4	transcript	16.7415	0.193045	6.43835	0.00731983	0.518758	up
ENST00000354361	ENSG00000117614	SYF2	transcript	0	0.78546	#NAME?	0.0439384	1	down
ENST00000354429	ENSG00000170291	ELP5	transcript	0.607221	0	Inf	0.0363983	1	up
ENST00000354434	ENSG00000159840	ZYX	transcript	0	6.4107	#NAME?	0.000929995	0.177576	down
ENST00000354436	ENSG00000102908	NFAT5	transcript	4.01211	0.647908	2.6305	0.0459069	1	up
ENST00000354566	ENSG00000137501	SYTL2	transcript	0.225603	0	Inf	0.023989	0.963291	up
ENST00000354589	ENSG00000178209	PLEC	transcript	10.1065	0.779237	3.69708	0.0141955	0.731845	up
ENST00000354599	ENSG00000005801	ZNF195	transcript	0.554705	0.001395	8.63531	0.0103949	0.618432	up
ENST00000354719	ENSG00000134602	STK26	transcript	0	8.81269	#NAME?	6.37e-08	0.000206367	down
ENST00000354869	ENSG00000079974	RABL2B	transcript	0.0192235	2.49827	-7.02191	0.00982349	0.603493	down
ENST00000354880	ENSG00000064601	CTSA	transcript	0	1.35964	#NAME?	0.00855464	0.562039	down
ENST00000354901	ENSG00000070366	SMG6	transcript	0.917243	0.108196	3.08366	0.0499665	1	up
ENST00000355007	ENSG00000119383	PTPA	transcript	0	0.303556	#NAME?	0.0414011	1	down
ENST00000355166	ENSG00000062524	LTK	transcript	0.0527685	3.22983	-5.93564	0.00392983	0.37806	down
ENST00000355221	ENSG00000047249	ATP6V1H	transcript	0.130304	3.07255	-4.55948	0.00573834	0.464264	down
ENST00000355272	ENSG00000065000	AP3D1	transcript	9.52796	0.189659	5.65069	0.0018067	0.251819	up
ENST00000355423	ENSG00000161526	SAP30BP	transcript	0	1.34006	#NAME?	0.0062258	0.479968	down
ENST00000355504	ENSG00000196268	ZNF493	transcript	0	0.252773	#NAME?	0.0241351	0.967722	down
ENST00000355572	ENSG00000196923	PDLIM7	transcript	0.90964	0	Inf	0.00716567	0.514935	up
ENST00000355650	ENSG00000256771	ZNF253	transcript	0.648351	0	Inf	0.0170773	0.811428	up
ENST00000355681	ENSG00000187239	FNBP1	transcript	0.381596	0	Inf	0.0396585	1	up
ENST00000355690	ENSG00000172322	CLEC12A	transcript	0	1.50786	#NAME?	0.0101828	0.611432	down
ENST00000355973	ENSG00000204681	GABBR1	transcript	0	6.04272	#NAME?	8.94e-08	0.000266045	down
ENST00000355977	ENSG00000198160	MIER1	transcript	0	0.459342	#NAME?	0.00238698	0.294563	down
ENST00000355992	ENSG00000157349	DDX19B	transcript	2.64347	0	Inf	0.00390613	0.377269	up
ENST00000356073	ENSG00000196628	TCF4	transcript	0.003303	1.06236	-8.32928	0.00213984	0.274867	down
ENST00000356116	ENSG00000197142	ACSL5	transcript	0.002816	3.4694	-10.2668	3.05e-05	0.0177738	down
ENST00000356151	ENSG00000168297	PXK	transcript	0	4.54821	#NAME?	2.91e-06	0.0030447	down
ENST00000356157	ENSG00000167216	KATNAL2	transcript	0	0.219826	#NAME?	0.0311646	1	down
ENST00000356338	ENSG00000197535	MYO5A	transcript	0	4.72811	#NAME?	0.000255717	0.0809686	down
ENST00000356508	ENSG00000105223	PLD3	transcript	0	5.20346	#NAME?	0.00136346	0.219236	down
ENST00000356521	ENSG00000172785	CBWD1	transcript	0.708442	0.0287875	4.62114	0.0340768	1	up
ENST00000356527	ENSG00000143420	ENSA	transcript	0	4.0705	#NAME?	0.00127608	0.210577	down
ENST00000356764	ENSG00000077157	PPP1R12B	transcript	0	0.805152	#NAME?	0.00208147	0.270132	down
ENST00000356876	ENSG00000215788	TNFRSF25	transcript	15.8918	0.669419	4.56923	0.0318437	1	up
ENST00000356918	ENSG00000114670	NEK11	transcript	0	0.434623	#NAME?	0.00678664	0.50404	down
ENST00000357055	ENSG00000152683	SLC30A6	transcript	2.52903	0	Inf	0.00105074	0.186392	up
ENST00000357121	ENSG00000122126	OCRL	transcript	0	1.06377	#NAME?	6.88e-05	0.0328171	down
ENST00000357197	ENSG00000119383	PTPA	transcript	0	1.88609	#NAME?	0.00370914	0.369762	down
ENST00000357198	ENSG00000146094	DOK3	transcript	3.76111	0	Inf	0.00235241	0.290614	up
ENST00000357328	ENSG00000198105	ZNF248	transcript	0.604991	0	Inf	0.00654701	0.494483	up
ENST00000357364	ENSG00000185811	IKZF1	transcript	0	1.77941	#NAME?	0.0012383	0.205846	down
ENST00000357394	ENSG00000125991	ERGIC3	transcript	0.024555	11.061	-8.81525	0.000998874	0.182408	down
ENST00000357440	ENSG00000174669	SLC29A2	transcript	3.00623	0.152311	4.30286	0.00537651	0.449031	up
ENST00000357481	ENSG00000100813	ACIN1	transcript	1.6164	0	Inf	0.000139005	0.0536276	up
ENST00000357586	ENSG00000100280	AP1B1	transcript	0.540678	0	Inf	0.00442267	0.403815	up
ENST00000357606	ENSG00000135392	DNAJC14	transcript	0	1.8142	#NAME?	0.00276212	0.31506	down
ENST00000357668	ENSG00000153317	ASAP1	transcript	0.575249	5.56015	-3.27286	0.0145919	0.743075	down
ENST00000357710	ENSG00000080815	PSEN1	transcript	0	0.370159	#NAME?	0.0271195	1	down
ENST00000357721	ENSG00000139160	ETFBKMT	transcript	0.241331	0	Inf	0.00139334	0.222458	up
ENST00000357797	ENSG00000198408	OGA	transcript	0	2.67346	#NAME?	7.19e-06	0.00600385	down
ENST00000357814	ENSG00000109065	NAT9	transcript	1.31038	0.026584	5.62329	0.00578189	0.46584	up
ENST00000357886	ENSG00000101391	CDK5RAP1	transcript	0.141411	2.32385	-4.03855	0.0228055	0.939228	down
ENST00000357967	ENSG00000196678	ERI2	transcript	0.342156	0	Inf	0.0203817	0.879676	up
ENST00000357970	ENSG00000136717	BIN1	transcript	0.429414	0	Inf	0.0258979	0.99981	up
ENST00000357984	ENSG00000168591	TMUB2	transcript	0.845575	0	Inf	0.00114185	0.195852	up
ENST00000357998	ENSG00000106692	FKTN	transcript	0.02682	1.3958	-5.70163	0.00660321	0.497278	down
ENST00000358030	ENSG00000152942	RAD17	transcript	1.23164	0	Inf	0.00639424	0.488728	up
ENST00000358038	ENSG00000120049	KCNIP2	transcript	0.769641	0	Inf	0.000711494	0.153955	up
ENST00000358100	ENSG00000127914	AKAP9	transcript	0	2.04828	#NAME?	0.000607015	0.13918	down
ENST00000358293	ENSG00000196227	FAM217B	transcript	1.38088	0.003702	8.54307	0.00016318	0.0595018	up
ENST00000358299	ENSG00000163596	ICA1L	transcript	0	0.637611	#NAME?	0.00129224	0.212006	down
ENST00000358301	ENSG00000130669	PAK4	transcript	0.862939	0	Inf	0.00836678	0.554715	up
ENST00000358307	ENSG00000033170	FUT8	transcript	0.0537965	0.939396	-4.12615	0.0301937	1	down
ENST00000358431	ENSG00000197077	KIAA1671	transcript	0	0.147041	#NAME?	0.0154572	0.764821	down
ENST00000358460	ENSG00000182518	FAM104B	transcript	0.018674	0.732629	-5.29398	0.0278532	1	down
ENST00000358550	ENSG00000197555	SIPA1L1	transcript	0.35007	2.93156	-3.06595	0.0468555	1	down
ENST00000358580	ENSG00000113108	APBB3	transcript	0.762093	0	Inf	0.0157677	0.773453	up
ENST00000358595	ENSG00000143437	ARNT	transcript	1.91766	10.5187	-2.45554	0.0418013	1	down
ENST00000358598	ENSG00000108946	PRKAR1A	transcript	0.0130435	1.18211	-6.50189	0.0198699	0.866867	down
ENST00000358683	ENSG00000188687	SLC4A5	transcript	2.23778	0.0300555	6.21829	0.0275713	1	up
ENST00000358808	ENSG00000130779	CLIP1	transcript	0.363885	3.25159	-3.15959	0.0360349	1	down
ENST00000358823	ENSG00000118200	CAMSAP2	transcript	0.185659	1.70166	-3.19622	0.0154604	0.764821	down
ENST00000358896	ENSG00000167264	DUS2	transcript	0	2.80349	#NAME?	3.36e-05	0.0188252	down
ENST00000359033	ENSG00000100197	CYP2D6	transcript	0.847333	0	Inf	0.0220064	0.922691	up
ENST00000359042	ENSG00000141219	C17orf80	transcript	1.62592	0.022693	6.16287	0.00174372	0.247001	up
ENST00000359197	ENSG00000185811	IKZF1	transcript	0	6.85525	#NAME?	5.94e-08	0.000203324	down
ENST00000359210	ENSG00000058600	POLR3E	transcript	0	10.4385	#NAME?	0.000524395	0.130426	down
ENST00000359337	ENSG00000196576	PLXNB2	transcript	0	3.80225	#NAME?	1.22e-07	0.00032963	down
ENST00000359422	ENSG00000105983	LMBR1	transcript	0	1.00804	#NAME?	8.01e-05	0.0368089	down
ENST00000359530	ENSG00000047249	ATP6V1H	transcript	16.4656	1.90815	3.1092	0.027042	1	up
ENST00000359540	ENSG00000186716	BCR	transcript	0	2.19942	#NAME?	0.0012836	0.211202	down
ENST00000359541	ENSG00000115207	GTF3C2	transcript	5.93728	0.923697	2.68431	0.0340515	1	up
ENST00000359675	ENSG00000101079	NDRG3	transcript	2.68859	0	Inf	0.00199548	0.265683	up
ENST00000359683	ENSG00000196290	NIF3L1	transcript	0	1.43682	#NAME?	0.00924103	0.583673	down
ENST00000359783	ENSG00000196704	AMZ2	transcript	1.37652	0	Inf	0.00836431	0.554715	up
ENST00000359785	ENSG00000134242	PTPN22	transcript	4.15529	0.012775	8.34548	0.000539953	0.130426	up
ENST00000359858	ENSG00000197056	ZMYM1	transcript	1.70267	0	Inf	0.00229899	0.286205	up
ENST00000359860	ENSG00000172661	WASHC2C	transcript	0.016884	0.590584	-5.12841	0.0159702	0.777114	down
ENST00000360051	ENSG00000168385	SEPT2	transcript	0.0972745	9.29809	-6.57873	0.0098881	0.605161	down
ENST00000360165	ENSG00000004838	ZMYND10	transcript	0	0.397286	#NAME?	0.0466821	1	down
ENST00000360301	ENSG00000168781	PPIP5K1	transcript	0	0.129804	#NAME?	0.0444837	1	down
ENST00000360357	ENSG00000197808	ZNF461	transcript	0.381593	0.0029935	6.99406	0.0395532	1	up
ENST00000360375	ENSG00000133739	LRRCC1	transcript	0	0.422021	#NAME?	0.00246298	0.299405	down
ENST00000360442	ENSG00000130669	PAK4	transcript	0	0.666413	#NAME?	0.0117734	0.661315	down
ENST00000360466	ENSG00000160087	UBE2J2	transcript	0	2.04412	#NAME?	0.0102822	0.614227	down
ENST00000360490	ENSG00000196549	MME	transcript	0.362662	0	Inf	0.033094	1	up
ENST00000360506	ENSG00000174606	ANGEL2	transcript	0.0651935	2.13338	-5.03227	0.0117208	0.660132	down
ENST00000360608	ENSG00000100197	CYP2D6	transcript	0.096834	1.56727	-4.01659	0.0389114	1	down
ENST00000360708	ENSG00000091732	ZC3HC1	transcript	1.41102	0	Inf	0.00836424	0.554715	up
ENST00000360760	ENSG00000196141	SPATS2L	transcript	0.790439	0	Inf	0.0142514	0.732915	up
ENST00000360793	ENSG00000008283	CYB561	transcript	4.49627	0.015229	8.20576	0.00144734	0.226599	up
ENST00000360802	ENSG00000137073	UBAP2	transcript	1.83411	7.05e-05	14.6671	0.00376889	0.371661	up
ENST00000360833	ENSG00000102890	ELMO3	transcript	0	0.642328	#NAME?	0.0147457	0.747793	down
ENST00000360862	ENSG00000122390	NAA60	transcript	0.705522	0	Inf	0.000895934	0.175266	up
ENST00000361006	ENSG00000139436	GIT2	transcript	0	4.02145	#NAME?	0.000595945	0.138325	down
ENST00000361042	ENSG00000132970	WASF3	transcript	0	0.060237	#NAME?	0.0385087	1	down
ENST00000361059	ENSG00000280987	MATR3	transcript	0	53.6508	#NAME?	6.66e-12	2.51e-07	down
ENST00000361092	ENSG00000106733	NMRK1	transcript	11.4015	1.54089	2.88739	0.0292825	1	up
ENST00000361125	ENSG00000198742	SMURF1	transcript	0.146981	4.36769	-4.89316	0.00606744	0.476286	down
ENST00000361148	ENSG00000122952	ZWINT	transcript	0	0.354905	#NAME?	0.0446966	1	down
ENST00000361188	ENSG00000198901	PRC1	transcript	0	0.838311	#NAME?	0.00588989	0.469528	down
ENST00000361232	ENSG00000111801	BTN3A3	transcript	0.0335375	1.03692	-4.95039	0.0273498	1	down
ENST00000361293	ENSG00000131778	CHD1L	transcript	0.429936	0	Inf	0.0265754	1	up
ENST00000361352	ENSG00000110002	VWA5A	transcript	0	0.401081	#NAME?	0.0427313	1	down
ENST00000361392	ENSG00000126091	ST3GAL3	transcript	0.005634	1.02071	-7.5012	0.00452105	0.407559	down
ENST00000361409	ENSG00000132694	ARHGEF11	transcript	0	1.16648	#NAME?	0.00242265	0.296505	down
ENST00000361452	ENSG00000186575	NF2	transcript	0.0297845	0.465056	-3.96477	0.0408106	1	down
ENST00000361503	ENSG00000198848	CES1	transcript	0.581167	0	Inf	0.0239845	0.963291	up
ENST00000361544	ENSG00000079335	CDC14A	transcript	18.795	1.10882	4.08326	0.0139701	0.726045	up
ENST00000361577	ENSG00000198718	TOGARAM1	transcript	4.12234	0.024424	7.39902	0.00575304	0.464417	up
ENST00000361584	ENSG00000187801	ZFP69B	transcript	0	0.490375	#NAME?	0.0286861	1	down
ENST00000361600	ENSG00000198932	GPRASP1	transcript	0.0289905	11.255	-8.60077	5.56e-07	0.000886644	down
ENST00000361641	ENSG00000198860	TSEN15	transcript	0.41194	0	Inf	0.0351979	1	up
ENST00000361696	ENSG00000049247	UTS2	transcript	2.13871	0.0176315	6.92244	0.0106222	0.623098	up
ENST00000361752	ENSG00000112531	QKI	transcript	0.414409	4.83442	-3.54422	0.0158024	0.773453	down
ENST00000361831	ENSG00000163374	YY1AP1	transcript	2.57736	0	Inf	0.00232813	0.28856	up
ENST00000361847	ENSG00000080823	MOK	transcript	0	0.19649	#NAME?	0.0283188	1	down
ENST00000366471	ENSG00000171163	ZNF692	transcript	0.100199	1.61229	-4.00817	0.0321647	1	down
ENST00000366496	ENSG00000162711	NLRP3	transcript	1.01172	0	Inf	0.00442843	0.403815	up
ENST00000366734	ENSG00000162910	MRPL55	transcript	0.933828	0	Inf	0.0322683	1	up
ENST00000366758	ENSG00000081692	JMJD4	transcript	0.063199	1.33821	-4.40425	0.0254145	0.987897	down
ENST00000366783	ENSG00000143801	PSEN2	transcript	0.036272	1.01893	-4.81206	0.0134613	0.711436	down
ENST00000366881	ENSG00000187554	TLR5	transcript	0.0085095	0.612377	-6.1692	0.0359244	1	down
ENST00000367049	ENSG00000203710	CR1	transcript	0.147519	0	Inf	0.0229682	0.943352	up
ENST00000367055	ENSG00000112096	SOD2	transcript	3.96127	0.188587	4.39266	0.0369094	1	up
ENST00000367058	ENSG00000117322	CR2	transcript	0	0.973553	#NAME?	0.000475165	0.122613	down
ENST00000367104	ENSG00000122335	SERAC1	transcript	0.205643	0	Inf	0.035195	1	up
ENST00000367265	ENSG00000117139	KDM5B	transcript	0.450483	4.22471	-3.22931	0.0175626	0.820346	down
ENST00000367296	ENSG00000134369	NAV1	transcript	0.321248	0	Inf	0.000264773	0.082678	up
ENST00000367332	ENSG00000116857	TMEM9	transcript	1.33063	0.005362	7.95512	0.00266564	0.308113	up
ENST00000367353	ENSG00000162702	ZNF281	transcript	2.09469	0	Inf	1.75e-05	0.0116629	up
ENST00000367444	ENSG00000116747	TROVE2	transcript	1.11131	0	Inf	0.00074986	0.158732	up
ENST00000367446	ENSG00000116747	TROVE2	transcript	0.527415	0	Inf	0.00131507	0.213889	up
ENST00000367509	ENSG00000121481	RNF2	transcript	0	0.659211	#NAME?	0.00315332	0.340819	down
ENST00000367571	ENSG00000118495	PLAGL1	transcript	0	0.85472	#NAME?	0.000386057	0.104902	down
ENST00000367572	ENSG00000118495	PLAGL1	transcript	1.1824	0	Inf	0.00643503	0.490164	up
ENST00000367582	ENSG00000112419	PHACTR2	transcript	0.539855	0.013037	5.37189	0.00981769	0.603493	up
ENST00000367731	ENSG00000197959	DNM3	transcript	0	0.273869	#NAME?	0.0105819	0.622028	down
ENST00000367742	ENSG00000117523	PRRC2C	transcript	17.9118	1.63953	3.44956	0.0203477	0.879231	up
ENST00000367767	ENSG00000075945	KIFAP3	transcript	0	3.74812	#NAME?	0.00130725	0.213231	down
ENST00000367796	ENSG00000198734	F5	transcript	0.0122985	0.551041	-5.48561	0.0158587	0.773989	down
ENST00000367814	ENSG00000118513	MYB	transcript	0	0.300865	#NAME?	0.0278863	1	down
ENST00000367826	ENSG00000112339	HBS1L	transcript	0	1.04887	#NAME?	0.000273763	0.0847827	down
ENST00000367843	ENSG00000143164	DCAF6	transcript	2.84427	0.0002135	13.7015	0.00288052	0.323345	up
ENST00000367862	ENSG00000143190	POU2F1	transcript	0.016171	0.542516	-5.06818	0.0104684	0.620079	down
ENST00000367881	ENSG00000143183	TMCO1	transcript	0.430349	5.1995	-3.59479	0.0482591	1	down
ENST00000367927	ENSG00000093134	VNN3	transcript	0.217991	0	Inf	0.0373132	1	up
ENST00000368002	ENSG00000143258	USP21	transcript	2.42542	0	Inf	0.00319492	0.344044	up
ENST00000368060	ENSG00000112282	MED23	transcript	0	1.20653	#NAME?	0.00335926	0.35389	down
ENST00000368074	ENSG00000132716	DCAF8	transcript	4.45728	0.0017745	11.2945	0.00163096	0.236389	up
ENST00000368099	ENSG00000213085	CFAP45	transcript	0	0.624664	#NAME?	0.0226849	0.937322	down
ENST00000368136	ENSG00000198945	L3MBTL3	transcript	3.36503	0	Inf	0.000772056	0.161614	up
ENST00000368138	ENSG00000163564	PYHIN1	transcript	0.016987	0.524994	-4.9498	0.0288316	1	down
ENST00000368176	ENSG00000163534	FCRL1	transcript	0.146388	0	Inf	0.0307358	1	up
ENST00000368236	ENSG00000187862	TTC24	transcript	0	1.4724	#NAME?	0.000249729	0.0803787	down
ENST00000368237	ENSG00000187862	TTC24	transcript	1.75335	0	Inf	0.000175857	0.0633073	up
ENST00000368354	ENSG00000160753	RUSC1	transcript	0.242463	0	Inf	0.0434962	1	up
ENST00000368600	ENSG00000143578	CREB3L4	transcript	0.702732	0	Inf	0.0244273	0.972029	up
ENST00000368614	ENSG00000148814	LRRC27	transcript	0	0.289341	#NAME?	0.00216692	0.277551	down
ENST00000368848	ENSG00000143367	TUFT1	transcript	0	0.394141	#NAME?	0.0217655	0.918538	down
ENST00000368873	ENSG00000143393	PI4KB	transcript	4.55185	0.058616	6.27901	0.00179169	0.250655	up
ENST00000368890	ENSG00000143398	PIP5K1A	transcript	0	1.78182	#NAME?	0.00259735	0.305396	down
ENST00000368912	ENSG00000143434	SEMA6C	transcript	0	0.537481	#NAME?	0.00303578	0.332534	down
ENST00000368914	ENSG00000143434	SEMA6C	transcript	0	0.663105	#NAME?	0.008091	0.543559	down
ENST00000368969	ENSG00000143379	SETDB1	transcript	1.34526	0.0044845	8.22872	0.000166242	0.0604233	up
ENST00000368972	ENSG00000118690	ARMC2	transcript	0.022992	0.884144	-5.26508	0.00639639	0.488728	down
ENST00000369042	ENSG00000178409	BEND3	transcript	0	0.290072	#NAME?	0.00350381	0.360713	down
ENST00000369240	ENSG00000132423	COQ3	transcript	0	0.43943	#NAME?	0.0455566	1	down
ENST00000369313	ENSG00000121851	POLR3GL	transcript	0.872202	0	Inf	0.00901213	0.578157	up
ENST00000369315	ENSG00000165806	CASP7	transcript	0.0482335	1.7237	-5.15933	0.00326218	0.347957	down
ENST00000369327	ENSG00000135341	MAP3K7	transcript	0	0.336664	#NAME?	0.0152951	0.759611	down
ENST00000369397	ENSG00000148737	TCF7L2	transcript	2.75016	0	Inf	0.00114522	0.195852	up
ENST00000369470	ENSG00000134256	CD101	transcript	0.115248	1.77749	-3.94704	0.0310646	1	down
ENST00000369530	ENSG00000009307	CSDE1	transcript	0	0.252016	#NAME?	0.0297969	1	down
ENST00000369643	ENSG00000071889	FAM3A	transcript	3.99408	0	Inf	0.00258459	0.305284	up
ENST00000369744	ENSG00000064886	CHI3L2	transcript	0	0.679284	#NAME?	0.00367284	0.368386	down
ENST00000369756	ENSG00000112773	TENT5A	transcript	0	1.36531	#NAME?	9.23e-06	0.00696777	down
ENST00000369802	ENSG00000184371	CSF1	transcript	0.782715	0.0415185	4.23666	0.0276894	1	up
ENST00000369815	ENSG00000173915	ATP5MD	transcript	0	1.07323	#NAME?	0.0101681	0.611432	down
ENST00000369823	ENSG00000134184	GSTM1	transcript	0	1.53408	#NAME?	0.00472811	0.415596	down
ENST00000369965	ENSG00000085433	WDR47	transcript	0.0278665	1.85291	-6.05512	0.00151793	0.230706	down
ENST00000369969	ENSG00000121940	CLCC1	transcript	0	1.70149	#NAME?	0.00210462	0.272199	down
ENST00000369970	ENSG00000121940	CLCC1	transcript	0.339431	0	Inf	0.0484632	1	up
ENST00000370007	ENSG00000166197	NOLC1	transcript	0	3.57126	#NAME?	0.000209359	0.0719316	down
ENST00000370009	ENSG00000102030	NAA10	transcript	0	2.78217	#NAME?	0.00923765	0.583673	down
ENST00000370085	ENSG00000180879	SSR4	transcript	1.4319	0	Inf	0.0396538	1	up
ENST00000370086	ENSG00000180879	SSR4	transcript	44.185	6.36781	2.79469	0.0291701	1	up
ENST00000370087	ENSG00000180879	SSR4	transcript	14.2479	0	Inf	0.00111622	0.194415	up
ENST00000370169	ENSG00000166169	POLL	transcript	0.354287	3.54672	-3.3235	0.0471552	1	down
ENST00000370234	ENSG00000055950	MRPL43	transcript	0	1.54959	#NAME?	0.0209116	0.895042	down
ENST00000370322	ENSG00000166136	NDUFB8	transcript	0.004277	10.7123	-11.2904	0.00142491	0.224643	down
ENST00000370366	ENSG00000101191	DIDO1	transcript	0	0.48675	#NAME?	0.0228081	0.939228	down
ENST00000370471	ENSG00000102081	FMR1	transcript	1.80261	0	Inf	0.00214917	0.275752	up
ENST00000370513	ENSG00000065243	PKN2	transcript	1.53824	0	Inf	7.85e-05	0.0363702	up
ENST00000370598	ENSG00000135298	ADGRB3	transcript	0	0.044293	#NAME?	0.0495799	1	down
ENST00000370628	ENSG00000102245	CD40LG	transcript	0	0.461026	#NAME?	0.00645417	0.491291	down
ENST00000370676	ENSG00000022267	FHL1	transcript	0	0.352305	#NAME?	0.0416468	1	down
ENST00000370683	ENSG00000022267	FHL1	transcript	0.0505285	2.08365	-5.36587	0.00409947	0.386148	down
ENST00000370751	ENSG00000137959	IFI44L	transcript	4.76937	33.3634	-2.80639	0.0235506	0.955876	down
ENST00000370872	ENSG00000116791	CRYZ	transcript	0.0015215	0.453707	-8.22012	0.0219864	0.922691	down
ENST00000370874	ENSG00000123728	RAP2C	transcript	0.13444	0	Inf	0.0479614	1	up
ENST00000370911	ENSG00000162620	LRRIQ3	transcript	0	0.531783	#NAME?	0.00582253	0.467172	down
ENST00000371060	ENSG00000116678	LEPR	transcript	0	0.27799	#NAME?	0.0172361	0.81418	down
ENST00000371069	ENSG00000116675	DNAJC6	transcript	0	0.151674	#NAME?	0.0378453	1	down
ENST00000371123	ENSG00000102038	SMARCA1	transcript	0	0.177275	#NAME?	0.0466892	1	down
ENST00000371146	ENSG00000162607	USP1	transcript	0	3.9635	#NAME?	3.99e-07	0.000690162	down
ENST00000371242	ENSG00000101146	RAE1	transcript	1.24371	0	Inf	0.00647476	0.491916	up
ENST00000371370	ENSG00000116212	LRRC42	transcript	1.72459	0.059045	4.86829	0.00986536	0.604898	up
ENST00000371432	ENSG00000124813	RUNX2	transcript	0.0001405	0.214551	-10.5765	0.0233272	0.949386	down
ENST00000371591	ENSG00000157077	ZFYVE9	transcript	0	1.4753	#NAME?	9.6e-06	0.00714262	down
ENST00000371677	ENSG00000244687	UBE2V1	transcript	2.6494	0	Inf	0.00263033	0.306542	up
ENST00000371708	ENSG00000112759	SLC29A1	transcript	0.750958	0	Inf	0.0135762	0.713504	up
ENST00000371793	ENSG00000130558	OLFM1	transcript	0.22579	0	Inf	0.0166262	0.800423	up
ENST00000371826	ENSG00000119922	IFIT2	transcript	0.0798985	0.892802	-3.4821	0.0317434	1	down
ENST00000371848	ENSG00000131725	WDR44	transcript	0.0175925	0.757428	-5.42808	0.0219434	0.922691	down
ENST00000371893	ENSG00000137216	TMEM63B	transcript	0.619898	0	Inf	0.0130095	0.700914	up
ENST00000371897	ENSG00000160326	SLC2A6	transcript	3.21008	0.374289	3.10039	0.0471297	1	up
ENST00000371935	ENSG00000148300	REXO4	transcript	1.34486	0.0401615	5.0655	0.0137358	0.717941	up
ENST00000371946	ENSG00000079277	MKNK1	transcript	1.1374	0.046313	4.61818	0.0231055	0.946272	up
ENST00000371958	ENSG00000126016	AMOT	transcript	0	0.188096	#NAME?	0.0204117	0.879676	down
ENST00000372009	ENSG00000086015	MAST2	transcript	0.215927	0	Inf	0.0324104	1	up
ENST00000372043	ENSG00000148288	GBGT1	transcript	0.349843	0	Inf	0.0453088	1	up
ENST00000372059	ENSG00000101935	AMMECR1	transcript	0	0.632908	#NAME?	0.0115762	0.654602	down
ENST00000372098	ENSG00000132781	MUTYH	transcript	0	0.770138	#NAME?	0.0172751	0.81418	down
ENST00000372208	ENSG00000130717	UCK1	transcript	0.328983	0	Inf	0.0453021	1	up
ENST00000372226	ENSG00000170734	POLH	transcript	0	0.293463	#NAME?	0.0291683	1	down
ENST00000372230	ENSG00000080189	SLC35C2	transcript	9.11505	0.831071	3.45521	0.0239739	0.963291	up
ENST00000372243	ENSG00000126106	TMEM53	transcript	0	0.845633	#NAME?	0.00178226	0.250133	down
ENST00000372344	ENSG00000171453	POLR1C	transcript	0	2.56972	#NAME?	0.000230711	0.0767033	down
ENST00000372351	ENSG00000130713	EXOSC2	transcript	0	4.77596	#NAME?	3.29e-06	0.00338235	down
ENST00000372352	ENSG00000130713	EXOSC2	transcript	0	0.899914	#NAME?	0.0130996	0.701115	down
ENST00000372383	ENSG00000157514	TSC22D3	transcript	26.0027	4.1787	2.63753	0.0435195	1	up
ENST00000372428	ENSG00000147224	PRPS1	transcript	0	1.10622	#NAME?	0.0115611	0.654078	down
ENST00000372444	ENSG00000137221	TJAP1	transcript	0.131174	5.08551	-5.27683	0.000477269	0.122613	down
ENST00000372466	ENSG00000198088	NUP62CL	transcript	0.031137	0.62297	-4.32246	0.0279506	1	down
ENST00000372481	ENSG00000148335	NTMT1	transcript	0	0.800684	#NAME?	0.0130153	0.700914	down
ENST00000372503	ENSG00000164011	ZNF691	transcript	0.001616	0.546395	-8.40137	0.0395004	1	down
ENST00000372508	ENSG00000164011	ZNF691	transcript	1.10988	0	Inf	0.00091506	0.176383	up
ENST00000372573	ENSG00000198815	FOXJ3	transcript	0	0.307059	#NAME?	0.0145048	0.739557	down
ENST00000372599	ENSG00000136802	LRRC8A	transcript	0	0.555544	#NAME?	0.00940382	0.589319	down
ENST00000372742	ENSG00000125962	ARMCX5	transcript	3.0682	0.312881	3.29371	0.0223099	0.92902	up
ENST00000372782	ENSG00000166432	ZMAT1	transcript	0.022033	3.13258	-7.15154	0.00411093	0.386277	down
ENST00000372802	ENSG00000131236	CAP1	transcript	5.58548	0	Inf	2.97e-07	0.000559854	up
ENST00000372891	ENSG00000168734	PKIG	transcript	0.234794	0	Inf	0.0357523	1	up
ENST00000373103	ENSG00000119535	CSF3R	transcript	0.954326	0.0446835	4.41667	0.0253438	0.985986	up
ENST00000373109	ENSG00000107742	SPOCK2	transcript	213.465	11.4436	4.22139	0.000833652	0.169792	up
ENST00000373163	ENSG00000054116	TRAPPC3	transcript	0	1.07849	#NAME?	0.0271135	1	down
ENST00000373231	ENSG00000124780	KCNK17	transcript	0	0.820473	#NAME?	0.0184257	0.843243	down
ENST00000373253	ENSG00000020129	NCDN	transcript	0.0324565	0.772119	-4.57224	0.0341687	1	down
ENST00000373302	ENSG00000136854	STXBP1	transcript	0	0.445535	#NAME?	0.0130984	0.701115	down
ENST00000373314	ENSG00000136830	FAM129B	transcript	0.511687	0	Inf	0.0108103	0.628265	up
ENST00000373323	ENSG00000101452	DHX35	transcript	0	2.59947	#NAME?	0.00281061	0.318342	down
ENST00000373325	ENSG00000101452	DHX35	transcript	0	0.50919	#NAME?	0.0138732	0.722004	down
ENST00000373327	ENSG00000204104	TRAF3IP1	transcript	1.45473	0.0129165	6.8154	0.000400429	0.107771	up
ENST00000373382	ENSG00000122958	VPS26A	transcript	5.18084	0.106202	5.6083	0.012895	0.69739	up
ENST00000373422	ENSG00000134686	PHC2	transcript	0	0.450493	#NAME?	0.0200793	0.870971	down
ENST00000373487	ENSG00000167081	PBX3	transcript	1.34075	0.0208535	6.00661	0.00309424	0.336314	up
ENST00000373654	ENSG00000171448	ZBTB26	transcript	0	1.31111	#NAME?	0.000291932	0.0873	down
ENST00000373657	ENSG00000186871	ERCC6L	transcript	0	0.154241	#NAME?	0.0488487	1	down
ENST00000373671	ENSG00000173744	AGFG1	transcript	0	4.5498	#NAME?	0.00204019	0.26754	down
ENST00000373695	ENSG00000147174	GCNA	transcript	0	0.340422	#NAME?	0.0243755	0.971907	down
ENST00000373734	ENSG00000149636	DSN1	transcript	0	0.352087	#NAME?	0.0488411	1	down
ENST00000373737	ENSG00000010030	ETV7	transcript	0.820339	0	Inf	0.0200739	0.870971	up
ENST00000373747	ENSG00000134644	PUM1	transcript	9.47918	1.19176	2.99167	0.0179842	0.832047	up
ENST00000373832	ENSG00000180198	RCC1	transcript	1.98584	0	Inf	0.000103278	0.0437239	up
ENST00000373863	ENSG00000158161	EYA3	transcript	0.0420285	1.60025	-5.25078	0.00691374	0.508345	down
ENST00000373871	ENSG00000158161	EYA3	transcript	0.116642	1.48676	-3.672	0.0299525	1	down
ENST00000373872	ENSG00000118707	TGIF2	transcript	0.747089	6.25659	-3.06603	0.0427865	1	down
ENST00000373981	ENSG00000147130	ZMYM3	transcript	0	2.31794	#NAME?	9.46e-05	0.0414388	down
ENST00000373991	ENSG00000171222	SCAND1	transcript	5.8369	0.300679	4.27891	0.0140115	0.726676	up
ENST00000374166	ENSG00000117676	RPS6KA1	transcript	0	3.34859	#NAME?	1.65e-06	0.00200331	down
ENST00000374182	ENSG00000107643	MAPK8	transcript	0.835939	0	Inf	7.82e-05	0.0363702	up
ENST00000374189	ENSG00000107643	MAPK8	transcript	2.04311	0.059702	5.09684	0.000998548	0.182408	up
ENST00000374217	ENSG00000158062	UBXN11	transcript	3.4782	0.0405005	6.42426	0.00593886	0.471113	up
ENST00000374307	ENSG00000117640	MTFR1L	transcript	0.65939	0	Inf	0.0195402	0.860456	up
ENST00000374319	ENSG00000030419	IKZF2	transcript	1.99581	0	Inf	0.000156355	0.0573831	up
ENST00000374491	ENSG00000088298	EDEM2	transcript	0.409548	0	Inf	0.0423479	1	up
ENST00000374496	ENSG00000112514	CUTA	transcript	0	1.26446	#NAME?	0.0291676	1	down
ENST00000374497	ENSG00000117308	GALE	transcript	0	0.782536	#NAME?	0.0226836	0.937322	down
ENST00000374583	ENSG00000181191	PJA1	transcript	0.830049	0.0403305	4.36325	0.0166654	0.801121	up
ENST00000374622	ENSG00000181704	YIPF6	transcript	0	0.346697	#NAME?	0.000700166	0.153276	down
ENST00000374640	ENSG00000159189	C1QC	transcript	1.03468	0	Inf	0.0203788	0.879676	up
ENST00000374723	ENSG00000070214	SLC44A1	transcript	0.14502	0	Inf	0.0180878	0.832047	up
ENST00000374724	ENSG00000070214	SLC44A1	transcript	0	0.557908	#NAME?	0.00105367	0.186392	down
ENST00000374746	ENSG00000108094	CUL2	transcript	0	0.284417	#NAME?	0.0241355	0.967722	down
ENST00000374782	ENSG00000141577	CEP131	transcript	0.001254	0.919644	-9.51839	0.00728353	0.517484	down
ENST00000374807	ENSG00000001497	LAS1L	transcript	6.47698	0.582217	3.47569	0.0174067	0.81756	up
ENST00000374870	ENSG00000131089	ARHGEF9	transcript	0	0.568338	#NAME?	0.00793636	0.540754	down
ENST00000374935	ENSG00000075151	EIF4G3	transcript	0	0.140597	#NAME?	0.00680044	0.504071	down
ENST00000375019	ENSG00000165138	ANKS6	transcript	0.213355	0	Inf	0.0158649	0.773989	up
ENST00000375070	ENSG00000204305	AGER	transcript	0.625728	0	Inf	0.0299862	1	up
ENST00000375227	ENSG00000073350	LLGL2	transcript	3.17701	0.19965	3.99213	0.0451925	1	up
ENST00000375241	ENSG00000081377	CDC14B	transcript	0.456881	0.0269095	4.08563	0.021567	0.913069	up
ENST00000375248	ENSG00000177728	TMEM94	transcript	0.420087	0.0121195	5.11529	0.0264741	1	up
ENST00000375252	ENSG00000071967	CYBRD1	transcript	0.244511	0	Inf	0.0324085	1	up
ENST00000375279	ENSG00000078699	CBFA2T2	transcript	0	0.606726	#NAME?	0.00406601	0.384292	down
ENST00000375308	ENSG00000130177	CDC16	transcript	3.06689	0.226537	3.75896	0.0293003	1	up
ENST00000375315	ENSG00000148120	C9orf3	transcript	3.39309	0.417481	3.02282	0.0241421	0.967722	up
ENST00000375401	ENSG00000126012	KDM5C	transcript	0.506472	0.026669	4.24725	0.0306205	1	up
ENST00000375425	ENSG00000204356	NELFE	transcript	0	1.4877	#NAME?	0.0106035	0.622322	down
ENST00000375458	ENSG00000082438	COBLL1	transcript	0.0089065	0.720619	-6.33823	0.00102685	0.18395	down
ENST00000375472	ENSG00000157303	SUSD3	transcript	0.437747	5.74222	-3.71344	0.013508	0.712849	down
ENST00000375708	ENSG00000169071	ROR2	transcript	0.376105	0.0231695	4.02084	0.0252315	0.983464	up
ENST00000375723	ENSG00000102606	ARHGEF7	transcript	1.83759	0	Inf	0.00158656	0.234729	up
ENST00000375747	ENSG00000165025	SYK	transcript	0.543623	0.0238345	4.51148	0.030218	1	up
ENST00000375750	ENSG00000204410	MSH5	transcript	1.86236	0.0558605	5.05916	0.0125816	0.685065	up
ENST00000375792	ENSG00000213722	DDAH2	transcript	1.67618	1.1e-05	17.2173	0.0075518	0.525641	up
ENST00000375820	ENSG00000187498	COL4A1	transcript	0.111019	0	Inf	0.046498	1	up
ENST00000375871	ENSG00000156345	CDK20	transcript	0	0.548985	#NAME?	0.00349284	0.359912	down
ENST00000375895	ENSG00000204438	GPANK1	transcript	0	0.921016	#NAME?	0.0140465	0.726676	down
ENST00000375901	ENSG00000107897	ACBD5	transcript	0.857984	0	Inf	0.00599154	0.473948	up
ENST00000375920	ENSG00000204444	APOM	transcript	0.592039	0	Inf	0.0237194	0.960215	up
ENST00000375964	ENSG00000204463	BAG6	transcript	7.22836	0.776212	3.21914	0.0199436	0.86874	up
ENST00000376029	ENSG00000151287	TEX30	transcript	0.380637	0	Inf	0.0326069	1	up
ENST00000376055	ENSG00000171552	BCL2L1	transcript	0	0.392217	#NAME?	0.00445405	0.404443	down
ENST00000376083	ENSG00000135049	AGTPBP1	transcript	0.569145	0.0214005	4.73308	0.0410436	1	up
ENST00000376087	ENSG00000107890	ANKRD26	transcript	0.159957	2.12677	-3.73291	0.00912965	0.58272	down
ENST00000376113	ENSG00000136717	BIN1	transcript	0.496143	0	Inf	0.0299829	1	up
ENST00000376142	ENSG00000136754	ABI1	transcript	0	0.293484	#NAME?	0.00322871	0.34594	down
ENST00000376156	ENSG00000159063	ALG8	transcript	0.0124215	0.822757	-6.04956	0.00688587	0.506748	down
ENST00000376266	ENSG00000204536	CCHCR1	transcript	4.00669	0	Inf	2.02e-06	0.00230115	up
ENST00000376279	ENSG00000175198	PCCA	transcript	0.846846	0	Inf	0.0100101	0.609657	up
ENST00000376286	ENSG00000175198	PCCA	transcript	0.608102	0	Inf	0.014917	0.752427	up
ENST00000376372	ENSG00000196998	WDR45	transcript	0.357243	4.57757	-3.67961	0.0151135	0.75595	down
ENST00000376483	ENSG00000137343	ATAT1	transcript	0	1.70331	#NAME?	6.76e-05	0.0323852	down
ENST00000376485	ENSG00000137343	ATAT1	transcript	0.24841	0	Inf	0.0405617	1	up
ENST00000376554	ENSG00000102572	STK24	transcript	2.73379	0	Inf	2.56e-06	0.00281253	up
ENST00000376557	ENSG00000204576	PRR3	transcript	2.70772	0	Inf	5.16e-05	0.0263063	up
ENST00000376585	ENSG00000177000	MTHFR	transcript	0	0.084629	#NAME?	0.00938336	0.589319	down
ENST00000376806	ENSG00000206503	HLA-A	transcript	9.07101	464.974	-5.67974	0.0100302	0.610554	down
ENST00000376809	ENSG00000206503	HLA-A	transcript	385.121	0	Inf	5.09e-05	0.0263006	up
ENST00000376887	ENSG00000125257	ABCC4	transcript	0	2.3331	#NAME?	0.000894778	0.175266	down
ENST00000376896	ENSG00000198963	RORB	transcript	0	0.0644265	#NAME?	0.0191996	0.855803	down
ENST00000376916	ENSG00000204653	ASPDH	transcript	0.35866	0	Inf	0.0468273	1	up
ENST00000376954	ENSG00000197779	ZNF81	transcript	0.0206935	1.43175	-6.11246	0.0255593	0.992843	down
ENST00000377012	ENSG00000204681	GABBR1	transcript	2.35154	0	Inf	2.53e-06	0.00281253	up
ENST00000377026	ENSG00000125814	NAPB	transcript	0	6.80347	#NAME?	5.72e-08	0.000201882	down
ENST00000377400	ENSG00000172785	CBWD1	transcript	1.47712	0.0730305	4.33815	0.0158741	0.774105	up
ENST00000377419	ENSG00000096654	ZNF184	transcript	0.018522	2.40617	-7.02136	0.00294209	0.327976	down
ENST00000377431	ENSG00000161558	TMEM143	transcript	0	0.5803	#NAME?	0.0231282	0.946272	down
ENST00000377453	ENSG00000102805	CLN5	transcript	1.60292	0.0416395	5.2666	0.0212628	0.903574	up
ENST00000377497	ENSG00000068831	RASGRP2	transcript	0	1.28826	#NAME?	0.000742005	0.157956	down
ENST00000377516	ENSG00000049247	UTS2	transcript	1.88582	0.173208	3.44461	0.032242	1	up
ENST00000377617	ENSG00000204842	ATXN2	transcript	0.650293	0.007836	6.37483	0.00439263	0.403275	up
ENST00000377625	ENSG00000136111	TBC1D4	transcript	0	15.0024	#NAME?	3.36e-10	5.12e-06	down
ENST00000377636	ENSG00000136111	TBC1D4	transcript	2.50844	0.0316735	6.30737	0.00610682	0.478049	up
ENST00000377661	ENSG00000164574	GALNT10	transcript	0.590457	0	Inf	0.00904086	0.579343	up
ENST00000377702	ENSG00000173264	GPR137	transcript	0	0.703148	#NAME?	0.0264582	1	down
ENST00000377732	ENSG00000171680	PLEKHG5	transcript	1.72883	0.0122695	7.13858	0.00232279	0.288532	up
ENST00000377810	ENSG00000072518	MARK2	transcript	0.146779	0	Inf	0.0465666	1	up
ENST00000377819	ENSG00000133318	RTN3	transcript	0.0204615	3.01168	-7.20151	0.00714417	0.514343	down
ENST00000377890	ENSG00000168003	SLC3A2	transcript	10.6407	0.006761	10.6201	4.35e-06	0.00412835	up
ENST00000377970	ENSG00000136997	MYC	transcript	0.037653	1.13897	-4.91882	0.0329815	1	down
ENST00000378004	ENSG00000145819	ARHGAP26	transcript	2.35844	0	Inf	0.000600187	0.138457	up
ENST00000378011	ENSG00000161395	PGAP3	transcript	0	1.60452	#NAME?	0.00477833	0.418636	down
ENST00000378102	ENSG00000112308	C6orf62	transcript	0	1.14529	#NAME?	0.00568352	0.462286	down
ENST00000378190	ENSG00000196581	AJAP1	transcript	0	0.169535	#NAME?	0.0263887	1	down
ENST00000378226	ENSG00000132640	BTBD3	transcript	0	0.544513	#NAME?	0.000283313	0.0863211	down
ENST00000378300	ENSG00000198467	TPM2	transcript	2.16802	0	Inf	0.0100484	0.610966	up
ENST00000378319	ENSG00000136147	PHF11	transcript	4.2909	0.469372	3.19248	0.0438933	1	up
ENST00000378345	ENSG00000176715	ACSF3	transcript	0	0.602432	#NAME?	0.0311964	1	down
ENST00000378407	ENSG00000159884	CCDC107	transcript	0.602726	0	Inf	0.0168216	0.80333	up
ENST00000378425	ENSG00000157870	FAM213B	transcript	0	0.336491	#NAME?	0.033364	1	down
ENST00000378438	ENSG00000182220	ATP6AP2	transcript	0	4.55425	#NAME?	0.00152304	0.23078	down
ENST00000378576	ENSG00000106484	MEST	transcript	0.340389	0	Inf	0.0451326	1	up
ENST00000378714	ENSG00000065328	MCM10	transcript	0	0.241907	#NAME?	0.0040621	0.384292	down
ENST00000378797	ENSG00000102445	RUBCNL	transcript	0	0.520837	#NAME?	0.0140172	0.726676	down
ENST00000378945	ENSG00000198814	GK	transcript	0	0.553621	#NAME?	0.0231867	0.946983	down
ENST00000378946	ENSG00000198814	GK	transcript	0.420494	0	Inf	0.00200436	0.266232	up
ENST00000379055	ENSG00000133112	TPT1	transcript	14.2634	105.04	-2.88054	0.0368484	1	down
ENST00000379056	ENSG00000133112	TPT1	transcript	317.191	36.9292	3.10252	0.0134525	0.711436	up
ENST00000379060	ENSG00000133112	TPT1	transcript	124.171	0.126288	9.9414	9.05e-06	0.00694998	up
ENST00000379089	ENSG00000164970	FAM219A	transcript	2.02368	0	Inf	1.87e-05	0.0120161	up
ENST00000379113	ENSG00000104432	IL7	transcript	0	0.3616	#NAME?	0.0475333	1	down
ENST00000379155	ENSG00000164978	NUDT2	transcript	0	2.30314	#NAME?	0.00940034	0.589319	down
ENST00000379254	ENSG00000130066	SAT1	transcript	1.20016	0	Inf	0.024534	0.9732	up
ENST00000379344	ENSG00000196155	PLEKHG4	transcript	0	2.96503	#NAME?	0.000914247	0.176383	down
ENST00000379376	ENSG00000101265	RASSF2	transcript	3.1065	0.0046655	9.37904	0.000651484	0.145827	up
ENST00000379404	ENSG00000102172	SMS	transcript	0	0.885898	#NAME?	0.00358998	0.365315	down
ENST00000379463	ENSG00000159593	NAE1	transcript	0.172046	12.9401	-6.23291	0.00121474	0.203474	down
ENST00000379480	ENSG00000120662	MTRF1	transcript	0.471058	0	Inf	0.0252396	0.983464	up
ENST00000379937	ENSG00000185024	BRF1	transcript	1.72534	0	Inf	0.00315378	0.340819	up
ENST00000379977	ENSG00000134470	IL15RA	transcript	1.26807	0.0094	7.07576	0.00468041	0.413009	up
ENST00000380180	ENSG00000163110	PDLIM5	transcript	0.351508	0	Inf	0.0122668	0.673713	up
ENST00000380265	ENSG00000138642	HERC6	transcript	0.0028655	4.07281	-10.473	0.000768668	0.161204	down
ENST00000380353	ENSG00000134014	ELP3	transcript	0	2.75556	#NAME?	0.00172824	0.245898	down
ENST00000380375	ENSG00000137274	BPHL	transcript	0.954857	0	Inf	0.00390083	0.377269	up
ENST00000380384	ENSG00000137154	RPS6	transcript	19.4777	181.73	-3.2219	0.0182516	0.837988	down
ENST00000380454	ENSG00000124588	NQO2	transcript	1.8698	0	Inf	0.00122638	0.204768	up
ENST00000380455	ENSG00000124588	NQO2	transcript	0.031314	1.04492	-5.06044	0.000808747	0.166718	down
ENST00000380469	ENSG00000215305	VPS16	transcript	0	2.61439	#NAME?	0.00284398	0.321478	down
ENST00000380557	ENSG00000255529	POLR2M	transcript	0	0.72794	#NAME?	0.00795629	0.540822	down
ENST00000380591	ENSG00000145741	BTF3	transcript	16.9687	2.02469	3.0671	0.0252026	0.983464	up
ENST00000380633	ENSG00000205542	TMSB4X	transcript	9.4786	0	Inf	0.00410582	0.386148	up
ENST00000380664	ENSG00000165521	EML5	transcript	0	0.115727	#NAME?	0.0470678	1	down
ENST00000380665	ENSG00000184661	CDCA2	transcript	0	0.584087	#NAME?	0.000556515	0.131676	down
ENST00000380742	ENSG00000205571	SMN2	transcript	0.497567	0	Inf	0.0484554	1	up
ENST00000380837	ENSG00000174796	THAP6	transcript	0	0.195751	#NAME?	0.0488336	1	down
ENST00000380850	ENSG00000155158	TTC39B	transcript	0.04415	0.622232	-3.81697	0.0487736	1	down
ENST00000380876	ENSG00000205609	EIF3CL	transcript	10.2434	1.08397	3.2403	0.0236129	0.957374	up
ENST00000380935	ENSG00000112851	ERBIN	transcript	0	1.18272	#NAME?	0.00191384	0.257851	down
ENST00000381000	ENSG00000087470	DNM1L	transcript	0.072762	5.05672	-6.11887	0.0143718	0.735369	down
ENST00000381070	ENSG00000153015	CWC27	transcript	0.755385	5.40371	-2.83867	0.0348628	1	down
ENST00000381112	ENSG00000136280	CCM2	transcript	4.68496	0	Inf	9.07e-06	0.00694998	up
ENST00000381121	ENSG00000064201	TSPAN32	transcript	5.15619	0	Inf	0.00328138	0.34841	up
ENST00000381333	ENSG00000169093	ASMTL	transcript	8.96305	1.29211	2.79426	0.0457049	1	up
ENST00000381341	ENSG00000079785	DDX1	transcript	5.25052	0.0094795	9.11343	0.000885932	0.175077	up
ENST00000381465	ENSG00000071575	TRIB2	transcript	0.410121	0	Inf	0.0215607	0.913069	up
ENST00000381519	ENSG00000214026	MRPL23	transcript	0.611262	0	Inf	0.0439972	1	up
ENST00000381556	ENSG00000132382	MYBBP1A	transcript	0.237549	0.001544	7.26541	0.0432964	1	up
ENST00000381580	ENSG00000089012	SIRPG	transcript	0	6.23777	#NAME?	3.03e-06	0.003146	down
ENST00000381603	ENSG00000101307	SIRPB1	transcript	0	0.642577	#NAME?	0.0243699	0.971907	down
ENST00000381604	ENSG00000015171	ZMYND11	transcript	0	0.294613	#NAME?	0.00255462	0.303647	down
ENST00000381733	ENSG00000104763	ASAH1	transcript	6.85932	0	Inf	0.0006473	0.145178	up
ENST00000381955	ENSG00000103174	NAGPA	transcript	0.383862	0	Inf	0.0351885	1	up
ENST00000382004	ENSG00000080298	RFX3	transcript	0.010952	3.80907	-8.4421	0.000626363	0.141889	down
ENST00000382041	ENSG00000100503	NIN	transcript	0	0.924578	#NAME?	0.00285694	0.321512	down
ENST00000382043	ENSG00000100503	NIN	transcript	0.0309295	0.629722	-4.34766	0.0151298	0.756078	down
ENST00000382181	ENSG00000125826	RBCK1	transcript	5.13787	0	Inf	0.00101032	0.183503	up
ENST00000382297	ENSG00000107104	KANK1	transcript	0	0.277147	#NAME?	0.0174838	0.818243	down
ENST00000382447	ENSG00000172785	CBWD1	transcript	0	1.43125	#NAME?	0.012945	0.698489	down
ENST00000382448	ENSG00000168970	JMJD7-PLA2G4B	transcript	0	0.574537	#NAME?	0.00129783	0.212307	down
ENST00000382533	ENSG00000150459	SAP18	transcript	0.028067	1.99775	-6.15336	0.00769645	0.533083	down
ENST00000382580	ENSG00000183765	CHEK2	transcript	0.20533	0	Inf	0.0407799	1	up
ENST00000382582	ENSG00000197971	MBP	transcript	0.540453	0	Inf	0.00223676	0.282818	up
ENST00000382643	ENSG00000051180	RAD51	transcript	0	0.328997	#NAME?	0.0400894	1	down
ENST00000382686	ENSG00000168488	ATXN2L	transcript	1.12123	0	Inf	0.00422016	0.392302	up
ENST00000382699	ENSG00000166979	EVA1C	transcript	1.22569	0	Inf	0.0018973	0.256463	up
ENST00000382806	ENSG00000012817	KDM5D	transcript	10.0542	0	Inf	0.000287512	0.0868977	up
ENST00000382839	ENSG00000125386	FAM193A	transcript	0	0.19414	#NAME?	0.0327054	1	down
ENST00000382874	ENSG00000121741	ZMYM2	transcript	0	0.33323	#NAME?	0.00598316	0.473616	down
ENST00000382927	ENSG00000082212	ME2	transcript	0	0.40079	#NAME?	0.0278858	1	down
ENST00000383677	ENSG00000163607	GTPBP8	transcript	0	1.14591	#NAME?	0.0108021	0.628265	down
ENST00000383716	ENSG00000168297	PXK	transcript	0.002073	2.67189	-10.3319	2.35e-05	0.0144377	down
ENST00000383744	ENSG00000186448	ZNF197	transcript	0	0.778079	#NAME?	0.015253	0.758232	down
ENST00000383812	ENSG00000163702	IL17RC	transcript	0.482505	0	Inf	0.0215609	0.913069	up
ENST00000383814	ENSG00000163701	IL17RE	transcript	0.365526	0.01308	4.80454	0.0257086	0.995223	up
ENST00000383843	ENSG00000144455	SUMF1	transcript	0.990978	0	Inf	0.0172945	0.81418	up
ENST00000388738	ENSG00000138688	KIAA1109	transcript	0.803441	4.33723	-2.43251	0.0429399	1	down
ENST00000388813	ENSG00000205336	ADGRG1	transcript	0.041175	10.6041	-8.00864	0.000906975	0.176156	down
ENST00000388837	ENSG00000111057	KRT18	transcript	0	0.470479	#NAME?	0.0488298	1	down
ENST00000389153	ENSG00000204842	ATXN2	transcript	0	0.82679	#NAME?	0.000844275	0.171027	down
ENST00000389154	ENSG00000204842	ATXN2	transcript	0.385055	0	Inf	0.0452955	1	up
ENST00000389282	ENSG00000011451	WIZ	transcript	0.407087	0	Inf	0.0130884	0.701115	up
ENST00000389347	ENSG00000162069	BICDL2	transcript	0.433328	0	Inf	0.0373149	1	up
ENST00000389384	ENSG00000087152	ATXN7L3	transcript	23.1208	3.49408	2.72621	0.0237367	0.960215	up
ENST00000389562	ENSG00000183495	EP400	transcript	6.02878	0	Inf	3.41e-10	5.12e-06	up
ENST00000389641	ENSG00000176155	CCDC57	transcript	0.431389	0	Inf	0.020095	0.870971	up
ENST00000389834	ENSG00000103978	TMEM87A	transcript	13.8163	0.0657365	7.71547	4.19e-05	0.0225318	up
ENST00000390667	ENSG00000136122	BORA	transcript	0	0.502711	#NAME?	0.00425312	0.393747	down
ENST00000391737	ENSG00000239998	LILRA2	transcript	0.49243	0	Inf	0.0423417	1	up
ENST00000391746	ENSG00000131042	LILRB2	transcript	0.438295	0	Inf	0.0330917	1	up
ENST00000391921	ENSG00000196352	CD55	transcript	0	5.235	#NAME?	0.00014593	0.0551398	down
ENST00000391956	ENSG00000167384	ZNF180	transcript	0	0.867078	#NAME?	0.0079565	0.540822	down
ENST00000391961	ENSG00000131115	ZNF227	transcript	0	0.553542	#NAME?	0.014088	0.727162	down
ENST00000391965	ENSG00000124444	ZNF576	transcript	0	0.34234	#NAME?	0.0178855	0.82926	down
ENST00000391993	ENSG00000204104	TRAF3IP1	transcript	0	1.97623	#NAME?	6.42e-06	0.00558665	down
ENST00000392000	ENSG00000124831	LRRFIP1	transcript	1.32839	0	Inf	9.03e-05	0.0405267	up
ENST00000392038	ENSG00000105221	AKT2	transcript	13.9621	0.176829	6.30302	0.0012167	0.203474	up
ENST00000392062	ENSG00000144468	RHBDD1	transcript	0.379055	0	Inf	0.00101464	0.183503	up
ENST00000392067	ENSG00000020577	SAMD4A	transcript	0	0.244227	#NAME?	0.0140461	0.726676	down
ENST00000392105	ENSG00000163482	STK36	transcript	0.105908	0.93592	-3.14358	0.0347007	1	down
ENST00000392153	ENSG00000181666	HKR1	transcript	0	0.344983	#NAME?	0.00441905	0.403815	down
ENST00000392244	ENSG00000116030	SUMO1	transcript	0	5.05616	#NAME?	0.00458863	0.410069	down
ENST00000392257	ENSG00000155749	ALS2CR12	transcript	0.032174	0.849439	-4.72254	0.0204781	0.881159	down
ENST00000392288	ENSG00000196268	ZNF493	transcript	0.0183745	0.634066	-5.10886	0.012669	0.68817	down
ENST00000392348	ENSG00000029363	BCLAF1	transcript	0.726847	0.043669	4.05697	0.0327608	1	up
ENST00000392436	ENSG00000198836	OPA1	transcript	1.86964	0	Inf	0.00225269	0.283879	up
ENST00000392481	ENSG00000163918	RFC4	transcript	0.0035555	0.676509	-7.57191	0.0450811	1	down
ENST00000392549	ENSG00000135119	RNFT2	transcript	0.405668	0	Inf	0.00589853	0.469528	up
ENST00000392612	ENSG00000172794	RAB37	transcript	0	7.3301	#NAME?	2.15e-07	0.000459278	down
ENST00000392613	ENSG00000172794	RAB37	transcript	3.00484	0.17027	4.14139	0.0201942	0.874603	up
ENST00000392663	ENSG00000163093	BBS5	transcript	0	0.383705	#NAME?	0.0220105	0.922691	down
ENST00000392692	ENSG00000114346	ECT2	transcript	0	0.177047	#NAME?	0.0431522	1	down
ENST00000392712	ENSG00000143367	TUFT1	transcript	0	0.426204	#NAME?	0.0204125	0.879676	down
ENST00000392746	ENSG00000143390	RFX5	transcript	0	6.68134	#NAME?	5.98e-05	0.0295058	down
ENST00000392782	ENSG00000123636	BAZ2B	transcript	1.49219	0.113085	3.72196	0.0320229	1	up
ENST00000392908	ENSG00000197119	SLC25A29	transcript	0	0.339284	#NAME?	0.0419296	1	down
ENST00000392996	ENSG00000109906	ZBTB16	transcript	0.0589525	1.27251	-4.43198	0.0320378	1	down
ENST00000393010	ENSG00000155893	PXYLP1	transcript	0.164242	2.51776	-3.93824	0.00976789	0.602698	down
ENST00000393158	ENSG00000170962	PDGFD	transcript	0.0552135	0.980708	-4.15073	0.0302998	1	down
ENST00000393232	ENSG00000106459	NRF1	transcript	0.323234	5.08246	-3.97488	0.0424678	1	down
ENST00000393287	ENSG00000066427	ATXN3	transcript	0	1.03819	#NAME?	0.000348276	0.0984209	down
ENST00000393304	ENSG00000172780	RAB43	transcript	0.859167	0	Inf	0.0056288	0.460064	up
ENST00000393329	ENSG00000128513	POT1	transcript	0.833631	0	Inf	0.00570016	0.462552	up
ENST00000393340	ENSG00000131446	MGAT1	transcript	0.576479	10.1567	-4.13902	0.00188549	0.255861	down
ENST00000393356	ENSG00000113300	CNOT6	transcript	0.17814	4.33848	-4.60611	0.00618734	0.479968	down
ENST00000393357	ENSG00000116793	PHTF1	transcript	0	0.762714	#NAME?	0.000350092	0.0985595	down
ENST00000393360	ENSG00000050748	MAPK9	transcript	0	1.71259	#NAME?	8.65e-06	0.0068897	down
ENST00000393366	ENSG00000159199	ATP5MC1	transcript	0.0200935	2.44967	-6.92971	0.0196612	0.86309	down
ENST00000393438	ENSG00000176783	RUFY1	transcript	1.02336	0	Inf	0.000356534	0.0992657	up
ENST00000393451	ENSG00000004866	ST7	transcript	0	1.04312	#NAME?	0.00997691	0.60895	down
ENST00000393572	ENSG00000071889	FAM3A	transcript	0.868316	0	Inf	0.00500992	0.429349	up
ENST00000393587	ENSG00000126903	SLC10A3	transcript	2.15518	0	Inf	0.00446785	0.405327	up
ENST00000393657	ENSG00000157349	DDX19B	transcript	0	1.16608	#NAME?	0.000628283	0.14204	down
ENST00000393688	ENSG00000116337	AMPD2	transcript	12.6977	0.762015	4.05861	0.00348163	0.359912	up
ENST00000393706	ENSG00000136877	FPGS	transcript	0	3.24432	#NAME?	0.00217053	0.277551	down
ENST00000393742	ENSG00000102908	NFAT5	transcript	5.32805	0.560375	3.24914	0.0094103	0.589319	up
ENST00000393760	ENSG00000171307	ZDHHC16	transcript	1.56532	0.126027	3.63466	0.03083	1	up
ENST00000393802	ENSG00000072803	FBXW11	transcript	0	1.42294	#NAME?	0.000201688	0.0701491	down
ENST00000393807	ENSG00000164125	FAM198B	transcript	0	0.177501	#NAME?	0.0383022	1	down
ENST00000393888	ENSG00000173786	CNP	transcript	0.364316	0	Inf	0.0312392	1	up
ENST00000393928	ENSG00000141696	P3H4	transcript	0	0.550144	#NAME?	0.0167399	0.801121	down
ENST00000394030	ENSG00000114423	CBLB	transcript	3.24984	0.323514	3.32847	0.0392599	1	up
ENST00000394036	ENSG00000119969	HELLS	transcript	0.048554	1.61302	-5.05403	0.0192143	0.855803	down
ENST00000394054	ENSG00000144802	NFKBIZ	transcript	19.0516	0	Inf	0.00018594	0.065682	up
ENST00000394073	ENSG00000124356	STAMBP	transcript	0.001223	1.30277	-10.0569	0.003703	0.369762	down
ENST00000394115	ENSG00000139531	SUOX	transcript	0.314758	0	Inf	0.0396515	1	up
ENST00000394127	ENSG00000008838	MED24	transcript	8.53257	0.241497	5.14291	0.000286899	0.0868977	up
ENST00000394128	ENSG00000008838	MED24	transcript	0	5.78758	#NAME?	5.83e-07	0.000915616	down
ENST00000394163	ENSG00000197343	ZNF655	transcript	0.181183	5.81734	-5.00484	0.0147733	0.748029	down
ENST00000394175	ENSG00000073605	GSDMB	transcript	0.688315	0	Inf	0.00294697	0.328056	up
ENST00000394179	ENSG00000073605	GSDMB	transcript	6.02462	0	Inf	4.8e-06	0.00444435	up
ENST00000394199	ENSG00000119408	NEK6	transcript	0.321771	0	Inf	0.0351848	1	up
ENST00000394250	ENSG00000131748	STARD3	transcript	3.46294	0	Inf	0.00222503	0.282555	up
ENST00000394487	ENSG00000136869	TLR4	transcript	1.04999	0.009308	6.81769	0.0152818	0.759307	up
ENST00000394505	ENSG00000001631	KRIT1	transcript	0	4.35161	#NAME?	0.000897741	0.175266	down
ENST00000394510	ENSG00000170776	AKAP13	transcript	0.870703	13.0157	-3.90193	0.0226409	0.937121	down
ENST00000394536	ENSG00000156453	PCDH1	transcript	0	0.228171	#NAME?	0.00539883	0.449441	down
ENST00000394601	ENSG00000011304	PTBP1	transcript	0	1.43166	#NAME?	0.00416481	0.388434	down
ENST00000394690	ENSG00000162236	STX5	transcript	0	3.55717	#NAME?	0.00318835	0.343898	down
ENST00000394706	ENSG00000145348	TBCK	transcript	0	3.9014	#NAME?	0.000942121	0.177848	down
ENST00000394717	ENSG00000115239	ASB3	transcript	0	0.602155	#NAME?	0.0264609	1	down
ENST00000394722	ENSG00000131503	ANKHD1	transcript	23.5825	3.82117	2.62563	0.033333	1	up
ENST00000394762	ENSG00000148660	CAMK2G	transcript	0.029619	1.3909	-5.55335	0.0120235	0.667212	down
ENST00000394830	ENSG00000163939	PBRM1	transcript	0	0.19179	#NAME?	0.00602792	0.475302	down
ENST00000394869	ENSG00000108262	GIT1	transcript	8.36387	0.0117685	9.4731	4.26e-07	0.000708333	up
ENST00000395038	ENSG00000115904	SOS1	transcript	0.466635	15.3388	-5.03875	0.00922954	0.583673	down
ENST00000395104	ENSG00000130584	ZBTB46	transcript	0.216806	0	Inf	0.0248185	0.976646	up
ENST00000395240	ENSG00000149925	ALDOA	transcript	10.9343	0	Inf	0.000701035	0.153276	up
ENST00000395246	ENSG00000158985	CDC42SE2	transcript	0.108738	3.76644	-5.11428	0.00661088	0.497439	down
ENST00000395309	ENSG00000126777	KTN1	transcript	0	1.1013	#NAME?	0.00201726	0.266699	down
ENST00000395324	ENSG00000111424	VDR	transcript	0.396201	0	Inf	0.0122103	0.672627	up
ENST00000395379	ENSG00000129292	PHF20L1	transcript	0	0.80564	#NAME?	0.0146198	0.743075	down
ENST00000395386	ENSG00000129292	PHF20L1	transcript	0.942961	0	Inf	0.00271266	0.312174	up
ENST00000395474	ENSG00000178252	WDR6	transcript	10.0905	1.04009	3.27821	0.033051	1	up
ENST00000395497	ENSG00000204310	AGPAT1	transcript	0.714804	0.007553	6.56435	0.0485737	1	up
ENST00000395532	ENSG00000178188	SH2B1	transcript	0	0.551152	#NAME?	0.0174798	0.818243	down
ENST00000395556	ENSG00000132436	FIGNL1	transcript	0.334186	0	Inf	0.0210942	0.899916	up
ENST00000395587	ENSG00000184110	EIF3C	transcript	1.11256	0.0014915	9.5429	0.00898194	0.576875	up
ENST00000395611	ENSG00000107643	MAPK8	transcript	0.0363445	3.39733	-6.54652	2.83e-05	0.0167627	down
ENST00000395706	ENSG00000177427	MIEF2	transcript	0.0093705	1.30343	-7.11998	0.0111092	0.639392	down
ENST00000395734	ENSG00000047849	MAP4	transcript	0	6.73985	#NAME?	2.67e-08	0.000116263	down
ENST00000395799	ENSG00000090905	TNRC6A	transcript	5.4359	0.193621	4.81121	0.0493978	1	up
ENST00000395802	ENSG00000124164	VAPB	transcript	0.819153	0	Inf	0.0149151	0.752427	up
ENST00000395810	ENSG00000198915	RASGEF1A	transcript	0.272973	0	Inf	0.031504	1	up
ENST00000395813	ENSG00000153113	CAST	transcript	0.111164	10.1247	-6.50904	0.0024695	0.299405	down
ENST00000395881	ENSG00000022277	RTF2	transcript	8.07877	0	Inf	0.000863372	0.172494	up
ENST00000396027	ENSG00000152422	XRCC4	transcript	0	1.59086	#NAME?	0.000479002	0.122779	down
ENST00000396028	ENSG00000111731	C2CD5	transcript	0	0.389438	#NAME?	0.0184214	0.843243	down
ENST00000396051	ENSG00000173542	MOB1B	transcript	0	0.777005	#NAME?	0.00543238	0.450056	down
ENST00000396061	ENSG00000140307	GTF2A2	transcript	0.149587	2.42275	-4.01759	0.0247545	0.975321	down
ENST00000396075	ENSG00000111716	LDHB	transcript	0	1.12029	#NAME?	0.0361523	1	down
ENST00000396127	ENSG00000122507	BBS9	transcript	0	1.3119	#NAME?	0.00358425	0.365315	down
ENST00000396133	ENSG00000175305	CCNE2	transcript	0	0.626636	#NAME?	0.00537862	0.449031	down
ENST00000396192	ENSG00000124207	CSE1L	transcript	1.75192	0.0198315	6.465	0.0184593	0.84442	up
ENST00000396268	ENSG00000204536	CCHCR1	transcript	0	3.46296	#NAME?	2.01e-06	0.00230115	down
ENST00000396298	ENSG00000146592	CREB5	transcript	0.343675	0	Inf	0.0453004	1	up
ENST00000396367	ENSG00000121380	BCL2L14	transcript	0.432598	0	Inf	0.0351816	1	up
ENST00000396499	ENSG00000183323	CCDC125	transcript	0	0.3592	#NAME?	0.019261	0.855803	down
ENST00000396548	ENSG00000204599	TRIM39	transcript	0.377349	0	Inf	0.0220058	0.922691	up
ENST00000396594	ENSG00000159921	GNE	transcript	0.367134	0	Inf	0.00409597	0.386148	up
ENST00000396774	ENSG00000047249	ATP6V1H	transcript	0.737319	10.1699	-3.78587	0.0048233	0.420367	down
ENST00000396934	ENSG00000186470	BTN3A2	transcript	1.33935	0	Inf	0.00349101	0.359912	up
ENST00000397002	ENSG00000129535	NRL	transcript	0.0194555	0.880159	-5.49952	0.0104535	0.619959	down
ENST00000397053	ENSG00000151461	UPF2	transcript	0	5.15776	#NAME?	0.000484473	0.123409	down
ENST00000397091	ENSG00000077782	FGFR1	transcript	0.172182	0	Inf	0.0305419	1	up
ENST00000397124	ENSG00000167965	MLST8	transcript	0.0842365	1.0515	-3.64186	0.0420681	1	down
ENST00000397132	ENSG00000078246	TULP3	transcript	0	0.534455	#NAME?	0.0264597	1	down
ENST00000397165	ENSG00000197124	ZNF682	transcript	1.38995	0.093268	3.89751	0.0347072	1	up
ENST00000397269	ENSG00000134452	FBH1	transcript	4.00014	0.0393955	6.66587	0.00250339	0.301682	up
ENST00000397294	ENSG00000214026	MRPL23	transcript	0.786915	0	Inf	0.0231498	0.946746	up
ENST00000397297	ENSG00000214026	MRPL23	transcript	0.502146	0	Inf	0.0468507	1	up
ENST00000397341	ENSG00000100813	ACIN1	transcript	3.2509	0	Inf	3.89e-06	0.00385506	up
ENST00000397377	ENSG00000100802	C14orf93	transcript	1.52083	0	Inf	0.00713162	0.514343	up
ENST00000397382	ENSG00000100802	C14orf93	transcript	0	1.38171	#NAME?	0.00374302	0.371143	down
ENST00000397420	ENSG00000177697	CD151	transcript	0.237307	6.04023	-4.66978	0.0105101	0.620803	down
ENST00000397421	ENSG00000177697	CD151	transcript	11.032	0	Inf	5.57e-07	0.000886644	up
ENST00000397425	ENSG00000244005	NFS1	transcript	2.37712	0	Inf	0.000713676	0.153955	up
ENST00000397523	ENSG00000184708	EIF4ENIF1	transcript	0	2.65253	#NAME?	0.00155123	0.23225	down
ENST00000397524	ENSG00000126001	CEP250	transcript	0.0064405	0.472973	-6.19844	0.0266647	1	down
ENST00000397542	ENSG00000099834	CDHR5	transcript	0.461211	0	Inf	0.0149861	0.754542	up
ENST00000397640	ENSG00000257949	TEN1	transcript	0.119203	4.00448	-5.07013	0.0310782	1	down
ENST00000397707	ENSG00000140199	SLC12A6	transcript	0	0.455663	#NAME?	0.0117916	0.661315	down
ENST00000397709	ENSG00000101460	MAP1LC3A	transcript	1.32781	0	Inf	0.0290751	1	up
ENST00000397761	ENSG00000120913	PDLIM2	transcript	0	0.905983	#NAME?	0.00173968	0.246737	down
ENST00000397843	ENSG00000196914	ARHGEF12	transcript	0.0117505	0.361403	-4.94281	0.0472063	1	down
ENST00000397851	ENSG00000165795	NDRG2	transcript	0	0.615202	#NAME?	0.0209114	0.895042	down
ENST00000397852	ENSG00000160255	ITGB2	transcript	30.9193	1.78824	4.1119	0.0245429	0.9732	up
ENST00000397853	ENSG00000165795	NDRG2	transcript	1.05164	0	Inf	0.00939168	0.589319	up
ENST00000397857	ENSG00000160255	ITGB2	transcript	0	2.54439	#NAME?	0.00220088	0.280477	down
ENST00000397997	ENSG00000166225	FRS2	transcript	0	0.4373	#NAME?	0.00162006	0.235686	down
ENST00000398080	ENSG00000047634	SCML1	transcript	0.789272	0.0037335	7.72385	0.00509569	0.432619	up
ENST00000398081	ENSG00000160209	PDXK	transcript	0.008734	3.2827	-8.55403	5.74e-05	0.028794	down
ENST00000398163	ENSG00000100814	CCNB1IP1	transcript	0.157367	3.28473	-4.38357	0.0199616	0.869191	down
ENST00000398169	ENSG00000100814	CCNB1IP1	transcript	3.65145	0	Inf	0.000311754	0.09047	up
ENST00000398232	ENSG00000160191	PDE9A	transcript	0	0.912736	#NAME?	0.013554	0.713504	down
ENST00000398253	ENSG00000184939	ZFP90	transcript	0.504533	3.96863	-2.97562	0.022203	0.927832	down
ENST00000398367	ENSG00000160185	UBASH3A	transcript	0	2.47639	#NAME?	0.00448029	0.405804	down
ENST00000398411	ENSG00000101439	CST3	transcript	0.881421	6.33123	-2.84458	0.0307662	1	down
ENST00000398484	ENSG00000127418	FGFRL1	transcript	4.90466	0.594419	3.0446	0.0471195	1	up
ENST00000398497	ENSG00000173276	ZBTB21	transcript	0.017161	4.65329	-8.08297	0.0127206	0.689515	down
ENST00000398510	ENSG00000177200	CHD9	transcript	0	2.42702	#NAME?	1.71e-07	0.000402575	down
ENST00000398576	ENSG00000136167	LCP1	transcript	2.22058	0.0341205	6.02415	0.00502255	0.430105	up
ENST00000398595	ENSG00000103415	HMOX2	transcript	4.21126	0.350969	3.58483	0.0154845	0.765675	up
ENST00000398803	ENSG00000119471	HSDL2	transcript	0.656748	0	Inf	0.010596	0.622244	up
ENST00000398812	ENSG00000106070	GRB10	transcript	0	0.370548	#NAME?	0.013073	0.701115	down
ENST00000399079	ENSG00000179344	HLA-DQB1	transcript	7.28786	0	Inf	0.00106645	0.188359	up
ENST00000399150	ENSG00000204516	MICB	transcript	2.12395	1e-06	21.0183	0.0015812	0.234729	up
ENST00000399219	ENSG00000165688	PMPCA	transcript	0	2.2589	#NAME?	0.00425939	0.394004	down
ENST00000399231	ENSG00000197535	MYO5A	transcript	0	0.192497	#NAME?	0.00904606	0.579348	down
ENST00000399408	ENSG00000103222	ABCC1	transcript	0.011315	4.17329	-8.52681	1.98e-05	0.0125971	down
ENST00000399798	ENSG00000131100	ATP6V1E1	transcript	0	1.52023	#NAME?	0.0158102	0.773453	down
ENST00000399892	ENSG00000085415	SEH1L	transcript	0.360254	0	Inf	0.0465718	1	up
ENST00000399982	ENSG00000100888	CHD8	transcript	0.099884	3.05289	-4.93378	0.0212232	0.902294	down
ENST00000400060	ENSG00000173482	PTPRM	transcript	1.33185	0	Inf	0.00252868	0.303269	up
ENST00000400247	ENSG00000125826	RBCK1	transcript	0	4.93041	#NAME?	0.000103937	0.0438388	down
ENST00000400518	ENSG00000184470	TXNRD2	transcript	0.060866	1.18737	-4.28599	0.0341784	1	down
ENST00000400548	ENSG00000040487	PQLC2	transcript	0.64427	0	Inf	0.0263013	1	up
ENST00000400558	ENSG00000154642	C21orf91	transcript	0	1.02403	#NAME?	0.0040448	0.383893	down
ENST00000400751	ENSG00000079616	KIF22	transcript	0	5.05813	#NAME?	0.000964693	0.179959	down
ENST00000400903	ENSG00000162441	LZIC	transcript	5.72434	0.564603	3.3418	0.022633	0.937121	up
ENST00000400929	ENSG00000160087	UBE2J2	transcript	0.857939	6.48095	-2.91726	0.039331	1	down
ENST00000401041	ENSG00000198160	MIER1	transcript	0	1.50656	#NAME?	0.000605687	0.139158	down
ENST00000401424	ENSG00000133794	ARNTL	transcript	3.63822	0.229437	3.98706	0.0155599	0.768062	up
ENST00000401447	ENSG00000106399	RPA3	transcript	0.202984	3.67001	-4.17635	0.032347	1	down
ENST00000401576	ENSG00000162928	PEX13	transcript	0.011743	0.449086	-5.25712	0.0425673	1	down
ENST00000401592	ENSG00000164828	SUN1	transcript	2.60927	0	Inf	0.00132178	0.214457	up
ENST00000401752	ENSG00000165905	LARGE2	transcript	0.338776	0.0025095	7.07679	0.0153439	0.760388	up
ENST00000401779	ENSG00000177989	ODF3B	transcript	1.1521	0	Inf	0.0262993	1	up
ENST00000402003	ENSG00000119801	YPEL5	transcript	0	1.02823	#NAME?	0.00958218	0.596496	down
ENST00000402010	ENSG00000072518	MARK2	transcript	0.028621	5.80987	-7.66529	0.000756349	0.159749	down
ENST00000402077	ENSG00000100379	KCTD17	transcript	0	4.22634	#NAME?	1.61e-05	0.0109031	down
ENST00000402096	ENSG00000168397	ATG4B	transcript	0	0.539868	#NAME?	0.0320683	1	down
ENST00000402194	ENSG00000196235	SUPT5H	transcript	4.19904	0	Inf	7.58e-05	0.0356798	up
ENST00000402228	ENSG00000154743	TSEN2	transcript	1.00646	0	Inf	0.000592738	0.138325	up
ENST00000402395	ENSG00000198832	SELENOM	transcript	0.0072205	1.05267	-7.18774	0.0123376	0.674757	down
ENST00000402497	ENSG00000106070	GRB10	transcript	0	0.310697	#NAME?	0.0452917	1	down
ENST00000402580	ENSG00000196419	XRCC6	transcript	0	1.13906	#NAME?	0.0094667	0.592523	down
ENST00000402618	ENSG00000125846	ZNF133	transcript	0	0.607499	#NAME?	0.00590243	0.469528	down
ENST00000402711	ENSG00000143924	EML4	transcript	0	8.00849	#NAME?	2.75e-07	0.000536825	down
ENST00000402943	ENSG00000141469	SLC14A1	transcript	0.768046	0	Inf	0.0265711	1	up
ENST00000403427	ENSG00000184164	CRELD2	transcript	1.84942	0	Inf	0.00962998	0.59745	up
ENST00000403601	ENSG00000163702	IL17RC	transcript	0	0.409446	#NAME?	0.00402619	0.382448	down
ENST00000403744	ENSG00000100266	PACSIN2	transcript	0	0.554306	#NAME?	0.0224955	0.932812	down
ENST00000404138	ENSG00000184677	ZBTB40	transcript	0.057106	1.12917	-4.30548	0.0131501	0.702152	down
ENST00000404286	ENSG00000169026	SLC49A3	transcript	1.64495	0.000165	13.2833	0.0133116	0.707766	up
ENST00000404366	ENSG00000243989	ACY1	transcript	0.641324	0	Inf	0.0312393	1	up
ENST00000404484	ENSG00000140416	TPM1	transcript	0.755661	0	Inf	0.042335	1	up
ENST00000404589	ENSG00000168301	KCTD6	transcript	0.572333	0.0050795	6.81602	0.0142259	0.732443	up
ENST00000404752	ENSG00000243244	STON1	transcript	0.393529	0	Inf	0.0104143	0.618935	up
ENST00000404875	ENSG00000130714	POMT1	transcript	0	0.279163	#NAME?	0.0133672	0.709059	down
ENST00000405089	ENSG00000183773	AIFM3	transcript	0.326101	0	Inf	0.0396491	1	up
ENST00000405198	ENSG00000100280	AP1B1	transcript	0	0.540683	#NAME?	0.00259505	0.305396	down
ENST00000405289	ENSG00000115504	EHBP1	transcript	0.509194	0	Inf	0.00362722	0.367565	up
ENST00000405413	ENSG00000173083	HPSE	transcript	0.453672	0	Inf	0.010695	0.625166	up
ENST00000405482	ENSG00000115504	EHBP1	transcript	0	1.87728	#NAME?	0.00861605	0.564931	down
ENST00000405547	ENSG00000162804	SNED1	transcript	0.260493	0	Inf	0.00987846	0.604898	up
ENST00000405883	ENSG00000115694	STK25	transcript	0	2.08673	#NAME?	0.00493265	0.426935	down
ENST00000405885	ENSG00000125347	IRF1	transcript	0	14.4745	#NAME?	0.000450968	0.11855	down
ENST00000406606	ENSG00000160293	VAV2	transcript	1.65126	0	Inf	0.00180296	0.251609	up
ENST00000406895	ENSG00000163026	WDCP	transcript	0	0.316524	#NAME?	0.0223015	0.92902	down
ENST00000406911	ENSG00000057935	MTA3	transcript	0.379783	0	Inf	0.0413705	1	up
ENST00000406936	ENSG00000188243	COMMD6	transcript	0	1.20685	#NAME?	0.0242077	0.96841	down
ENST00000407106	ENSG00000103876	FAH	transcript	0.000741	0.45541	-9.26348	0.0333966	1	down
ENST00000407186	ENSG00000138101	DTNB	transcript	7.27368	0	Inf	2.56e-07	0.000507384	up
ENST00000407467	ENSG00000169884	WNT10B	transcript	0	0.591978	#NAME?	0.0253479	0.985986	down
ENST00000407684	ENSG00000157833	GAREM2	transcript	0	0.643769	#NAME?	0.00614778	0.479826	down
ENST00000407721	ENSG00000172893	DHCR7	transcript	0	0.451607	#NAME?	0.0224909	0.932812	down
ENST00000408038	ENSG00000166167	BTRC	transcript	0.234981	3.18739	-3.76176	0.0411471	1	down
ENST00000409107	ENSG00000158411	MITD1	transcript	0	1.167	#NAME?	0.0071934	0.51529	down
ENST00000409116	ENSG00000124380	SNRNP27	transcript	0.790459	0.014213	5.79741	0.045735	1	up
ENST00000409124	ENSG00000196151	WDSUB1	transcript	0	1.16942	#NAME?	0.0120396	0.667578	down
ENST00000409136	ENSG00000138434	SSFA2	transcript	1.81285	0.027815	6.02625	0.00701021	0.510879	up
ENST00000409196	ENSG00000204120	GIGYF2	transcript	0	0.591918	#NAME?	0.00593258	0.471113	down
ENST00000409271	ENSG00000135960	EDAR	transcript	1.91001	0.0382395	5.64238	0.00869073	0.568838	up
ENST00000409286	ENSG00000072163	LIMS2	transcript	0	1.64721	#NAME?	0.00746817	0.523664	down
ENST00000409304	ENSG00000135919	SERPINE2	transcript	0	0.698237	#NAME?	0.0159662	0.777114	down
ENST00000409307	ENSG00000144535	DIS3L2	transcript	2.62304	0.0816565	5.00553	0.0129005	0.69739	up
ENST00000409332	ENSG00000184182	UBE2F	transcript	3.79685	0	Inf	0.00408303	0.385256	up
ENST00000409336	ENSG00000158552	ZFAND2B	transcript	0.422528	0	Inf	0.0355765	1	up
ENST00000409338	ENSG00000257529	RPL36A-HNRNPH2	transcript	14.0456	0	Inf	6.51e-06	0.00561537	up
ENST00000409351	ENSG00000119866	BCL11A	transcript	0.0085005	0.911356	-6.74432	0.0246268	0.974434	down
ENST00000409393	ENSG00000213145	CRIP1	transcript	22.7926	2.22095	3.35932	0.0166528	0.801121	up
ENST00000409410	ENSG00000099338	CATSPERG	transcript	0	1.13756	#NAME?	0.000214153	0.0725281	down
ENST00000409422	ENSG00000198925	ATG9A	transcript	0	0.731618	#NAME?	0.0123134	0.674757	down
ENST00000409429	ENSG00000115325	DOK1	transcript	0.875211	0	Inf	0.0126208	0.686541	up
ENST00000409438	ENSG00000204843	DCTN1	transcript	0	0.392056	#NAME?	0.0143902	0.735702	down
ENST00000409455	ENSG00000072163	LIMS2	transcript	0.371767	0	Inf	0.0322658	1	up
ENST00000409511	ENSG00000153563	CD8A	transcript	0.596708	0.0109205	5.77191	0.0441684	1	up
ENST00000409582	ENSG00000135636	DYSF	transcript	0.12137	0	Inf	0.0387022	1	up
ENST00000409683	ENSG00000187514	PTMA	transcript	25.9334	0	Inf	0.000555252	0.131676	up
ENST00000409689	ENSG00000122550	KLHL7	transcript	0	1.56444	#NAME?	0.0036589	0.367565	down
ENST00000409714	ENSG00000138398	PPIG	transcript	0	0.340186	#NAME?	0.0333675	1	down
ENST00000409724	ENSG00000042493	CAPG	transcript	0.89706	0	Inf	0.0252367	0.983464	up
ENST00000409740	ENSG00000138079	SLC3A1	transcript	0	0.196625	#NAME?	0.0461516	1	down
ENST00000409750	ENSG00000169629	RGPD8	transcript	11.8823	0	Inf	4.82e-09	3.2e-05	up
ENST00000409767	ENSG00000163939	PBRM1	transcript	0	0.851779	#NAME?	0.00467008	0.413009	down
ENST00000409823	ENSG00000064933	PMS1	transcript	0.405247	0	Inf	0.0248168	0.976646	up
ENST00000409849	ENSG00000163516	ANKZF1	transcript	0	0.49433	#NAME?	0.0253437	0.985986	down
ENST00000409878	ENSG00000213901	SLC23A3	transcript	0.370092	0	Inf	0.0407808	1	up
ENST00000409990	ENSG00000196151	WDSUB1	transcript	0.953357	0.026223	5.18411	0.0263647	1	up
ENST00000409991	ENSG00000160703	NLRX1	transcript	0.0001105	1.89708	-14.0674	8.43e-05	0.0384185	down
ENST00000411696	ENSG00000115568	ZNF142	transcript	0.631529	4.64607	-2.87909	0.0392845	1	down
ENST00000411739	ENSG00000139350	NEDD1	transcript	2.2124	0	Inf	0.000130585	0.0510764	up
ENST00000411744	ENSG00000182473	EXOC7	transcript	0	0.65145	#NAME?	0.0189386	0.849704	down
ENST00000411765	ENSG00000144504	ANKMY1	transcript	2.82403	0.0434	6.02392	0.00515781	0.436072	up
ENST00000411767	ENSG00000163629	PTPN13	transcript	0	0.702083	#NAME?	0.00307315	0.334988	down
ENST00000411832	ENSG00000106635	BCL7B	transcript	0	5.04533	#NAME?	7.31e-05	0.0345824	down
ENST00000412043	ENSG00000001631	KRIT1	transcript	2.74033	2.3e-05	16.8624	0.0029992	0.329469	up
ENST00000412097	ENSG00000174748	RPL15	transcript	38.544	1.72474	4.48206	0.00889499	0.57313	up
ENST00000412128	ENSG00000187514	PTMA	transcript	6.49214	0	Inf	0.00289032	0.323802	up
ENST00000412692	ENSG00000131149	GSE1	transcript	0	2.36603	#NAME?	0.000789302	0.163801	down
ENST00000412720	ENSG00000139197	PEX5	transcript	0.707891	0	Inf	0.015019	0.754542	up
ENST00000412877	ENSG00000163882	POLR2H	transcript	0.473718	0	Inf	0.0266288	1	up
ENST00000412908	ENSG00000100567	PSMA3	transcript	0.0206225	6.56419	-8.31425	0.000133311	0.0519628	down
ENST00000413209	ENSG00000186575	NF2	transcript	4.80689	0.0012855	11.8686	0.00055051	0.131284	up
ENST00000413307	ENSG00000118200	CAMSAP2	transcript	1.03975	0	Inf	8.71e-05	0.039387	up
ENST00000413393	ENSG00000166974	MAPRE2	transcript	0	6.57399	#NAME?	0.000484981	0.123409	down
ENST00000413459	ENSG00000162066	AMDHD2	transcript	0	1.12806	#NAME?	0.00931767	0.587096	down
ENST00000413464	ENSG00000148840	PPRC1	transcript	0.078179	1.88799	-4.59393	0.00925301	0.583673	down
ENST00000413489	ENSG00000172456	FGGY	transcript	1.67219	0	Inf	0.0238601	0.961312	up
ENST00000413505	ENSG00000079974	RABL2B	transcript	2.71556	0	Inf	0.0244223	0.972029	up
ENST00000413605	ENSG00000155111	CDK19	transcript	0.0502385	1.47848	-4.87918	0.0219443	0.922691	down
ENST00000413636	ENSG00000099622	CIRBP	transcript	9.82119	0	Inf	0.000704875	0.153513	up
ENST00000413890	ENSG00000126777	KTN1	transcript	0.0107675	1.51217	-7.1338	0.00570682	0.46276	down
ENST00000414043	ENSG00000108509	CAMTA2	transcript	0.0018945	0.818477	-8.75498	0.010764	0.627188	down
ENST00000414057	ENSG00000227500	SCAMP4	transcript	2.2451	0	Inf	0.00623575	0.479968	up
ENST00000414097	ENSG00000104419	NDRG1	transcript	11.7966	0.421571	4.80646	0.00436076	0.401169	up
ENST00000414108	ENSG00000095787	WAC	transcript	0	4.11133	#NAME?	0.00605817	0.476067	down
ENST00000414144	ENSG00000010539	ZNF200	transcript	0.11295	1.01766	-3.1715	0.041867	1	down
ENST00000414146	ENSG00000122085	MTERF4	transcript	0.728571	0	Inf	0.03575	1	up
ENST00000414162	ENSG00000163512	AZI2	transcript	0	0.337946	#NAME?	0.0471601	1	down
ENST00000414200	ENSG00000112576	CCND3	transcript	2.62013	0	Inf	0.00387733	0.377269	up
ENST00000414202	ENSG00000107036	RIC1	transcript	1.416	8.94828	-2.65979	0.042435	1	down
ENST00000414303	ENSG00000243480	AMY2A	transcript	0	0.360013	#NAME?	0.0163606	0.790668	down
ENST00000414380	ENSG00000095370	SH2D3C	transcript	0.889426	0	Inf	0.0436578	1	up
ENST00000414678	ENSG00000049618	ARID1B	transcript	2.08586	0	Inf	0.000108649	0.0446599	up
ENST00000414777	ENSG00000103415	HMOX2	transcript	0	0.560733	#NAME?	0.00376309	0.371661	down
ENST00000414849	ENSG00000137804	NUSAP1	transcript	0.0186025	0.573341	-4.94582	0.0196949	0.863794	down
ENST00000414861	ENSG00000080345	RIF1	transcript	2.31313	0	Inf	6.1e-05	0.0299976	up
ENST00000414955	ENSG00000158423	RIBC1	transcript	0	0.265531	#NAME?	0.0338867	1	down
ENST00000414982	ENSG00000032444	PNPLA6	transcript	1.94039	0	Inf	0.00149564	0.229606	up
ENST00000415142	ENSG00000144182	LIPT1	transcript	0	1.09292	#NAME?	0.0340894	1	down
ENST00000415192	ENSG00000170445	HARS	transcript	0	0.767042	#NAME?	0.0251682	0.983464	down
ENST00000415493	ENSG00000173598	NUDT4	transcript	6.15896	0	Inf	0.000458317	0.119924	up
ENST00000415548	ENSG00000163468	CCT3	transcript	0.052728	1.57133	-4.89727	0.0248636	0.977575	down
ENST00000415644	ENSG00000172113	NME6	transcript	1.05561	0	Inf	0.0306158	1	up
ENST00000415690	ENSG00000113580	NR3C1	transcript	0	0.180056	#NAME?	0.0470677	1	down
ENST00000415901	ENSG00000197885	NKIRAS1	transcript	0	0.454084	#NAME?	0.0427291	1	down
ENST00000416016	ENSG00000132507	EIF5A	transcript	2.53237	24.7011	-3.28601	0.0475421	1	down
ENST00000416195	ENSG00000172845	SP3	transcript	0.273131	0	Inf	0.0269769	1	up
ENST00000416307	ENSG00000182853	VMO1	transcript	1.45935	0	Inf	0.0245395	0.9732	up
ENST00000416541	ENSG00000188807	TMEM201	transcript	0.004078	1.14087	-8.12806	0.00565124	0.461231	down
ENST00000416547	ENSG00000177058	SLC38A9	transcript	0	0.650998	#NAME?	0.0167027	0.801121	down
ENST00000416618	ENSG00000125676	THOC2	transcript	0	0.763675	#NAME?	0.0169886	0.809595	down
ENST00000416711	ENSG00000017483	SLC38A5	transcript	0.898389	0	Inf	0.0122777	0.673713	up
ENST00000416740	ENSG00000183785	TUBA8	transcript	0.475098	0	Inf	0.0399605	1	up
ENST00000416776	ENSG00000126391	FRMD8	transcript	0.492134	0	Inf	0.030615	1	up
ENST00000416795	ENSG00000124508	BTN2A2	transcript	0	0.476386	#NAME?	0.00186473	0.254879	down
ENST00000416896	ENSG00000114473	IQCG	transcript	0	0.47389	#NAME?	0.0347083	1	down
ENST00000417023	ENSG00000198563	DDX39B	transcript	1.98342	16.7771	-3.08044	0.0482457	1	down
ENST00000417036	ENSG00000134077	THUMPD3	transcript	1.66651	0.030324	5.78022	0.0134722	0.711621	up
ENST00000417040	ENSG00000127481	UBR4	transcript	0.07015	0.850159	-3.59922	0.0294341	1	down
ENST00000417044	ENSG00000171307	ZDHHC16	transcript	0.044516	1.13641	-4.67401	0.0241939	0.96841	down
ENST00000417068	ENSG00000159346	ADIPOR1	transcript	0	0.905288	#NAME?	0.0297964	1	down
ENST00000417137	ENSG00000099956	SMARCB1	transcript	0.84148	0	Inf	0.00805712	0.543413	up
ENST00000417178	ENSG00000130640	TUBGCP2	transcript	3.17642	0	Inf	0.000856676	0.172002	up
ENST00000417330	ENSG00000130429	ARPC1B	transcript	0	0.624875	#NAME?	0.0378532	1	down
ENST00000417353	ENSG00000125740	FOSB	transcript	0	0.940698	#NAME?	0.000265841	0.0827827	down
ENST00000417368	ENSG00000008311	AASS	transcript	0	1.30351	#NAME?	0.000531983	0.130426	down
ENST00000417686	ENSG00000180902	D2HGDH	transcript	1.64183	0.057467	4.83643	0.0483684	1	up
ENST00000417775	ENSG00000116791	CRYZ	transcript	1.46612	0.0695115	4.39861	0.0244444	0.972029	up
ENST00000417955	ENSG00000161048	NAPEPLD	transcript	0	0.953736	#NAME?	0.00395464	0.379524	down
ENST00000417981	ENSG00000130159	ECSIT	transcript	2.14496	0	Inf	0.00987547	0.604898	up
ENST00000418277	ENSG00000117308	GALE	transcript	0.866045	0	Inf	0.0434893	1	up
ENST00000418463	ENSG00000070950	RAD18	transcript	0	0.524062	#NAME?	0.0430794	1	down
ENST00000418600	ENSG00000197283	SYNGAP1	transcript	0.243327	4.00321	-4.04019	0.00831381	0.554113	down
ENST00000418724	ENSG00000236104	ZBTB22	transcript	0.0089055	4.60036	-9.01283	7.84e-06	0.00633201	down
ENST00000418871	ENSG00000170949	ZNF160	transcript	0	0.15772	#NAME?	0.0100508	0.610966	down
ENST00000418888	ENSG00000138398	PPIG	transcript	0.659057	7.86446	-3.57687	0.0330049	1	down
ENST00000419023	ENSG00000136631	VPS45	transcript	1.38533	0	Inf	0.0107428	0.626797	up
ENST00000419067	ENSG00000106348	IMPDH1	transcript	1.3672	0	Inf	0.00623575	0.479968	up
ENST00000419152	ENSG00000104529	EEF1D	transcript	2.17033	0	Inf	0.000214303	0.0725281	up
ENST00000419169	ENSG00000116698	SMG7	transcript	0	0.371918	#NAME?	0.00625156	0.480724	down
ENST00000419197	ENSG00000168092	PAFAH1B2	transcript	2.43334	0	Inf	3.36e-05	0.0188252	up
ENST00000419616	ENSG00000119318	RAD23B	transcript	1.58415	0.098853	4.00228	0.0429553	1	up
ENST00000419687	ENSG00000009780	FAM76A	transcript	0	0.711544	#NAME?	0.0220106	0.922691	down
ENST00000419755	ENSG00000256349	AP002748.4	transcript	0.737448	0	Inf	0.00821002	0.549787	up
ENST00000419837	ENSG00000178252	WDR6	transcript	0	2.06471	#NAME?	0.0241358	0.967722	down
ENST00000419854	ENSG00000198466	ZNF587	transcript	2.2362	11.9003	-2.41187	0.040245	1	down
ENST00000420089	ENSG00000171307	ZDHHC16	transcript	0	1.34793	#NAME?	0.0123337	0.674757	down
ENST00000420123	ENSG00000118513	MYB	transcript	0.787491	0	Inf	0.0343743	1	up
ENST00000420239	ENSG00000173575	CHD2	transcript	2.46206	0.203215	3.59879	0.0395029	1	up
ENST00000420290	ENSG00000183597	TANGO2	transcript	0.346369	0	Inf	0.0334402	1	up
ENST00000420306	ENSG00000115998	C2orf42	transcript	0	3.7016	#NAME?	6.76e-06	0.00574491	down
ENST00000420312	ENSG00000112561	TFEB	transcript	1.84438	0	Inf	0.00013566	0.0526968	up
ENST00000420541	ENSG00000121858	TNFSF10	transcript	0	0.783346	#NAME?	0.00294861	0.328056	down
ENST00000420743	ENSG00000092199	HNRNPC	transcript	0.454257	0	Inf	0.0195941	0.860814	up
ENST00000420765	ENSG00000168781	PPIP5K1	transcript	0.185617	2.05524	-3.4689	0.0497801	1	down
ENST00000420848	ENSG00000172661	WASHC2C	transcript	2.97843	0	Inf	0.00748205	0.523688	up
ENST00000420959	ENSG00000110880	CORO1C	transcript	0	2.35616	#NAME?	0.00151328	0.230706	down
ENST00000420993	ENSG00000025770	NCAPH2	transcript	0.493872	0.007043	6.1318	0.0255709	0.992951	up
ENST00000421101	ENSG00000173114	LRRN3	transcript	0	1.97271	#NAME?	0.000126454	0.0498051	down
ENST00000421199	ENSG00000118263	KLF7	transcript	0	0.352539	#NAME?	0.0251651	0.983464	down
ENST00000421276	ENSG00000093167	LRRFIP2	transcript	2.17314	0	Inf	3.72e-05	0.0204886	up
ENST00000421284	ENSG00000087299	L2HGDH	transcript	0	0.480702	#NAME?	0.0056074	0.459059	down
ENST00000421422	ENSG00000174306	ZHX3	transcript	0.0004515	0.489238	-10.0816	0.00372367	0.370525	down
ENST00000421503	ENSG00000159873	CCDC117	transcript	0	0.462944	#NAME?	0.0133488	0.708745	down
ENST00000421516	ENSG00000172936	MYD88	transcript	0	1.188	#NAME?	0.00640822	0.48878	down
ENST00000421589	ENSG00000131236	CAP1	transcript	1.02193	0	Inf	0.0145988	0.743075	up
ENST00000421649	ENSG00000225697	SLC26A6	transcript	0	0.77349	#NAME?	0.00925191	0.583673	down
ENST00000421683	ENSG00000116750	UCHL5	transcript	0.823707	0.0015225	9.07954	0.0310107	1	up
ENST00000421702	ENSG00000162747	FCGR3B	transcript	0.958616	0	Inf	0.0064798	0.491916	up
ENST00000421906	ENSG00000168000	BSCL2	transcript	0	2.26794	#NAME?	0.00622563	0.479968	down
ENST00000421919	ENSG00000137100	DCTN3	transcript	0	0.599674	#NAME?	0.0246604	0.974434	down
ENST00000422127	ENSG00000154358	OBSCN	transcript	0.258168	0	Inf	0.000289777	0.0871164	up
ENST00000422154	ENSG00000123562	MORF4L2	transcript	0.00104	0.572163	-9.1037	0.0190879	0.853854	down
ENST00000422164	ENSG00000197343	ZNF655	transcript	0.723344	0.0006945	10.0245	0.0402487	1	up
ENST00000422222	ENSG00000180376	CCDC66	transcript	0	7.34921	#NAME?	0.000845911	0.171027	down
ENST00000422240	ENSG00000143801	PSEN2	transcript	1.22645	0.0179575	6.09376	0.0432815	1	up
ENST00000422262	ENSG00000123453	SARDH	transcript	0	0.895504	#NAME?	0.0104775	0.620079	down
ENST00000422266	ENSG00000137337	MDC1	transcript	0	0.615866	#NAME?	0.0310756	1	down
ENST00000422409	ENSG00000164970	FAM219A	transcript	0.379938	0	Inf	0.0410841	1	up
ENST00000422485	ENSG00000196083	IL1RAP	transcript	0	0.21211	#NAME?	0.0251625	0.983464	down
ENST00000422970	ENSG00000074706	IPCEF1	transcript	0	0.160412	#NAME?	0.0247147	0.974434	down
ENST00000423057	ENSG00000128512	DOCK4	transcript	0.113361	0	Inf	0.0423282	1	up
ENST00000423191	ENSG00000124191	TOX2	transcript	0	0.454775	#NAME?	0.0157212	0.772649	down
ENST00000423565	ENSG00000105875	WDR91	transcript	1.09857	0.0594945	4.20672	0.0291873	1	up
ENST00000423577	ENSG00000136877	FPGS	transcript	0	1.17536	#NAME?	0.0379521	1	down
ENST00000423644	ENSG00000188687	SLC4A5	transcript	0	1.72131	#NAME?	1.78e-05	0.0117141	down
ENST00000423670	ENSG00000000457	SCYL3	transcript	0	0.178482	#NAME?	0.0471577	1	down
ENST00000423725	ENSG00000023228	NDUFS1	transcript	0.404427	0	Inf	0.0244174	0.972029	up
ENST00000423817	ENSG00000089327	FXYD5	transcript	1.6428	0	Inf	0.0170773	0.811428	up
ENST00000423854	ENSG00000134759	ELP2	transcript	1.60973	0	Inf	0.000124263	0.0494592	up
ENST00000424117	ENSG00000114933	INO80D	transcript	0	0.554299	#NAME?	0.00457472	0.409936	down
ENST00000424143	ENSG00000148120	C9orf3	transcript	0	3.62756	#NAME?	2.68e-05	0.0160913	down
ENST00000424201	ENSG00000007402	CACNA2D2	transcript	0.0065095	1.94398	-8.22225	5.17e-05	0.0263063	down
ENST00000424248	ENSG00000105339	DENND3	transcript	0	5.01831	#NAME?	1.76e-07	0.000405546	down
ENST00000424270	ENSG00000137575	SDCBP	transcript	1.38525	0	Inf	0.0134581	0.711436	up
ENST00000424347	ENSG00000148019	CEP78	transcript	1.59062	0.113115	3.81373	0.0267146	1	up
ENST00000424557	ENSG00000100376	FAM118A	transcript	1.77083	0	Inf	0.0305395	1	up
ENST00000424645	ENSG00000162736	NCSTN	transcript	0	1.06778	#NAME?	0.0279653	1	down
ENST00000424712	ENSG00000133056	PIK3C2B	transcript	0	1.48112	#NAME?	3.26e-05	0.0184626	down
ENST00000424881	ENSG00000197343	ZNF655	transcript	1.13994	0.025869	5.46158	0.00918442	0.583252	up
ENST00000425217	ENSG00000171435	KSR2	transcript	0.0382255	0	Inf	0.0479643	1	up
ENST00000425244	ENSG00000257923	CUX1	transcript	0	1.90113	#NAME?	0.00345273	0.358195	down
ENST00000425398	ENSG00000164535	DAGLB	transcript	4.70306	0.214494	4.45459	0.00373527	0.3707	up
ENST00000425508	ENSG00000122507	BBS9	transcript	0.198489	2.59295	-3.70747	0.0260934	1	down
ENST00000425642	ENSG00000171130	ATP6V0E2	transcript	0.002237	8.08739	-11.8199	0.00113039	0.195519	down
ENST00000425707	ENSG00000131759	RARA	transcript	0.0014495	5.55079	-11.9029	8.74e-06	0.00690747	down
ENST00000425718	ENSG00000130203	APOE	transcript	0	0.691653	#NAME?	0.0110737	0.63767	down
ENST00000425762	ENSG00000100804	PSMB5	transcript	0	1.06441	#NAME?	0.0297957	1	down
ENST00000426002	ENSG00000164054	SHISA5	transcript	8.86452	55.1376	-2.63692	0.0276843	1	down
ENST00000426016	ENSG00000115904	SOS1	transcript	4.41605	0.0002735	13.9789	0.000263126	0.0823911	up
ENST00000426123	ENSG00000114867	EIF4G1	transcript	0.562921	0.024951	4.49576	0.036451	1	up
ENST00000426391	ENSG00000197608	ZNF841	transcript	0.665053	0.007309	6.50765	0.032611	1	up
ENST00000426496	ENSG00000117523	PRRC2C	transcript	0.001127	9.66379	-13.0659	1.17e-05	0.00835591	down
ENST00000426559	ENSG00000117632	STMN1	transcript	0.283194	0	Inf	0.0477615	1	up
ENST00000426588	ENSG00000168259	DNAJC7	transcript	0.865282	8.71894	-3.33291	0.0324785	1	down
ENST00000426727	ENSG00000140367	UBE2Q2	transcript	0	0.977892	#NAME?	0.0105466	0.621245	down
ENST00000426837	ENSG00000047849	MAP4	transcript	0.0146005	1.83588	-6.97431	0.00108542	0.191121	down
ENST00000426961	ENSG00000196793	ZNF239	transcript	0.348542	0	Inf	0.0423321	1	up
ENST00000427101	ENSG00000067066	SP100	transcript	0	0.279605	#NAME?	0.0153081	0.759611	down
ENST00000427177	ENSG00000184640	SEPT9	transcript	55.1365	0	Inf	0.000107417	0.0444089	up
ENST00000427271	ENSG00000116830	TTF2	transcript	0.634233	0	Inf	0.0281971	1	up
ENST00000427314	ENSG00000161800	RACGAP1	transcript	0.0127415	0.945573	-6.21358	0.0138797	0.722012	down
ENST00000427361	ENSG00000142396	ERVK3-1	transcript	0	1.48632	#NAME?	0.01808	0.832047	down
ENST00000427505	ENSG00000171295	ZNF440	transcript	0.801811	0	Inf	0.00800969	0.541139	up
ENST00000427512	ENSG00000197128	ZNF772	transcript	0.438578	0	Inf	0.00992559	0.607126	up
ENST00000427617	ENSG00000164048	ZNF589	transcript	0	0.902051	#NAME?	0.00127544	0.210577	down
ENST00000427674	ENSG00000184640	SEPT9	transcript	0.268472	66.8877	-7.96083	7.72e-05	0.0360673	down
ENST00000427724	ENSG00000070814	TCOF1	transcript	0.003855	1.59777	-8.69512	6.46e-05	0.0313345	down
ENST00000427777	ENSG00000100376	FAM118A	transcript	1.51068	0	Inf	0.00679611	0.504071	up
ENST00000427905	ENSG00000100316	RPL3	transcript	0	26.1709	#NAME?	0.000623624	0.141795	down
ENST00000427931	ENSG00000197343	ZNF655	transcript	4.5448	0.284664	3.99689	0.0447945	1	up
ENST00000428041	ENSG00000285077	ARHGAP11B	transcript	0	0.826394	#NAME?	0.00615594	0.479826	down
ENST00000428046	ENSG00000168803	ADAL	transcript	0	0.431426	#NAME?	0.0155413	0.767476	down
ENST00000428266	ENSG00000151093	OXSM	transcript	0.022366	1.00357	-5.4877	0.047862	1	down
ENST00000428287	ENSG00000080345	RIF1	transcript	2.56776	0	Inf	1.17e-07	0.00032963	up
ENST00000428374	ENSG00000100296	THOC5	transcript	1.01132	0.022396	5.49685	0.033465	1	up
ENST00000428524	ENSG00000168385	SEPT2	transcript	0	2.35358	#NAME?	0.0156968	0.772456	down
ENST00000428668	ENSG00000068308	OTUD5	transcript	5.11854	0.222044	4.52682	0.00357992	0.365315	up
ENST00000428693	ENSG00000182670	TTC3	transcript	0	0.39217	#NAME?	0.0259807	1	down
ENST00000428708	ENSG00000175866	BAIAP2	transcript	0	0.344707	#NAME?	0.0452846	1	down
ENST00000428757	ENSG00000008838	MED24	transcript	1.0025	0	Inf	0.00312204	0.338727	up
ENST00000428880	ENSG00000074582	BCS1L	transcript	0.824494	0	Inf	0.0465703	1	up
ENST00000428992	ENSG00000162980	ARL5A	transcript	0	0.896801	#NAME?	0.00993738	0.607363	down
ENST00000429040	ENSG00000143570	SLC39A1	transcript	2.13609	0	Inf	0.00807854	0.543559	up
ENST00000429084	ENSG00000221838	AP4M1	transcript	0.741355	0	Inf	0.00619332	0.479968	up
ENST00000429355	ENSG00000179912	R3HDM2	transcript	0	0.377523	#NAME?	0.0353432	1	down
ENST00000429360	ENSG00000128309	MPST	transcript	1.3302	0	Inf	0.000912385	0.176383	up
ENST00000429429	ENSG00000163950	SLBP	transcript	0	2.44042	#NAME?	0.00495754	0.427127	down
ENST00000429440	ENSG00000143776	CDC42BPA	transcript	0	0.276533	#NAME?	0.0475257	1	down
ENST00000429553	ENSG00000095370	SH2D3C	transcript	1.46615	0.156499	3.22781	0.0493614	1	up
ENST00000429617	ENSG00000165806	CASP7	transcript	0	0.521388	#NAME?	0.0224442	0.931849	down
ENST00000429774	ENSG00000066427	ATXN3	transcript	0	1.31986	#NAME?	0.00161715	0.235686	down
ENST00000429846	ENSG00000204410	MSH5	transcript	0	0.435876	#NAME?	0.0492999	1	down
ENST00000429942	ENSG00000176092	CRYBG2	transcript	0	0.306466	#NAME?	0.0495739	1	down
ENST00000429984	ENSG00000228570	NUTM2E	transcript	0	0.14662	#NAME?	0.034493	1	down
ENST00000430157	ENSG00000221983	UBA52	transcript	0	16.2511	#NAME?	0.00062469	0.141795	down
ENST00000430195	ENSG00000174151	CYB561D1	transcript	0.072966	1.06712	-3.87036	0.041404	1	down
ENST00000430328	ENSG00000080345	RIF1	transcript	2.58632	12.6201	-2.28675	0.0482503	1	down
ENST00000430430	ENSG00000205189	ZBTB10	transcript	0.099953	2.11389	-4.40251	0.0262879	1	down
ENST00000430466	ENSG00000174547	MRPL11	transcript	1.77059	0	Inf	0.0071288	0.514343	up
ENST00000430619	ENSG00000130714	POMT1	transcript	0	2.01304	#NAME?	0.00183493	0.252819	down
ENST00000430736	ENSG00000015568	RGPD5	transcript	5.88912	0.258889	4.50764	0.0241389	0.967722	up
ENST00000430799	ENSG00000117713	ARID1A	transcript	0	1.08437	#NAME?	0.00223507	0.282818	down
ENST00000430805	ENSG00000136161	RCBTB2	transcript	0.428476	0	Inf	0.0170735	0.811428	up
ENST00000431125	ENSG00000197114	ZGPAT	transcript	1.94484	0	Inf	0.0087397	0.570109	up
ENST00000431156	ENSG00000129696	TTI2	transcript	0	1.45046	#NAME?	0.000154788	0.0571796	down
ENST00000431212	ENSG00000049759	NEDD4L	transcript	0	0.097452	#NAME?	0.0357356	1	down
ENST00000431239	ENSG00000131778	CHD1L	transcript	0	0.709897	#NAME?	0.00543737	0.450056	down
ENST00000431380	ENSG00000159674	SPON2	transcript	0.184887	3.59822	-4.28257	0.0190869	0.853854	down
ENST00000431421	ENSG00000177565	TBL1XR1	transcript	0	0.921751	#NAME?	0.01997	0.869224	down
ENST00000431541	ENSG00000060642	PIGV	transcript	0.475606	0	Inf	0.0360041	1	up
ENST00000431635	ENSG00000117395	EBNA1BP2	transcript	1.30833	0.060078	4.44475	0.0328205	1	up
ENST00000431692	ENSG00000106327	TFR2	transcript	0	0.611658	#NAME?	0.0146177	0.743075	down
ENST00000431816	ENSG00000130429	ARPC1B	transcript	54.689	4.65434	3.5546	0.0071395	0.514343	up
ENST00000431893	ENSG00000148396	SEC16A	transcript	7.77727	0	Inf	0.000252329	0.0805728	up
ENST00000431969	ENSG00000143178	TBX19	transcript	0.643516	0	Inf	0.0144797	0.738944	up
ENST00000432063	ENSG00000162148	PPP1R32	transcript	0	1.06229	#NAME?	0.0152463	0.758232	down
ENST00000432093	ENSG00000130592	LSP1	transcript	1.03526	11.2231	-3.43841	0.017292	0.81418	down
ENST00000432292	ENSG00000064933	PMS1	transcript	1.42666	0	Inf	0.00377006	0.371661	up
ENST00000432372	ENSG00000099250	NRP1	transcript	0	0.119587	#NAME?	0.0198299	0.866032	down
ENST00000432408	ENSG00000113851	CRBN	transcript	0	2.7182	#NAME?	0.00289	0.323802	down
ENST00000432422	ENSG00000065357	DGKA	transcript	7.27851	0	Inf	0.000372189	0.102115	up
ENST00000432483	ENSG00000138777	PPA2	transcript	1.13754	0	Inf	0.0305409	1	up
ENST00000432688	ENSG00000115556	PLCD4	transcript	0	0.115989	#NAME?	0.0404349	1	down
ENST00000432893	ENSG00000141127	PRPSAP2	transcript	0	3.69907	#NAME?	0.000656829	0.146733	down
ENST00000432931	ENSG00000134453	RBM17	transcript	3.51924	0	Inf	0.00744122	0.523664	up
ENST00000433215	ENSG00000090487	SPG21	transcript	0	0.570067	#NAME?	0.0317119	1	down
ENST00000433358	ENSG00000103202	NME4	transcript	0.653092	0.006452	6.6614	0.0295558	1	up
ENST00000433395	ENSG00000249624	AP000295.1	transcript	0	2.14001	#NAME?	0.0103816	0.617984	down
ENST00000433418	ENSG00000197142	ACSL5	transcript	0	0.569592	#NAME?	0.0120204	0.667212	down
ENST00000433749	ENSG00000036549	AC118549.1	transcript	0	0.741108	#NAME?	0.0216681	0.915975	down
ENST00000433797	ENSG00000147050	KDM6A	transcript	0.216384	0	Inf	0.0283836	1	up
ENST00000433835	ENSG00000251357	AP000350.4	transcript	0	1.38057	#NAME?	0.0247033	0.974434	down
ENST00000433855	ENSG00000130035	GALNT8	transcript	0.195739	0	Inf	0.00874673	0.570192	up
ENST00000434248	ENSG00000128000	ZNF780B	transcript	0	0.447806	#NAME?	0.00506118	0.431778	down
ENST00000434473	ENSG00000138386	NAB1	transcript	0	0.403333	#NAME?	0.00960289	0.596967	down
ENST00000434687	ENSG00000030419	IKZF2	transcript	0.302422	0	Inf	0.0101962	0.611438	up
ENST00000434860	ENSG00000068745	IP6K2	transcript	0	1.43946	#NAME?	0.0379479	1	down
ENST00000434963	ENSG00000144713	RPL32	transcript	2.14754	0	Inf	0.0283804	1	up
ENST00000435080	ENSG00000204463	BAG6	transcript	0.0286115	3.4818	-6.92709	0.00406475	0.384292	down
ENST00000435120	ENSG00000089693	MLF2	transcript	0	7.85696	#NAME?	0.00120045	0.202532	down
ENST00000435176	ENSG00000076242	MLH1	transcript	1.86524	0	Inf	0.00385203	0.37634	up
ENST00000435235	ENSG00000122545	SEPT7	transcript	3.56575	0	Inf	0.00285851	0.321512	up
ENST00000435275	ENSG00000138326	RPS24	transcript	0.0907605	11.08	-6.93168	0.00594699	0.47138	down
ENST00000435319	ENSG00000143337	TOR1AIP1	transcript	0.084318	8.50701	-6.65667	0.0038189	0.374228	down
ENST00000435330	ENSG00000147604	RPL7	transcript	0	24.8068	#NAME?	2.67e-06	0.00286366	down
ENST00000435381	ENSG00000120694	HSPH1	transcript	0	0.864872	#NAME?	0.045921	1	down
ENST00000435660	ENSG00000152683	SLC30A6	transcript	0	1.18435	#NAME?	0.0031281	0.339017	down
ENST00000435765	ENSG00000161057	PSMC2	transcript	1.10053	0.059296	4.21412	0.0178087	0.827323	up
ENST00000435900	ENSG00000241878	PISD	transcript	1.31449	0	Inf	0.000472533	0.12251	up
ENST00000435907	ENSG00000182022	CHST15	transcript	0.247168	0.0107365	4.5249	0.0488427	1	up
ENST00000435956	ENSG00000161558	TMEM143	transcript	1.82044	0	Inf	0.00478492	0.418636	up
ENST00000436108	ENSG00000177830	CHID1	transcript	0.989939	6.29741	-2.66935	0.0460499	1	down
ENST00000436277	ENSG00000069020	MAST4	transcript	0	0.608324	#NAME?	0.030656	1	down
ENST00000436473	ENSG00000147403	RPL10	transcript	85.5028	7.85816	3.44371	0.0188789	0.849704	up
ENST00000436624	ENSG00000196653	ZNF502	transcript	0.44824	0	Inf	0.0276254	1	up
ENST00000436744	ENSG00000145029	NICN1	transcript	4.15613	0	Inf	0.00353856	0.363948	up
ENST00000436795	ENSG00000168385	SEPT2	transcript	0	1.81074	#NAME?	0.0059314	0.471113	down
ENST00000437155	ENSG00000182944	EWSR1	transcript	0	0.962208	#NAME?	0.0333649	1	down
ENST00000437395	ENSG00000159147	DONSON	transcript	0	1.5306	#NAME?	0.00797726	0.541139	down
ENST00000437508	ENSG00000109654	TRIM2	transcript	0.351035	0	Inf	0.019346	0.855803	up
ENST00000437750	ENSG00000185238	PRMT3	transcript	0.0087035	0.474689	-5.76924	0.0460383	1	down
ENST00000437941	ENSG00000117155	SSX2IP	transcript	0.611849	0.000875	9.44968	0.0118966	0.664556	up
ENST00000438097	ENSG00000114062	UBE3A	transcript	0	0.282534	#NAME?	0.00837222	0.554736	down
ENST00000438144	ENSG00000166478	ZNF143	transcript	0	0.548115	#NAME?	0.033019	1	down
ENST00000438356	ENSG00000184863	RBM33	transcript	4.68888	0	Inf	0.00843722	0.556919	up
ENST00000438391	ENSG00000013573	DDX11	transcript	0	1.63674	#NAME?	0.0120203	0.667212	down
ENST00000438420	ENSG00000110756	HPS5	transcript	0	1.79495	#NAME?	0.00209314	0.271336	down
ENST00000438423	ENSG00000140262	TCF12	transcript	0.005815	0.759972	-7.03002	0.0185651	0.844994	down
ENST00000438480	ENSG00000188981	MSANTD1	transcript	0	0.367166	#NAME?	0.00306923	0.334988	down
ENST00000438547	ENSG00000187764	SEMA4D	transcript	13.2653	2.00023	2.72942	0.0243552	0.971907	up
ENST00000438650	ENSG00000100744	GSKIP	transcript	0.453199	0	Inf	0.0305389	1	up
ENST00000438723	ENSG00000136828	RALGPS1	transcript	0	0.378024	#NAME?	0.0123321	0.674757	down
ENST00000438793	ENSG00000145730	PAM	transcript	0.000338	0.563477	-10.7031	0.00773141	0.534535	down
ENST00000438826	ENSG00000175106	TVP23C	transcript	2.79817	0	Inf	4.31e-05	0.0229635	up
ENST00000438828	ENSG00000138380	CARF	transcript	0.135831	2.93812	-4.435	0.0296037	1	down
ENST00000438964	ENSG00000072110	ACTN1	transcript	0	2.02475	#NAME?	0.0027813	0.316608	down
ENST00000439210	ENSG00000135506	OS9	transcript	6.84458	0	Inf	0.000824274	0.168794	up
ENST00000439388	ENSG00000123453	SARDH	transcript	0	0.794796	#NAME?	0.00821486	0.549787	down
ENST00000439526	ENSG00000102081	FMR1	transcript	1.68607	0	Inf	0.00280427	0.318262	up
ENST00000439542	ENSG00000132635	PCED1A	transcript	2.19151	0	Inf	0.0074465	0.523664	up
ENST00000439557	ENSG00000103111	MON1B	transcript	4.6028	0.425127	3.43655	0.0191194	0.853897	up
ENST00000439590	ENSG00000172809	RPL38	transcript	19.8215	0.136001	7.1873	0.000236199	0.0779822	up
ENST00000439640	ENSG00000088832	FKBP1A	transcript	3.70915	0	Inf	0.00272341	0.312392	up
ENST00000439673	ENSG00000103197	TSC2	transcript	4.81167	0	Inf	0.000464815	0.121064	up
ENST00000439822	ENSG00000115762	PLEKHB2	transcript	0.617235	0	Inf	0.00748199	0.523688	up
ENST00000439918	ENSG00000185624	P4HB	transcript	0.018053	0.916299	-5.66551	0.00700416	0.510879	down
ENST00000440111	ENSG00000165699	TSC1	transcript	0.876675	0.001194	9.5201	0.00240832	0.296226	up
ENST00000440238	ENSG00000183773	AIFM3	transcript	0.736247	0	Inf	0.0123283	0.674757	up
ENST00000440274	ENSG00000023228	NDUFS1	transcript	0	0.295698	#NAME?	0.0466855	1	down
ENST00000440277	ENSG00000215021	PHB2	transcript	1.02632	0	Inf	0.0163237	0.789561	up
ENST00000440567	ENSG00000140332	TLE3	transcript	0.614495	0.023144	4.73069	0.0297417	1	up
ENST00000440641	ENSG00000178028	DMAP1	transcript	0.606644	0	Inf	0.0188944	0.849704	up
ENST00000440702	ENSG00000116199	FAM20B	transcript	0	1.38996	#NAME?	0.0361565	1	down
ENST00000441102	ENSG00000174306	ZHX3	transcript	0	0.599321	#NAME?	0.0263844	1	down
ENST00000441334	ENSG00000130714	POMT1	transcript	0.0001725	1.52238	-13.1074	0.00266578	0.308113	down
ENST00000441369	ENSG00000259288	BUB1B-PAK6	transcript	0.1946	0	Inf	0.015817	0.773453	up
ENST00000441491	ENSG00000239857	GET4	transcript	0.754005	0	Inf	0.0197142	0.863794	up
ENST00000441580	ENSG00000160917	CPSF4	transcript	0	0.969776	#NAME?	0.00494314	0.427081	down
ENST00000441637	ENSG00000055955	ITIH4	transcript	0	0.238324	#NAME?	0.0185255	0.844488	down
ENST00000441669	ENSG00000043514	TRIT1	transcript	0.575156	0	Inf	0.0244161	0.972029	up
ENST00000441703	ENSG00000094631	HDAC6	transcript	0	0.429783	#NAME?	0.0493062	1	down
ENST00000441784	ENSG00000139737	SLAIN1	transcript	0	2.3574	#NAME?	0.0087301	0.570094	down
ENST00000441843	ENSG00000179630	LACC1	transcript	0	0.420278	#NAME?	0.000863706	0.172494	down
ENST00000441864	ENSG00000126453	BCL2L12	transcript	0.817813	0	Inf	0.00285789	0.321512	up
ENST00000441902	ENSG00000143398	PIP5K1A	transcript	0	2.45619	#NAME?	4.25e-05	0.0227746	down
ENST00000441969	ENSG00000142512	SIGLEC10	transcript	0.001183	0.513136	-8.76075	0.00413442	0.387839	down
ENST00000442018	ENSG00000183337	BCOR	transcript	0	0.627099	#NAME?	0.00164991	0.238495	down
ENST00000442054	ENSG00000143776	CDC42BPA	transcript	0	0.393672	#NAME?	0.0161879	0.783659	down
ENST00000442092	ENSG00000004534	RBM6	transcript	0	0.571922	#NAME?	0.0195803	0.860814	down
ENST00000442099	ENSG00000071462	BUD23	transcript	2.44473	0	Inf	0.0140794	0.727049	up
ENST00000442141	ENSG00000138018	SELENOI	transcript	3.13636	0	Inf	0.015333	0.760189	up
ENST00000442186	ENSG00000164062	APEH	transcript	1.21522	0	Inf	0.0248156	0.976646	up
ENST00000442278	ENSG00000166278	C2	transcript	0.519138	0	Inf	0.0189637	0.850306	up
ENST00000442471	ENSG00000162894	FCMR	transcript	48.393	2.3782	4.34685	0.0278905	1	up
ENST00000442620	ENSG00000243477	NAA80	transcript	0	0.86807	#NAME?	0.0431444	1	down
ENST00000442656	ENSG00000198901	PRC1	transcript	0	0.395481	#NAME?	0.0378464	1	down
ENST00000442747	ENSG00000164054	SHISA5	transcript	1.14285	0.000821	10.443	0.0157987	0.773453	up
ENST00000442920	ENSG00000105136	ZNF419	transcript	0.454195	0	Inf	0.0341149	1	up
ENST00000442929	ENSG00000071889	FAM3A	transcript	0.970561	0	Inf	0.020736	0.889886	up
ENST00000443006	ENSG00000146701	MDH2	transcript	2.66759	0	Inf	0.00343948	0.357674	up
ENST00000443227	ENSG00000003402	CFLAR	transcript	1.26769	0	Inf	0.000706195	0.153513	up
ENST00000443280	ENSG00000105993	DNAJB6	transcript	0	2.02649	#NAME?	0.00913867	0.582751	down
ENST00000443308	ENSG00000164054	SHISA5	transcript	0	1.79752	#NAME?	0.00582056	0.467172	down
ENST00000443853	ENSG00000068745	IP6K2	transcript	1.05739	0	Inf	0.0122472	0.673438	up
ENST00000443940	ENSG00000132749	TESMIN	transcript	0	1.08034	#NAME?	0.000121971	0.0490937	down
ENST00000444090	ENSG00000026751	SLAMF7	transcript	0.476827	0	Inf	0.0238587	0.961312	up
ENST00000444152	ENSG00000198932	GPRASP1	transcript	1.03122	0	Inf	0.00263696	0.306874	up
ENST00000444358	ENSG00000116809	ZBTB17	transcript	0	1.25473	#NAME?	0.00527202	0.442888	down
ENST00000444523	ENSG00000159873	CCDC117	transcript	0	0.769864	#NAME?	0.0308263	1	down
ENST00000444676	ENSG00000105953	OGDH	transcript	0	0.350527	#NAME?	0.00438321	0.402821	down
ENST00000444761	ENSG00000180398	MCFD2	transcript	0.011327	1.47572	-7.02551	0.00678326	0.50404	down
ENST00000444836	ENSG00000116688	MFN2	transcript	6.36185	0.0574005	6.79224	0.0020361	0.26754	up
ENST00000444847	ENSG00000164849	GPR146	transcript	0.031633	1.88997	-5.90079	0.00885654	0.57313	down
ENST00000444987	ENSG00000116212	LRRC42	transcript	1.14686	0.0270555	5.40563	0.0210995	0.899916	up
ENST00000445203	ENSG00000138658	ZGRF1	transcript	0.559961	0	Inf	0.00497239	0.427469	up
ENST00000445299	ENSG00000119231	SENP5	transcript	0	3.21589	#NAME?	0.0018802	0.25561	down
ENST00000445505	ENSG00000114942	EEF1B2	transcript	1.88423	88.2601	-5.54972	0.00907261	0.58039	down
ENST00000445518	ENSG00000144120	TMEM177	transcript	0	0.342869	#NAME?	0.0495681	1	down
ENST00000445642	ENSG00000198363	ASPH	transcript	0	0.202056	#NAME?	0.0413947	1	down
ENST00000445716	ENSG00000234545	FAM133B	transcript	0	11.4474	#NAME?	2.07e-07	0.000450941	down
ENST00000445728	ENSG00000142528	ZNF473	transcript	0	0.411106	#NAME?	0.00253257	0.303269	down
ENST00000445755	ENSG00000007080	CCDC124	transcript	3.66016	0	Inf	0.00540557	0.449441	up
ENST00000445803	ENSG00000118260	CREB1	transcript	3.5728	0	Inf	0.000501862	0.126628	up
ENST00000445815	ENSG00000144218	AFF3	transcript	1.32162	0	Inf	0.00951724	0.59432	up
ENST00000445915	ENSG00000169764	UGP2	transcript	0.175689	9.73867	-5.79263	0.00354837	0.363948	down
ENST00000446018	ENSG00000145979	TBC1D7	transcript	0.023507	0.712628	-4.92199	0.0441801	1	down
ENST00000446023	ENSG00000131446	MGAT1	transcript	11.4285	0.961193	3.57166	0.00700555	0.510879	up
ENST00000446103	ENSG00000163939	PBRM1	transcript	0	2.74807	#NAME?	0.00158831	0.234729	down
ENST00000446151	ENSG00000116044	NFE2L2	transcript	0.400423	0	Inf	0.0283466	1	up
ENST00000446152	ENSG00000089094	KDM2B	transcript	5.58659	0.00631	9.79011	0.00433425	0.399295	up
ENST00000446176	ENSG00000187239	FNBP1	transcript	0.008904	2.18746	-7.94059	0.00257145	0.304368	down
ENST00000446223	ENSG00000130810	PPAN	transcript	1.75928	0	Inf	0.0150168	0.754542	up
ENST00000446306	ENSG00000196367	TRRAP	transcript	0	18.8099	#NAME?	2.46e-12	1.39e-07	down
ENST00000446600	ENSG00000091073	DTX2	transcript	0	0.349884	#NAME?	0.039577	1	down
ENST00000446718	ENSG00000105778	AVL9	transcript	0.357776	0	Inf	0.00884913	0.57313	up
ENST00000446735	ENSG00000167085	PHB	transcript	3.52342	0	Inf	0.00839661	0.555376	up
ENST00000446747	ENSG00000147789	ZNF7	transcript	0.0562465	1.175	-4.38475	0.0348298	1	down
ENST00000446813	ENSG00000196313	POM121	transcript	0.786801	0	Inf	0.000381447	0.10415	up
ENST00000446848	ENSG00000086300	SNX10	transcript	0.0878225	1.62156	-4.20664	0.0343133	1	down
ENST00000446851	ENSG00000189308	LIN54	transcript	1.34547	0	Inf	0.00298086	0.328472	up
ENST00000446868	ENSG00000108669	CYTH1	transcript	58.6119	1.40306	5.38454	0.000874499	0.173729	up
ENST00000447038	ENSG00000136153	LMO7	transcript	0	0.587939	#NAME?	0.0120207	0.667212	down
ENST00000447114	ENSG00000197971	MBP	transcript	0	0.662501	#NAME?	0.0286892	1	down
ENST00000447180	ENSG00000164649	CDCA7L	transcript	0	0.652779	#NAME?	0.0283154	1	down
ENST00000447204	ENSG00000106565	TMEM176B	transcript	0	0.934584	#NAME?	0.00195527	0.262494	down
ENST00000447205	ENSG00000127824	TUBA4A	transcript	0	1.14346	#NAME?	0.0431526	1	down
ENST00000447208	ENSG00000183597	TANGO2	transcript	2.04122	0	Inf	0.00459219	0.410069	up
ENST00000447283	ENSG00000159921	GNE	transcript	2.56264	0.0895065	4.83949	0.0237279	0.960215	up
ENST00000447395	ENSG00000146802	TMEM168	transcript	0	1.46651	#NAME?	0.0119357	0.665305	down
ENST00000447399	ENSG00000133789	SWAP70	transcript	0	0.613771	#NAME?	0.0101777	0.611432	down
ENST00000447540	ENSG00000177200	CHD9	transcript	0.127338	1.23758	-3.28078	0.0179163	0.830349	down
ENST00000447699	ENSG00000196305	IARS	transcript	1.23697	0	Inf	0.00327216	0.347957	up
ENST00000447712	ENSG00000077782	FGFR1	transcript	0.203125	0	Inf	0.0130355	0.701115	up
ENST00000447726	ENSG00000167081	PBX3	transcript	0	0.887444	#NAME?	0.00855702	0.562039	down
ENST00000447801	ENSG00000188739	RBM34	transcript	2.64626	0	Inf	0.00615923	0.479826	up
ENST00000448044	ENSG00000073849	ST6GAL1	transcript	0	18.0942	#NAME?	3.09e-10	5.12e-06	down
ENST00000448069	ENSG00000112855	HARS2	transcript	1.15902	0	Inf	0.0144444	0.737473	up
ENST00000448232	ENSG00000151718	WWC2	transcript	0	0.520381	#NAME?	0.00108547	0.191121	down
ENST00000448254	ENSG00000101181	MTG2	transcript	0.0173305	1.51236	-6.44735	0.030427	1	down
ENST00000448281	ENSG00000157014	TATDN2	transcript	0.681778	6.66241	-3.28867	0.0372831	1	down
ENST00000448392	ENSG00000103978	TMEM87A	transcript	0.474478	8.5543	-4.17224	0.00212224	0.273671	down
ENST00000448480	ENSG00000003400	CASP10	transcript	0.924122	0	Inf	0.0167235	0.801121	up
ENST00000448481	ENSG00000132781	MUTYH	transcript	0	0.805015	#NAME?	0.0180843	0.832047	down
ENST00000448598	ENSG00000135164	DMTF1	transcript	0	1.37223	#NAME?	0.0395773	1	down
ENST00000448723	ENSG00000148848	ADAM12	transcript	0	0.482173	#NAME?	0.0227881	0.939228	down
ENST00000448750	ENSG00000132341	RAN	transcript	0.522482	13.2443	-4.66384	0.0130772	0.701115	down
ENST00000448752	ENSG00000138398	PPIG	transcript	0	1.01057	#NAME?	0.00835206	0.554715	down
ENST00000448992	ENSG00000144468	RHBDD1	transcript	0	1.54496	#NAME?	0.0330167	1	down
ENST00000449030	ENSG00000042493	CAPG	transcript	1.08843	0	Inf	0.0299871	1	up
ENST00000449088	ENSG00000135164	DMTF1	transcript	4.40437	0.158388	4.7974	0.015129	0.756078	up
ENST00000449415	ENSG00000131378	RFTN1	transcript	3.89231	0.220584	4.14123	0.0416809	1	up
ENST00000449503	ENSG00000163681	SLMAP	transcript	2.03723	0	Inf	2.6e-05	0.0158975	up
ENST00000449505	ENSG00000163939	PBRM1	transcript	1.38628	5e-07	21.4028	0.0233234	0.949386	up
ENST00000449653	ENSG00000093010	COMT	transcript	11.8628	0.0016625	12.8008	0.00102389	0.183713	up
ENST00000449796	ENSG00000088387	DOCK9	transcript	0.292936	3.79358	-3.69491	0.0296688	1	down
ENST00000449836	ENSG00000196653	ZNF502	transcript	0	0.588799	#NAME?	0.0120419	0.667578	down
ENST00000450214	ENSG00000127314	RAP1B	transcript	0	1.21523	#NAME?	0.0129435	0.698489	down
ENST00000450288	ENSG00000179889	PDXDC1	transcript	0.340593	4.83856	-3.82846	0.0113695	0.647594	down
ENST00000450350	ENSG00000116668	SWT1	transcript	0.0449135	1.08779	-4.59811	0.0456936	1	down
ENST00000450364	ENSG00000108604	SMARCD2	transcript	2.50846	0	Inf	0.000352413	0.0988489	up
ENST00000450498	ENSG00000137959	IFI44L	transcript	0.145088	3.62387	-4.64254	0.0155795	0.76836	down
ENST00000450845	ENSG00000170469	SPATA24	transcript	0	0.444993	#NAME?	0.0434155	1	down
ENST00000451158	ENSG00000196652	ZKSCAN5	transcript	0	1.04598	#NAME?	0.006258	0.480772	down
ENST00000451196	ENSG00000007923	DNAJC11	transcript	2.06538	0	Inf	0.00751979	0.524388	up
ENST00000451299	ENSG00000164162	ANAPC10	transcript	0	0.895591	#NAME?	0.0368327	1	down
ENST00000451343	ENSG00000168477	TNXB	transcript	0	0.29533	#NAME?	0.031197	1	down
ENST00000451493	ENSG00000133104	SPART	transcript	0	1.56451	#NAME?	7.22e-06	0.00600385	down
ENST00000451682	ENSG00000130429	ARPC1B	transcript	0.14228	2.61226	-4.19849	0.0307525	1	down
ENST00000451834	ENSG00000080802	CNOT4	transcript	0	0.400317	#NAME?	0.0172745	0.81418	down
ENST00000451923	ENSG00000080561	MID2	transcript	0.885979	0	Inf	0.0141124	0.728085	up
ENST00000451997	ENSG00000285304	Z83844.3	transcript	0.415451	0.0076735	5.75865	0.0136831	0.716402	up
ENST00000452018	ENSG00000177674	AGTRAP	transcript	1.18043	0	Inf	0.0122774	0.673713	up
ENST00000452063	ENSG00000115275	MOGS	transcript	5.77059	0.383456	3.91159	0.0216537	0.915708	up
ENST00000452191	ENSG00000166780	C16orf45	transcript	0	0.445431	#NAME?	0.0373428	1	down
ENST00000452206	ENSG00000082153	BZW1	transcript	0.894882	0.0079195	6.82014	0.0259434	1	up
ENST00000452226	ENSG00000120913	PDLIM2	transcript	4.53641	0	Inf	0.000140235	0.0537351	up
ENST00000452359	ENSG00000120662	MTRF1	transcript	1.16259	0	Inf	0.00432935	0.399295	up
ENST00000452508	ENSG00000149311	ATM	transcript	0.956615	0.0026495	8.49607	1.15e-05	0.0082732	up
ENST00000452597	ENSG00000214021	TTLL3	transcript	2.12957	0	Inf	0.0200904	0.870971	up
ENST00000452673	ENSG00000127022	CANX	transcript	0	14.6853	#NAME?	1.36e-09	1.28e-05	down
ENST00000452837	ENSG00000134077	THUMPD3	transcript	0	1.56666	#NAME?	6.28e-05	0.0305819	down
ENST00000452938	ENSG00000088766	CRLS1	transcript	0	1.10828	#NAME?	0.00450652	0.407201	down
ENST00000452943	ENSG00000136279	DBNL	transcript	0	0.736577	#NAME?	0.023896	0.961607	down
ENST00000453074	ENSG00000089195	TRMT6	transcript	0	0.305357	#NAME?	0.0470664	1	down
ENST00000453116	ENSG00000119950	MXI1	transcript	0.957943	0	Inf	0.0434867	1	up
ENST00000453144	ENSG00000135241	PNPLA8	transcript	0.011053	0.87042	-6.2992	0.00296751	0.328472	down
ENST00000453182	ENSG00000062524	LTK	transcript	0.748699	0.0012305	9.249	0.0243495	0.971907	up
ENST00000453196	ENSG00000100503	NIN	transcript	0	1.54084	#NAME?	9.25e-06	0.00696777	down
ENST00000453258	ENSG00000138185	ENTPD1	transcript	0	0.233822	#NAME?	0.00241791	0.296505	down
ENST00000453269	ENSG00000106290	TAF6	transcript	2.25405	0.231434	3.28384	0.0265241	1	up
ENST00000453295	ENSG00000117859	OSBPL9	transcript	1.68064	0	Inf	0.00401608	0.382448	up
ENST00000453316	ENSG00000071462	BUD23	transcript	0.703197	0	Inf	0.0468438	1	up
ENST00000453446	ENSG00000139631	CSAD	transcript	0	2.64138	#NAME?	0.00402444	0.382448	down
ENST00000453664	ENSG00000172046	USP19	transcript	4.20436	0.0004955	13.0507	0.001383	0.22131	up
ENST00000453788	ENSG00000109971	HSPA8	transcript	2.40733	0	Inf	0.00356098	0.363948	up
ENST00000453873	ENSG00000162929	KIAA1841	transcript	0	0.178948	#NAME?	0.0402206	1	down
ENST00000454075	ENSG00000166888	STAT6	transcript	24.0704	1.1796	4.35088	0.00112122	0.194685	up
ENST00000454077	ENSG00000087152	ATXN7L3	transcript	3.8364	20.8926	-2.44517	0.0422191	1	down
ENST00000454122	ENSG00000075292	ZNF638	transcript	1.45229	0	Inf	0.0244134	0.972029	up
ENST00000454295	ENSG00000152939	MARVELD2	transcript	0	0.10201	#NAME?	0.0220213	0.922691	down
ENST00000454407	ENSG00000160336	ZNF761	transcript	0.0139745	0.346414	-4.63163	0.0344593	1	down
ENST00000454472	ENSG00000171806	METTL18	transcript	0	1.13447	#NAME?	0.0291671	1	down
ENST00000454497	ENSG00000164164	OTUD4	transcript	0.387049	0.016834	4.52307	0.0115247	0.652668	up
ENST00000454703	ENSG00000151726	ACSL1	transcript	2.45013	0	Inf	0.00146055	0.226832	up
ENST00000454715	ENSG00000145107	TM4SF19	transcript	0	0.708415	#NAME?	0.00796449	0.541039	down
ENST00000454792	ENSG00000170473	PYM1	transcript	2.97493	0.178826	4.05623	0.031252	1	up
ENST00000454828	ENSG00000132274	TRIM22	transcript	0	0.737011	#NAME?	0.0082201	0.549813	down
ENST00000454859	ENSG00000093144	ECHDC1	transcript	3.49989	0.0622675	5.81269	0.0158447	0.773989	up
ENST00000454902	ENSG00000160145	KALRN	transcript	0	1.68381	#NAME?	0.00253858	0.303647	down
ENST00000454950	ENSG00000204130	RUFY2	transcript	0	1.23131	#NAME?	0.000312645	0.09047	down
ENST00000454988	ENSG00000166924	NYAP1	transcript	0	0.371623	#NAME?	0.0271085	1	down
ENST00000455282	ENSG00000171291	ZNF439	transcript	0.353058	0	Inf	0.033086	1	up
ENST00000455322	ENSG00000074054	CLASP1	transcript	0.272973	0	Inf	0.0142825	0.733235	up
ENST00000455454	ENSG00000185347	TEDC1	transcript	1.16391	0	Inf	0.0252314	0.983464	up
ENST00000455584	ENSG00000251537	AC005324.3	transcript	0	0.140242	#NAME?	0.00710837	0.513939	down
ENST00000343111	ENSG00000050748	MAPK9	transcript	1.29743	0.119154	3.44476	0.0225385	0.934255	up
ENST00000455781	ENSG00000050748	MAPK9	transcript	0.789359	0	Inf	0.000155467	0.0572433	up
ENST00000455798	ENSG00000170892	TSEN34	transcript	0	0.723285	#NAME?	0.0475179	1	down
ENST00000455864	ENSG00000111481	COPZ1	transcript	0	0.467548	#NAME?	0.0244453	0.972029	down
ENST00000455878	ENSG00000013275	PSMC4	transcript	0	0.96673	#NAME?	0.0197131	0.863794	down
ENST00000455989	ENSG00000135269	TES	transcript	0	1.64267	#NAME?	0.0310016	1	down
ENST00000456048	ENSG00000183597	TANGO2	transcript	0	1.26638	#NAME?	0.00662588	0.497668	down
ENST00000456172	ENSG00000181315	ZNF322	transcript	0	0.773354	#NAME?	0.00540458	0.449441	down
ENST00000456194	ENSG00000131373	HACL1	transcript	0.883725	0	Inf	0.0130866	0.701115	up
ENST00000456292	ENSG00000071082	RPL31	transcript	11.0765	0.046803	7.88669	0.00754552	0.525641	up
ENST00000456470	ENSG00000100379	KCTD17	transcript	3.64518	0	Inf	4.84e-05	0.0253656	up
ENST00000456496	ENSG00000171130	ATP6V0E2	transcript	9.95545	0.430553	4.53123	0.00676368	0.50359	up
ENST00000456512	ENSG00000163006	CCDC138	transcript	0	1.08672	#NAME?	0.00255449	0.303647	down
ENST00000456676	ENSG00000076242	MLH1	transcript	0	1.56648	#NAME?	0.00579157	0.466229	down
ENST00000456677	ENSG00000185798	WDR53	transcript	1.09947	0	Inf	0.0101113	0.611063	up
ENST00000456735	ENSG00000196712	NF1	transcript	0.006634	0.46667	-6.13638	0.0122728	0.673713	down
ENST00000456763	ENSG00000137802	MAPKBP1	transcript	0.0370045	1.67629	-5.50142	0.00779131	0.536693	down
ENST00000456874	ENSG00000197057	DTHD1	transcript	0	0.581765	#NAME?	0.0113624	0.647594	down
ENST00000456916	ENSG00000205336	ADGRG1	transcript	0	0.667663	#NAME?	0.00032213	0.0920449	down
ENST00000456989	ENSG00000108352	RAPGEFL1	transcript	0	0.575303	#NAME?	0.00714694	0.514343	down
ENST00000457135	ENSG00000189079	ARID2	transcript	2.55289	0.052692	5.5984	0.00688131	0.506748	up
ENST00000457149	ENSG00000132323	ILKAP	transcript	0	1.66196	#NAME?	0.0189347	0.849704	down
ENST00000457646	ENSG00000113048	MRPS27	transcript	0	9.64838	#NAME?	4.46e-08	0.000173722	down
ENST00000457749	ENSG00000198538	ZNF28	transcript	0	0.523891	#NAME?	0.00365453	0.367565	down
ENST00000458027	ENSG00000143554	SLC27A3	transcript	3.46586	0	Inf	0.0036614	0.367565	up
ENST00000458276	ENSG00000011198	ABHD5	transcript	0	0.313624	#NAME?	0.0270138	1	down
ENST00000458465	ENSG00000144455	SUMF1	transcript	0	0.739566	#NAME?	0.00619704	0.479968	down
ENST00000460118	ENSG00000185379	RAD51D	transcript	0	0.32195	#NAME?	0.0331746	1	down
ENST00000460189	ENSG00000142657	PGD	transcript	0	0.713866	#NAME?	0.0151996	0.757556	down
ENST00000460422	ENSG00000163687	DNASE1L3	transcript	0	0.496024	#NAME?	0.0267618	1	down
ENST00000460719	ENSG00000183814	LIN9	transcript	0.0087995	0.457595	-5.70051	0.0374812	1	down
ENST00000461191	ENSG00000163754	GYG1	transcript	0.751174	0	Inf	0.0479575	1	up
ENST00000461544	ENSG00000090097	PCBP4	transcript	0	0.529675	#NAME?	0.041913	1	down
ENST00000461554	ENSG00000090097	PCBP4	transcript	0.724734	0	Inf	0.00139555	0.222497	up
ENST00000461689	ENSG00000114904	NEK4	transcript	0	0.550123	#NAME?	0.0203403	0.879231	down
ENST00000461997	ENSG00000171792	RHNO1	transcript	0	2.37406	#NAME?	9.78e-05	0.0421292	down
ENST00000463337	ENSG00000196421	C20orf204	transcript	1.46783	0	Inf	0.000791273	0.163817	up
ENST00000463575	ENSG00000132676	DAP3	transcript	0	1.24782	#NAME?	0.0470635	1	down
ENST00000463836	ENSG00000163584	RPL22L1	transcript	0	2.08956	#NAME?	0.00334185	0.352713	down
ENST00000464218	ENSG00000124614	RPS10	transcript	0	2.2319	#NAME?	0.0180799	0.832047	down
ENST00000465073	ENSG00000106346	USP42	transcript	0	0.463989	#NAME?	0.0475119	1	down
ENST00000465342	ENSG00000212993	POU5F1B	transcript	0.280077	0	Inf	0.0193508	0.855803	up
ENST00000465413	ENSG00000170017	ALCAM	transcript	0.00246	0.561021	-7.83325	0.00448988	0.406347	down
ENST00000465513	ENSG00000144843	ADPRH	transcript	0.008756	0.602317	-6.10411	0.0251048	0.983464	down
ENST00000466817	ENSG00000155827	RNF20	transcript	0	0.620827	#NAME?	0.018272	0.838244	down
ENST00000467067	ENSG00000116285	ERRFI1	transcript	0	0.444808	#NAME?	0.00667164	0.498655	down
ENST00000467728	ENSG00000025434	NR1H3	transcript	0.17849	0	Inf	0.0185428	0.844837	up
ENST00000468133	ENSG00000112062	MAPK14	transcript	0	0.949791	#NAME?	0.0192605	0.855803	down
ENST00000468310	ENSG00000067606	PRKCZ	transcript	0	0.581225	#NAME?	0.0246565	0.974434	down
ENST00000469193	ENSG00000157800	SLC37A3	transcript	0	1.14157	#NAME?	0.0431488	1	down
ENST00000469524	ENSG00000163412	EIF4E3	transcript	0	0.616891	#NAME?	0.0381618	1	down
ENST00000469710	ENSG00000114013	CD86	transcript	0.492903	0	Inf	0.0413638	1	up
ENST00000469762	ENSG00000113810	SMC4	transcript	0.491394	0	Inf	0.0105966	0.622244	up
ENST00000470229	ENSG00000013374	NUB1	transcript	0.222343	6.6876	-4.91063	0.0221875	0.927527	down
ENST00000470258	ENSG00000188811	NHLRC3	transcript	0.0144495	0.711825	-5.62243	0.0410147	1	down
ENST00000470360	ENSG00000003989	SLC7A2	transcript	0.098969	0	Inf	0.0434873	1	up
ENST00000470772	ENSG00000106348	IMPDH1	transcript	1.97208	0.0657275	4.90707	0.0151139	0.75595	up
ENST00000471104	ENSG00000133606	MKRN1	transcript	0	1.25591	#NAME?	0.0187465	0.846425	down
ENST00000471863	ENSG00000112655	PTK7	transcript	0	0.425499	#NAME?	0.00345013	0.358195	down
ENST00000472349	ENSG00000188313	PLSCR1	transcript	0.028909	0.799871	-4.79018	0.0319147	1	down
ENST00000473032	ENSG00000168237	GLYCTK	transcript	0	1.17012	#NAME?	0.0247029	0.974434	down
ENST00000473233	ENSG00000053524	MCF2L2	transcript	0.0525765	1.69999	-5.01496	0.00782266	0.537216	down
ENST00000473312	ENSG00000133612	AGAP3	transcript	0.826455	0	Inf	0.0127569	0.69062	up
ENST00000474617	ENSG00000136280	CCM2	transcript	23.9225	0	Inf	1.17e-08	6.4e-05	up
ENST00000474660	ENSG00000255154	HTD2	transcript	0	0.301336	#NAME?	0.0451138	1	down
ENST00000474878	ENSG00000167613	LAIR1	transcript	0.468176	0	Inf	0.0298703	1	up
ENST00000474973	ENSG00000231500	RPS18	transcript	45.0973	5.00542	3.17148	0.0399631	1	up
ENST00000476228	ENSG00000114354	TFG	transcript	0	0.841497	#NAME?	0.0160459	0.778977	down
ENST00000477278	ENSG00000162576	MXRA8	transcript	0.46218	0	Inf	0.00777494	0.535893	up
ENST00000477279	ENSG00000055950	MRPL43	transcript	2.485	0.155843	3.99507	0.0419962	1	up
ENST00000477431	ENSG00000009790	TRAF3IP3	transcript	0	2.00528	#NAME?	0.0149763	0.754408	down
ENST00000477522	ENSG00000138496	PARP9	transcript	0.22341	0	Inf	0.0484503	1	up
ENST00000477663	ENSG00000125962	ARMCX5	transcript	0.575333	0	Inf	0.0190957	0.853854	up
ENST00000477813	ENSG00000121579	NAA50	transcript	0	1.13833	#NAME?	0.0098643	0.604898	down
ENST00000477910	ENSG00000132376	INPP5K	transcript	0	0.785223	#NAME?	0.0148092	0.748996	down
ENST00000477925	ENSG00000135250	SRPK2	transcript	0	1.61752	#NAME?	0.0101827	0.611432	down
ENST00000478545	ENSG00000095951	HIVEP1	transcript	1.80127	0	Inf	0.00507924	0.432015	up
ENST00000479073	ENSG00000172046	USP19	transcript	0.929423	0	Inf	0.0395041	1	up
ENST00000479134	ENSG00000168297	PXK	transcript	2.59877	0	Inf	5.76e-05	0.028794	up
ENST00000479151	ENSG00000132676	DAP3	transcript	0	1.89609	#NAME?	0.0178153	0.827323	down
ENST00000479907	ENSG00000170265	ZNF282	transcript	0	0.821317	#NAME?	0.0161862	0.783659	down
ENST00000480003	ENSG00000117335	CD46	transcript	3.22899	0	Inf	0.00439529	0.403275	up
ENST00000480527	ENSG00000163611	SPICE1	transcript	0.811935	0	Inf	0.0191434	0.85412	up
ENST00000480567	ENSG00000163479	SSR2	transcript	0	0.558774	#NAME?	0.0170741	0.811428	down
ENST00000480714	ENSG00000013374	NUB1	transcript	0.595732	8.4698	-3.82959	0.0147835	0.748029	down
ENST00000480744	ENSG00000256977	LIMS3	transcript	0.388319	0	Inf	0.0233241	0.949386	up
ENST00000481503	ENSG00000091732	ZC3HC1	transcript	0	1.79958	#NAME?	0.00650029	0.49248	down
ENST00000481953	ENSG00000144824	PHLDB2	transcript	0	1.03965	#NAME?	2.73e-05	0.0163007	down
ENST00000482695	ENSG00000185621	LMLN	transcript	0.685565	0	Inf	0.00823565	0.550202	up
ENST00000484731	ENSG00000126822	PLEKHG3	transcript	0.453638	0	Inf	0.018742	0.846425	up
ENST00000485033	ENSG00000133619	KRBA1	transcript	0.586904	0	Inf	0.0101815	0.611432	up
ENST00000485960	ENSG00000121749	TBC1D15	transcript	0	1.65904	#NAME?	0.00467007	0.413009	down
ENST00000486311	ENSG00000072310	SREBF1	transcript	0.68803	0	Inf	0.0381621	1	up
ENST00000487272	ENSG00000111801	BTN3A3	transcript	7.62131	0	Inf	4.53e-05	0.0239065	up
ENST00000487505	ENSG00000114354	TFG	transcript	2.0558	0	Inf	0.000758578	0.159749	up
ENST00000487599	ENSG00000138107	ACTR1A	transcript	0.583743	0	Inf	0.0137328	0.717941	up
ENST00000487761	ENSG00000213654	GPSM3	transcript	2.24729	26.6615	-3.5685	0.02105	0.899494	down
ENST00000488267	ENSG00000163950	SLBP	transcript	0	4.28261	#NAME?	9.29e-05	0.0411179	down
ENST00000489024	ENSG00000134313	KIDINS220	transcript	0.340142	2.75593	-3.01833	0.0394609	1	down
ENST00000489263	ENSG00000106348	IMPDH1	transcript	0	0.520375	#NAME?	0.0387724	1	down
ENST00000489400	ENSG00000173230	GOLGB1	transcript	0.205936	0	Inf	0.0498889	1	up
ENST00000489960	ENSG00000163870	TPRA1	transcript	5.16279	0.0102445	8.97716	0.00482844	0.420491	up
ENST00000490504	ENSG00000114054	PCCB	transcript	0.450933	0	Inf	0.0420022	1	up
ENST00000490506	ENSG00000092036	HAUS4	transcript	0	0.524541	#NAME?	0.0413884	1	down
ENST00000490631	ENSG00000082996	RNF13	transcript	4.21673	0	Inf	0.00887681	0.57313	up
ENST00000490882	ENSG00000136068	FLNB	transcript	0.304136	5.54789	-4.18915	0.00160699	0.235686	down
ENST00000491062	ENSG00000114416	FXR1	transcript	0.580987	0	Inf	0.0276194	1	up
ENST00000491357	ENSG00000157800	SLC37A3	transcript	1.43768	0.010422	7.10796	0.0480998	1	up
ENST00000491554	ENSG00000128928	IVD	transcript	0.738004	0	Inf	0.0368526	1	up
ENST00000491772	ENSG00000163507	CIP2A	transcript	0.909784	0.0409565	4.47336	0.0426913	1	up
ENST00000491893	ENSG00000196730	DAPK1	transcript	0	1.03643	#NAME?	0.00442972	0.403815	down
ENST00000491895	ENSG00000131979	GCH1	transcript	1.83051	0.132733	3.78565	0.04191	1	up
ENST00000491942	ENSG00000163534	FCRL1	transcript	0	0.862305	#NAME?	0.0187089	0.846425	down
ENST00000492007	ENSG00000176261	ZBTB8OS	transcript	0	0.497316	#NAME?	0.0246545	0.974434	down
ENST00000492394	ENSG00000163848	ZNF148	transcript	0	0.759977	#NAME?	0.000524556	0.130426	down
ENST00000493277	ENSG00000197343	ZNF655	transcript	3.2628	0	Inf	0.00269227	0.31054	up
ENST00000494055	ENSG00000071794	HLTF	transcript	0.002077	0.43424	-7.70785	0.00874041	0.570109	down
ENST00000494079	ENSG00000234545	FAM133B	transcript	0	7.80837	#NAME?	1.42e-05	0.00984258	down
ENST00000494284	ENSG00000118482	PHF3	transcript	0	1.16196	#NAME?	0.000173461	0.0628136	down
ENST00000494383	ENSG00000173366	AC097637.1	transcript	0	0.154856	#NAME?	0.0142718	0.733235	down
ENST00000494563	ENSG00000119185	ITGB1BP1	transcript	1.0717	0	Inf	0.0396617	1	up
ENST00000494710	ENSG00000116675	DNAJC6	transcript	0.299087	0	Inf	0.0205528	0.883702	up
ENST00000496182	ENSG00000198242	RPL23A	transcript	0	8.50989	#NAME?	0.0033154	0.350248	down
ENST00000496200	ENSG00000106348	IMPDH1	transcript	0	0.853556	#NAME?	0.000938912	0.177777	down
ENST00000496288	ENSG00000198492	YTHDF2	transcript	0	1.13249	#NAME?	0.00390576	0.377269	down
ENST00000496612	ENSG00000136147	PHF11	transcript	0.0366575	1.72613	-5.55729	0.0285956	1	down
ENST00000496619	ENSG00000079277	MKNK1	transcript	0	0.35506	#NAME?	0.049902	1	down
ENST00000496719	ENSG00000111801	BTN3A3	transcript	0.0579405	5.19386	-6.48609	0.00151623	0.230706	down
ENST00000496850	ENSG00000134602	STK26	transcript	1.06863	0	Inf	0.00218666	0.278979	up
ENST00000496873	ENSG00000150401	DCUN1D2	transcript	0	0.570086	#NAME?	0.0416532	1	down
ENST00000496972	ENSG00000138101	DTNB	transcript	1.31371	0.101032	3.70076	0.0465107	1	up
ENST00000497267	ENSG00000163947	ARHGEF3	transcript	0.92864	0	Inf	0.0101197	0.611063	up
ENST00000497355	ENSG00000114861	FOXP1	transcript	0	0.229536	#NAME?	0.0249795	0.980979	down
ENST00000498077	ENSG00000114127	XRN1	transcript	0	0.450555	#NAME?	0.008352	0.554715	down
ENST00000498971	ENSG00000170458	CD14	transcript	1.57614	0	Inf	0.0164339	0.792808	up
ENST00000499879	ENSG00000101109	STK4	transcript	2.28923	0	Inf	0.000887575	0.175096	up
ENST00000500635	ENSG00000248643	RBM14-RBM4	transcript	0	1.23094	#NAME?	0.0271027	1	down
ENST00000501403	ENSG00000146094	DOK3	transcript	0	0.546793	#NAME?	0.0270968	1	down
ENST00000501516	ENSG00000008838	MED24	transcript	0.289703	6.51395	-4.49089	0.00187265	0.255369	down
ENST00000501704	ENSG00000102804	TSC22D1	transcript	0.223373	0	Inf	0.03062	1	up
ENST00000502482	ENSG00000152990	ADGRA3	transcript	0.422661	0	Inf	0.0220059	0.922691	up
ENST00000502905	ENSG00000204628	RACK1	transcript	0	4.39183	#NAME?	0.0073547	0.519601	down
ENST00000503238	ENSG00000075539	FRYL	transcript	1.66614	0.000941	10.79	0.000539087	0.130426	up
ENST00000503393	ENSG00000087266	SH3BP2	transcript	14.4464	0.519111	4.79852	0.00121683	0.203474	up
ENST00000503401	ENSG00000151466	SCLT1	transcript	0.873833	0	Inf	0.016397	0.792089	up
ENST00000503425	ENSG00000113761	ZNF346	transcript	0.887984	0	Inf	0.0265657	1	up
ENST00000503653	ENSG00000090316	MAEA	transcript	0	1.55534	#NAME?	0.0190893	0.853854	down
ENST00000503788	ENSG00000145495	2019-03-06	transcript	0.526319	0	Inf	0.0163312	0.789586	up
ENST00000503794	ENSG00000113552	GNPDA1	transcript	2.16558	0.0529905	5.35287	0.0284398	1	up
ENST00000503859	ENSG00000071242	RPS6KA2	transcript	0.935935	0.013163	6.15185	0.0280525	1	up
ENST00000504346	ENSG00000174227	PIGG	transcript	0	3.56673	#NAME?	0.00120335	0.202718	down
ENST00000504405	ENSG00000143322	ABL2	transcript	0	0.300396	#NAME?	0.0310055	1	down
ENST00000504553	ENSG00000113328	CCNG1	transcript	0.552594	0	Inf	0.0266363	1	up
ENST00000504592	ENSG00000153064	BANK1	transcript	0.321816	0	Inf	0.00278124	0.316608	up
ENST00000504652	ENSG00000145041	DCAF1	transcript	4.06124	0	Inf	0.000556815	0.131676	up
ENST00000504761	ENSG00000070814	TCOF1	transcript	0	2.77943	#NAME?	6.85e-07	0.00100641	down
ENST00000504810	ENSG00000113013	HSPA9	transcript	2.92133	0	Inf	0.0140794	0.727049	up
ENST00000504813	ENSG00000169714	CNBP	transcript	4.05677	51.3982	-3.66331	0.0171252	0.813255	down
ENST00000504898	ENSG00000197451	HNRNPAB	transcript	0.0003495	11.1012	-14.9551	0.00132707	0.214605	down
ENST00000504985	ENSG00000145687	SSBP2	transcript	0	0.567983	#NAME?	0.0216074	0.914208	down
ENST00000505095	ENSG00000170088	TMEM192	transcript	1.72329	0.049414	5.1241	0.0172621	0.81418	up
ENST00000505208	ENSG00000175471	MCTP1	transcript	0.013977	0.706994	-5.66057	0.0157853	0.773453	down
ENST00000505239	ENSG00000109323	MANBA	transcript	3.35282	0	Inf	0.00172941	0.245898	up
ENST00000505243	ENSG00000145425	RPS3A	transcript	0.320644	7.61024	-4.5689	0.0118197	0.662078	down
ENST00000505314	ENSG00000174780	SRP72	transcript	0	2.97162	#NAME?	0.00687617	0.506748	down
ENST00000505755	ENSG00000143437	ARNT	transcript	0	0.918215	#NAME?	0.00977656	0.602904	down
ENST00000505769	ENSG00000082269	FAM135A	transcript	0	0.575495	#NAME?	0.0074683	0.523664	down
ENST00000505839	ENSG00000090316	MAEA	transcript	0	0.51325	#NAME?	0.0427262	1	down
ENST00000506030	ENSG00000112851	ERBIN	transcript	0	0.744419	#NAME?	0.00622572	0.479968	down
ENST00000506351	ENSG00000083312	TNPO1	transcript	18.2996	2.08479	3.13384	0.0117807	0.661315	up
ENST00000506469	ENSG00000137207	YIPF3	transcript	1.47062	0	Inf	0.000594501	0.138325	up
ENST00000506797	ENSG00000085871	MGST2	transcript	0	1.76317	#NAME?	0.00295568	0.328197	down
ENST00000506801	ENSG00000109180	OCIAD1	transcript	0	0.647949	#NAME?	0.0287071	1	down
ENST00000506855	ENSG00000159199	ATP5MC1	transcript	3.54791	0	Inf	0.00127843	0.210657	up
ENST00000507295	ENSG00000151726	ACSL1	transcript	0	0.42071	#NAME?	0.0264575	1	down
ENST00000274065	ENSG00000145425	RPS3A	transcript	219.904	1106.19	-2.33066	0.0385169	1	down
ENST00000507327	ENSG00000145425	RPS3A	transcript	0.9473	0	Inf	0.0498927	1	up
ENST00000507531	ENSG00000163945	UVSSA	transcript	3.20676	0	Inf	0.00161874	0.235686	up
ENST00000507875	ENSG00000109572	CLCN3	transcript	0.425598	0.0064855	6.03613	0.0497682	1	up
ENST00000508103	ENSG00000169045	HNRNPH1	transcript	2.41591	28.4593	-3.55826	0.0174977	0.81833	down
ENST00000508394	ENSG00000123415	SMUG1	transcript	0.0256125	1.37454	-5.74596	0.0265745	1	down
ENST00000508423	ENSG00000170871	KIAA0232	transcript	0.135351	5.61513	-5.37454	0.0182393	0.837761	down
ENST00000508426	ENSG00000249437	NAIP	transcript	0	4.45252	#NAME?	1.19e-06	0.00156974	down
ENST00000508461	ENSG00000116698	SMG7	transcript	0	0.873176	#NAME?	0.000254183	0.0807088	down
ENST00000508509	ENSG00000175471	MCTP1	transcript	1.64289	0	Inf	0.00502856	0.430294	up
ENST00000508679	ENSG00000136436	CALCOCO2	transcript	0	4.48081	#NAME?	0.00273452	0.313176	down
ENST00000508791	ENSG00000181904	C5orf24	transcript	0.290417	4.81522	-4.0514	0.0158014	0.773453	down
ENST00000508921	ENSG00000161547	SRSF2	transcript	6.29515	0	Inf	0.00149905	0.229606	up
ENST00000509171	ENSG00000159733	ZFYVE28	transcript	0.756321	0	Inf	0.033086	1	up
ENST00000509236	ENSG00000087206	UIMC1	transcript	0	0.893217	#NAME?	0.0153604	0.760871	down
ENST00000509358	ENSG00000131844	MCCC2	transcript	5.10849	0.52503	3.28243	0.0407488	1	up
ENST00000509513	ENSG00000015171	ZMYND11	transcript	0.000616	0.712377	-10.1755	0.0418464	1	down
ENST00000509619	ENSG00000159363	ATP13A2	transcript	1.21101	0	Inf	0.0103453	0.61743	up
ENST00000509800	ENSG00000123737	EXOSC9	transcript	2.60728	0	Inf	0.0105226	0.620803	up
ENST00000509903	ENSG00000153113	CAST	transcript	2.3068	0	Inf	0.0038271	0.374228	up
ENST00000509967	ENSG00000038382	TRIO	transcript	0.157072	2.17653	-3.79253	0.00639888	0.488728	down
ENST00000510156	ENSG00000153113	CAST	transcript	0	3.40323	#NAME?	0.0022347	0.282818	down
ENST00000510158	ENSG00000039319	ZFYVE16	transcript	0.262602	0.015453	4.08692	0.0435605	1	up
ENST00000510188	ENSG00000082074	FYB1	transcript	0	0.726679	#NAME?	0.0171302	0.813255	down
ENST00000510217	ENSG00000113068	PFDN1	transcript	2.66087	0	Inf	0.00729642	0.517757	up
ENST00000510431	ENSG00000169045	HNRNPH1	transcript	4.47827	30.3059	-2.75858	0.0338666	1	down
ENST00000510493	ENSG00000127419	TMEM175	transcript	0.773948	0	Inf	0.0413566	1	up
ENST00000510533	ENSG00000137601	NEK1	transcript	0	2.47828	#NAME?	0.000915947	0.176383	down
ENST00000510663	ENSG00000174780	SRP72	transcript	0	5.74891	#NAME?	4.08e-07	0.000690162	down
ENST00000510730	ENSG00000113194	FAF2	transcript	0.912022	0	Inf	0.0192582	0.855803	up
ENST00000510776	ENSG00000109771	LRP2BP	transcript	0.293567	0	Inf	0.0347912	1	up
ENST00000510777	ENSG00000152582	SPEF2	transcript	1.2652	0	Inf	0.0284672	1	up
ENST00000511049	ENSG00000153113	CAST	transcript	0	0.345984	#NAME?	0.0237592	0.960215	down
ENST00000511066	ENSG00000173868	PHOSPHO1	transcript	1.06633	0	Inf	0.0290732	1	up
ENST00000511071	ENSG00000159733	ZFYVE28	transcript	0	0.332583	#NAME?	0.0246997	0.974434	down
ENST00000511108	ENSG00000164116	GUCY1A1	transcript	0	0.264224	#NAME?	0.0395854	1	down
ENST00000511313	ENSG00000285437	POLR2J3	transcript	0.381098	17.0362	-5.4823	9.31e-05	0.0411179	down
ENST00000511467	ENSG00000163629	PTPN13	transcript	0	0.479641	#NAME?	0.0050609	0.431778	down
ENST00000511566	ENSG00000204628	RACK1	transcript	4.88836	0	Inf	0.0044273	0.403815	up
ENST00000511653	ENSG00000138663	COPS4	transcript	0.166158	2.39037	-3.84661	0.0415281	1	down
ENST00000511684	ENSG00000175449	RFESD	transcript	0	0.720149	#NAME?	0.0207778	0.891001	down
ENST00000511831	ENSG00000137207	YIPF3	transcript	0.368766	6.08089	-4.04351	0.026749	1	down
ENST00000511834	ENSG00000113761	ZNF346	transcript	2.13083	0.0938345	4.50516	0.015999	0.778087	up
ENST00000512160	ENSG00000164211	STARD4	transcript	0	0.854132	#NAME?	0.000210503	0.0721056	down
ENST00000512560	ENSG00000177034	MTX3	transcript	0	0.838857	#NAME?	9.66e-05	0.0419957	down
ENST00000512561	ENSG00000085231	AK6	transcript	0	1.7454	#NAME?	0.00545053	0.450707	down
ENST00000512690	ENSG00000145425	RPS3A	transcript	569.207	0	Inf	1.88e-13	2.12e-08	up
ENST00000512797	ENSG00000145425	RPS3A	transcript	28.4594	0	Inf	0.00066432	0.147822	up
ENST00000512866	ENSG00000013375	PGM3	transcript	1.69889	0	Inf	0.00606045	0.476067	up
ENST00000512982	ENSG00000082074	FYB1	transcript	31.8572	3.08869	3.36655	0.0251076	0.983464	up
ENST00000513177	ENSG00000243678	NME2	transcript	0	3.13343	#NAME?	0.0051514	0.435857	down
ENST00000513225	ENSG00000169045	HNRNPH1	transcript	2.47462	0	Inf	0.0104436	0.619856	up
ENST00000513281	ENSG00000143420	ENSA	transcript	0.588531	5.57953	-3.24495	0.0466296	1	down
ENST00000513328	ENSG00000087274	ADD1	transcript	0	4.63686	#NAME?	0.000855284	0.172002	down
ENST00000513538	ENSG00000070814	TCOF1	transcript	3.61554	0.478195	2.91854	0.0310476	1	up
ENST00000513541	ENSG00000155329	ZCCHC10	transcript	0.0393615	1.21305	-4.94571	0.0359482	1	down
ENST00000513864	ENSG00000164344	KLKB1	transcript	0	0.707949	#NAME?	0.00116565	0.197794	down
ENST00000513873	ENSG00000080822	CLDND1	transcript	0.695207	0	Inf	0.0347661	1	up
ENST00000513936	ENSG00000065882	TBC1D1	transcript	0.716112	0	Inf	0.0287009	1	up
ENST00000513989	ENSG00000111859	NEDD9	transcript	0	2.9303	#NAME?	0.0135574	0.713504	down
ENST00000514161	ENSG00000132463	GRSF1	transcript	0	0.764895	#NAME?	0.0185267	0.844488	down
ENST00000514224	ENSG00000127415	IDUA	transcript	4.07438	0.201568	4.33724	0.00389558	0.377269	up
ENST00000514234	ENSG00000197530	MIB2	transcript	0	1.83813	#NAME?	0.00401414	0.382448	down
ENST00000514353	ENSG00000050438	SLC4A8	transcript	0.735674	0.0127435	5.85123	0.00832432	0.554487	up
ENST00000514379	ENSG00000142731	PLK4	transcript	0.366697	0	Inf	0.0224475	0.931849	up
ENST00000514429	ENSG00000197603	CPLANE1	transcript	0.092515	1.61512	-4.12581	0.042893	1	down
ENST00000514466	ENSG00000248592	TMEM110-MUSTN1	transcript	2.59372	0.10901	4.57249	0.0383767	1	up
ENST00000514612	ENSG00000129055	ANAPC13	transcript	1.57542	0	Inf	0.00904086	0.579343	up
ENST00000514621	ENSG00000163349	HIPK1	transcript	0	1.398	#NAME?	0.0379417	1	down
ENST00000514680	ENSG00000155893	PXYLP1	transcript	0	1.7282	#NAME?	0.00666335	0.498485	down
ENST00000514682	ENSG00000145425	RPS3A	transcript	10.9096	1.55e-05	19.4249	5.27e-06	0.0047084	up
ENST00000514701	ENSG00000171444	MCC	transcript	0.447483	0	Inf	0.00682099	0.505097	up
ENST00000514711	ENSG00000163625	WDFY3	transcript	0.223971	0	Inf	0.0327944	1	up
ENST00000514861	ENSG00000051596	THOC3	transcript	0.0211075	1.56917	-6.2161	0.0110628	0.63737	down
ENST00000514987	ENSG00000138750	NUP54	transcript	0.549027	0	Inf	0.0330927	1	up
ENST00000515192	ENSG00000143437	ARNT	transcript	9.19767	0.354706	4.69657	0.000687914	0.151876	up
ENST00000515253	ENSG00000164253	WDR41	transcript	0	0.599328	#NAME?	0.00531075	0.445338	down
ENST00000515355	ENSG00000113387	SUB1	transcript	0	1.15762	#NAME?	0.0333619	1	down
ENST00000515395	ENSG00000145687	SSBP2	transcript	0	0.427704	#NAME?	0.0119809	0.666486	down
ENST00000515426	ENSG00000100207	TCF20	transcript	2.05062	0	Inf	0.0181193	0.832589	up
ENST00000515659	ENSG00000114656	KIAA1257	transcript	0	0.285293	#NAME?	0.0256627	0.994899	down
ENST00000515665	ENSG00000168685	IL7R	transcript	0	2.82787	#NAME?	0.00130274	0.212802	down
ENST00000515783	ENSG00000163913	IFT122	transcript	1.0243	0	Inf	0.0291155	1	up
ENST00000515792	ENSG00000145425	RPS3A	transcript	3.42406	0	Inf	0.00878403	0.571306	up
ENST00000517367	ENSG00000147684	NDUFB9	transcript	0	7.81779	#NAME?	0.00377454	0.371661	down
ENST00000517371	ENSG00000185728	YTHDF3	transcript	0	0.614503	#NAME?	0.0116868	0.658549	down
ENST00000517392	ENSG00000183137	CEP57L1	transcript	0	0.248885	#NAME?	0.0475056	1	down
ENST00000517444	ENSG00000096872	IFT74	transcript	1.28318	0	Inf	0.0147777	0.748029	up
ENST00000517468	ENSG00000250571	GLI4	transcript	0	1.42185	#NAME?	0.00200667	0.266232	down
ENST00000517523	ENSG00000156467	UQCRB	transcript	0.953659	0	Inf	0.0172018	0.81418	up
ENST00000517600	ENSG00000158856	DMTN	transcript	0	0.851836	#NAME?	0.018757	0.846425	down
ENST00000517804	ENSG00000158856	DMTN	transcript	1.24068	0	Inf	0.00391041	0.377269	up
ENST00000518068	ENSG00000198363	ASPH	transcript	0.683431	0	Inf	0.0123441	0.674757	up
ENST00000518196	ENSG00000070756	PABPC1	transcript	1.15202	0	Inf	0.0419961	1	up
ENST00000518379	ENSG00000120915	EPHX2	transcript	0	1.21226	#NAME?	0.0089715	0.576684	down
ENST00000518391	ENSG00000102225	CDK16	transcript	1.75375	0	Inf	0.0167771	0.801569	up
ENST00000518561	ENSG00000161813	LARP4	transcript	0.095892	1.8893	-4.3003	0.0279393	1	down
ENST00000518668	ENSG00000105339	DENND3	transcript	0	3.21931	#NAME?	2.33e-07	0.00047983	down
ENST00000518730	ENSG00000101336	HCK	transcript	0	4.44845	#NAME?	7.53e-06	0.00613726	down
ENST00000518791	ENSG00000170379	TCAF2	transcript	3.33567	0.167664	4.31433	0.0272909	1	up
ENST00000518793	ENSG00000103335	PIEZO1	transcript	0	2.18172	#NAME?	0.0168633	0.804302	down
ENST00000518875	ENSG00000008988	RPS20	transcript	5.90296	40.334	-2.77249	0.0367135	1	down
ENST00000519088	ENSG00000254093	PINX1	transcript	0	1.1372	#NAME?	0.0167028	0.801121	down
ENST00000519286	ENSG00000183137	CEP57L1	transcript	0	0.406203	#NAME?	0.0263409	1	down
ENST00000519295	ENSG00000132842	AP3B1	transcript	0.018579	4.58129	-7.94594	6.72e-06	0.00574491	down
ENST00000519410	ENSG00000104325	DECR1	transcript	0.319794	6.69784	-4.38848	0.0303595	1	down
ENST00000519465	ENSG00000169398	PTK2	transcript	0.0158245	0.781767	-5.62651	0.0063238	0.484859	down
ENST00000519584	ENSG00000108515	ENO3	transcript	0.73856	0	Inf	0.0275089	1	up
ENST00000519811	ENSG00000105339	DENND3	transcript	1.80122	0.030343	5.89146	0.0010222	0.1837	up
ENST00000519865	ENSG00000145860	RNF145	transcript	0.618254	0	Inf	0.0104959	0.620803	up
ENST00000519980	ENSG00000123908	AGO2	transcript	0	0.392381	#NAME?	0.0208395	0.893088	down
ENST00000520254	ENSG00000153310	FAM49B	transcript	0	1.18079	#NAME?	0.0470601	1	down
ENST00000520356	ENSG00000066827	ZFAT	transcript	0.0093865	0.45095	-5.58624	0.0267607	1	down
ENST00000520526	ENSG00000164941	INTS8	transcript	0	2.56795	#NAME?	1.73e-05	0.011542	down
ENST00000520542	ENSG00000073605	GSDMB	transcript	0	6.12606	#NAME?	2.67e-06	0.00286366	down
ENST00000520638	ENSG00000145860	RNF145	transcript	0.31176	0	Inf	0.045137	1	up
ENST00000520728	ENSG00000164951	PDP1	transcript	0	3.98755	#NAME?	0.00130984	0.213346	down
ENST00000520810	ENSG00000104365	IKBKB	transcript	1.11699	0.094435	3.56415	0.0478027	1	up
ENST00000521117	ENSG00000113273	ARSB	transcript	0	0.543277	#NAME?	0.0389939	1	down
ENST00000521599	ENSG00000104490	NCALD	transcript	0.838938	0.02243	5.22506	0.0104463	0.619856	up
ENST00000521662	ENSG00000120533	ENY2	transcript	2.37123	0	Inf	0.0176115	0.821319	up
ENST00000521689	ENSG00000132561	MATN2	transcript	0.229545	0	Inf	0.0386958	1	up
ENST00000521933	ENSG00000147649	MTDH	transcript	0	0.557567	#NAME?	0.0390977	1	down
ENST00000522024	ENSG00000160932	LY6E	transcript	0	5.20441	#NAME?	7.72e-05	0.0360673	down
ENST00000522276	ENSG00000156787	TBC1D31	transcript	0.362358	4.6772	-3.69016	0.0188126	0.848121	down
ENST00000522422	ENSG00000156162	DPY19L4	transcript	0.486785	0	Inf	0.0381575	1	up
ENST00000522700	ENSG00000128694	OSGEPL1	transcript	0	0.763413	#NAME?	0.00174976	0.247546	down
ENST00000522793	ENSG00000113312	TTC1	transcript	2.95086	0.121964	4.59661	0.0290637	1	up
ENST00000522858	ENSG00000055147	FAM114A2	transcript	0.087802	1.88572	-4.42471	0.0377001	1	down
ENST00000522905	ENSG00000147316	MCPH1	transcript	0.377059	0	Inf	0.0383207	1	up
ENST00000522971	ENSG00000160932	LY6E	transcript	5.44756	0	Inf	0.00414341	0.387984	up
ENST00000523102	ENSG00000111671	SPSB2	transcript	0	3.84928	#NAME?	0.00137229	0.22003	down
ENST00000523130	ENSG00000197892	KIF13B	transcript	0.503096	0	Inf	0.0116595	0.657337	up
ENST00000523209	ENSG00000183137	CEP57L1	transcript	0.576935	0	Inf	0.017236	0.81418	up
ENST00000523356	ENSG00000156795	WDYHV1	transcript	0	0.789366	#NAME?	0.0187018	0.846425	down
ENST00000523430	ENSG00000104549	SQLE	transcript	0.759425	0.002173	8.44908	0.0102041	0.611587	up
ENST00000523449	ENSG00000169045	HNRNPH1	transcript	0.357458	31.3943	-6.45659	0.000475827	0.122613	down
ENST00000523500	ENSG00000120885	CLU	transcript	0.411253	0	Inf	0.0085365	0.561343	up
ENST00000523589	ENSG00000120885	CLU	transcript	0	0.350251	#NAME?	0.0395462	1	down
ENST00000523815	ENSG00000154582	ELOC	transcript	1.1379	0	Inf	0.0386887	1	up
ENST00000523821	ENSG00000156469	MTERF3	transcript	1.90079	0.115448	4.04128	0.0270874	1	up
ENST00000523894	ENSG00000133943	DGLUCY	transcript	0.0406005	6.21692	-7.25856	0.00152786	0.2312	down
ENST00000524103	ENSG00000134014	ELP3	transcript	0.533126	0	Inf	0.0256914	0.994899	up
ENST00000524124	ENSG00000153317	ASAP1	transcript	5.83775	0.0144715	8.65605	0.00157317	0.234729	up
ENST00000524863	ENSG00000134802	SLC43A3	transcript	2.19708	0	Inf	0.0207025	0.888782	up
ENST00000524950	ENSG00000120458	MSANTD2	transcript	0	0.662574	#NAME?	0.0439403	1	down
ENST00000525069	ENSG00000175348	TMEM9B	transcript	0.315852	3.56903	-3.49821	0.0480342	1	down
ENST00000525074	ENSG00000110171	TRIM3	transcript	1.22134	0.037475	5.0264	0.0170172	0.810616	up
ENST00000525219	ENSG00000134470	IL15RA	transcript	0.0422245	1.0786	-4.67494	0.0394574	1	down
ENST00000525228	ENSG00000008517	IL32	transcript	0	0.78568	#NAME?	0.030401	1	down
ENST00000525445	ENSG00000185507	IRF7	transcript	0.0132895	0.598905	-5.49397	0.0335642	1	down
ENST00000525591	ENSG00000130270	ATP8B3	transcript	0.0986525	0	Inf	0.0488244	1	up
ENST00000525785	ENSG00000150776	NKAPD1	transcript	0.734724	0	Inf	0.0124932	0.680908	up
ENST00000525831	ENSG00000110768	GTF2H1	transcript	1.16249	5e-07	21.1488	0.0288731	1	up
ENST00000526019	ENSG00000198945	L3MBTL3	transcript	0.519157	0	Inf	0.0129517	0.698489	up
ENST00000526092	ENSG00000130270	ATP8B3	transcript	0.283954	0	Inf	0.0413495	1	up
ENST00000526158	ENSG00000117640	MTFR1L	transcript	0	2.29476	#NAME?	0.00074845	0.15873	down
ENST00000526395	ENSG00000185187	SIGIRR	transcript	4.02817	0.279442	3.8495	0.0437186	1	up
ENST00000526451	ENSG00000175376	EIF1AD	transcript	4.92964	0.274123	4.16859	0.0251952	0.983464	up
ENST00000526515	ENSG00000254986	DPP3	transcript	0.615099	0	Inf	0.0394995	1	up
ENST00000526522	ENSG00000140988	RPS2	transcript	25.7159	0	Inf	1.07e-06	0.0014196	up
ENST00000526601	ENSG00000005801	ZNF195	transcript	0	1.67763	#NAME?	0.000151832	0.0562713	down
ENST00000526641	ENSG00000203705	TATDN3	transcript	1.12158	0	Inf	0.00286822	0.322285	up
ENST00000526710	ENSG00000104529	EEF1D	transcript	0	0.855592	#NAME?	0.00582423	0.467172	down
ENST00000526938	ENSG00000198561	CTNND1	transcript	0.388605	0	Inf	0.018745	0.846425	up
ENST00000526950	ENSG00000198431	TXNRD1	transcript	0	0.667986	#NAME?	0.00212326	0.273671	down
ENST00000527272	ENSG00000134909	ARHGAP32	transcript	0	0.71867	#NAME?	0.000107058	0.0444089	down
ENST00000527302	ENSG00000140988	RPS2	transcript	0	3.91642	#NAME?	0.00735401	0.519601	down
ENST00000527414	ENSG00000100697	DICER1	transcript	1.24304	0.17985	2.78901	0.045329	1	up
ENST00000527436	ENSG00000137185	ZSCAN9	transcript	0	0.362804	#NAME?	0.0155945	0.768763	down
ENST00000527472	ENSG00000160588	MPZL3	transcript	0.771873	0	Inf	0.00415196	0.387984	up
ENST00000527536	ENSG00000029363	BCLAF1	transcript	2.41621	22.6106	-3.22618	0.0201763	0.874163	down
ENST00000527615	ENSG00000118513	MYB	transcript	0	1.00253	#NAME?	0.00889692	0.57313	down
ENST00000527634	ENSG00000173715	C11orf80	transcript	0.729748	0	Inf	0.00229776	0.286205	up
ENST00000527968	ENSG00000149809	TM7SF2	transcript	1.56916	0	Inf	0.00844459	0.556919	up
ENST00000528097	ENSG00000177156	TALDO1	transcript	0.804498	0	Inf	0.0269768	1	up
ENST00000528184	ENSG00000254469	AP002495.2	transcript	1.67458	0	Inf	0.00410614	0.386148	up
ENST00000528244	ENSG00000165923	AGBL2	transcript	0.34145	0	Inf	0.0262948	1	up
ENST00000528288	ENSG00000182919	C11orf54	transcript	0.015925	0.477538	-4.90625	0.0223136	0.92902	down
ENST00000528357	ENSG00000177963	RIC8A	transcript	0.748429	0	Inf	0.0284969	1	up
ENST00000528402	ENSG00000093144	ECHDC1	transcript	0	0.679148	#NAME?	0.0285852	1	down
ENST00000528414	ENSG00000134242	PTPN22	transcript	6.16368	0	Inf	0.000540903	0.130426	up
ENST00000528672	ENSG00000026508	CD44	transcript	0	3.43332	#NAME?	0.0110143	0.635224	down
ENST00000528895	ENSG00000100926	TM9SF1	transcript	1.03824	0	Inf	0.0262906	1	up
ENST00000528950	ENSG00000110497	AMBRA1	transcript	1.37619	0	Inf	0.000595309	0.138325	up
ENST00000529022	ENSG00000160959	LRRC14	transcript	3.53043	0.338467	3.38276	0.0367512	1	up
ENST00000529032	ENSG00000158636	EMSY	transcript	1.04173	0.0068715	7.24414	0.0120646	0.668276	up
ENST00000529052	ENSG00000165905	LARGE2	transcript	0	0.163397	#NAME?	0.0314989	1	down
ENST00000529212	ENSG00000139974	SLC38A6	transcript	0	0.522266	#NAME?	0.0306016	1	down
ENST00000529275	ENSG00000177963	RIC8A	transcript	1.47165	0	Inf	0.0111892	0.642359	up
ENST00000529429	ENSG00000197363	ZNF517	transcript	0.531451	0	Inf	0.0383203	1	up
ENST00000529550	ENSG00000008517	IL32	transcript	0	5.43076	#NAME?	0.00457669	0.409936	down
ENST00000529618	ENSG00000189057	FAM111B	transcript	0.010317	0.528748	-5.67949	0.0140379	0.726676	down
ENST00000529691	ENSG00000166261	ZNF202	transcript	1.44559	0	Inf	0.00391891	0.37733	up
ENST00000529753	ENSG00000116299	KIAA1324	transcript	0	1.06756	#NAME?	0.006626	0.497668	down
ENST00000529826	ENSG00000029363	BCLAF1	transcript	0	0.44097	#NAME?	0.0251621	0.983464	down
ENST00000529887	ENSG00000168092	PAFAH1B2	transcript	1.69145	0	Inf	0.00103115	0.184429	up
ENST00000529907	ENSG00000110075	PPP6R3	transcript	0.730565	6.92181	-3.24406	0.0330494	1	down
ENST00000529919	ENSG00000198561	CTNND1	transcript	0	0.839009	#NAME?	0.00484623	0.421067	down
ENST00000529949	ENSG00000131269	ABCB7	transcript	0	0.618251	#NAME?	0.0192606	0.855803	down
ENST00000530023	ENSG00000148950	IMMP1L	transcript	0.697481	0	Inf	0.0407179	1	up
ENST00000530047	ENSG00000185803	SLC52A2	transcript	3.37676	0.0001145	14.848	0.00568616	0.462286	up
ENST00000530165	ENSG00000254986	DPP3	transcript	6.26051	0	Inf	0.000294719	0.0879009	up
ENST00000530214	ENSG00000137720	C11orf1	transcript	0	1.72387	#NAME?	0.00341844	0.35647	down
ENST00000530225	ENSG00000140988	RPS2	transcript	0	3.44295	#NAME?	0.00795405	0.540822	down
ENST00000530245	ENSG00000133112	TPT1	transcript	0.0014745	3.63399	-11.2671	0.0140687	0.727049	down
ENST00000530337	ENSG00000079459	FDFT1	transcript	0	0.690276	#NAME?	0.0247127	0.974434	down
ENST00000530473	ENSG00000149428	HYOU1	transcript	3.96417	0	Inf	0.00170461	0.244846	up
ENST00000530478	ENSG00000178685	PARP10	transcript	0	0.479679	#NAME?	0.0455631	1	down
ENST00000530504	ENSG00000162302	RPS6KA4	transcript	0.760425	0	Inf	0.00113467	0.195519	up
[truncated: 938 more rows]

## Sheet: lncRNA
Differentially expressed lncRNAs in HIV-positive infected patients (HPs) vs. elite controllers (ECs)
transcript_id	gene_id	gene_name	feature_id	ECs_FPKM	HPs_FPKM	log2(foldchange)	pvalue	qvalue	regulation
ENST00000405369.3	ENSG00000218357.3	LL22NC03-75H12.2	transcript	0	0.487178	#NAME?	0.0278306	1	down
ENST00000414457.5	ENSG00000224597.9	SVIL-AS1	transcript	0.223928	0	Inf	0.0477476	1	up
ENST00000421616.1	ENSG00000224066.1	RP4-622L5.7	transcript	0	2.07211	#NAME?	0.0145024	0.739557	down
ENST00000428651.1	ENSG00000226383.5	AC093375.1	transcript	0	0.611151	#NAME?	0.029462	1	down
ENST00000432070.2	ENSG00000230091.6	TMEM254-AS1	transcript	0	0.437963	#NAME?	0.0297952	1	down
ENST00000435947.5	ENSG00000203875.10	SNHG5	transcript	0.561688	0	Inf	0.034808	1	up
ENST00000439699.1	ENSG00000232995.7	RGS5	transcript	0.701833	0	Inf	0.00379587	0.373111	up
ENST00000442982.5	ENSG00000226752.7	PSMD5-AS1	transcript	1.01208	8.38613	-3.05069	0.0220722	0.92373	down
ENST00000447347.1	ENSG00000225393.1	RP11-218L14.4	transcript	0.844728	0	Inf	0.0207682	0.89093	up
ENST00000458084.5	ENSG00000232224.5	LINC00202-1	transcript	0	0.440653	#NAME?	0.0395887	1	down
ENST00000466204.5	ENSG00000198590.11	C3orf35	transcript	1.37405	0	Inf	0.0120663	0.668276	up
ENST00000477249.6	ENSG00000175061.17	LRRC75A-AS1	transcript	54.8332	0	Inf	2.84193e-09	2.21025e-05	up
ENST00000481027.5	ENSG00000175061.17	LRRC75A-AS1	transcript	9.11707	52.2294	-2.51822	0.0355872	1	down
ENST00000481773.1	ENSG00000241490.1	RP11-553L6.2	transcript	0.991056	0	Inf	0.0118992	0.664556	up
ENST00000512932.5	ENSG00000251022.6	THAP9-AS1	transcript	0.499285	0	Inf	0.0186821	0.846425	up
ENST00000527406.1	ENSG00000246273.6	SBF2-AS1	transcript	0	0.421148	#NAME?	0.0465667	1	down
ENST00000534123.5	ENSG00000255036.6	RP11-23J9.4	transcript	0	1.0873	#NAME?	0.00226147	0.283964	down
ENST00000534914.5	ENSG00000153363.12	LINC00467	transcript	0	0.950797	#NAME?	0.00436169	0.401169	down
ENST00000543150.1	ENSG00000245552.6	RP11-712B9.2	transcript	0	0.206674	#NAME?	0.0355806	1	down
ENST00000555937.1	ENSG00000258964.1	RP11-618G20.1	transcript	0	0.789079	#NAME?	0.0133602	0.709019	down
ENST00000563011.1	ENSG00000260936.1	FTO-IT1	transcript	0	0.299257	#NAME?	0.0374265	1	down
ENST00000563592.5	ENSG00000260898.5	ADPGK-AS1	transcript	1.55151	0.0159775	6.60149	0.00183522	0.252819	up
ENST00000582008.5	ENSG00000263753.6	LINC00667	transcript	0.007941	2.94856	-8.53647	0.00589652	0.469528	down
ENST00000582825	ENSG00000264573	RN7SL15P	transcript	1.10413	0	Inf	0.0490873	1	up
ENST00000587944.5	ENSG00000237298.8	TTN-AS1	transcript	0	1.00549	#NAME?	0.0286762	1	down
ENST00000588654.1	ENSG00000188825.13	LINC00910	transcript	0.633238	0	Inf	0.0336026	1	up
ENST00000601033.1	ENSG00000268401.1	CTC-344H19.4	transcript	0	0.601873	#NAME?	0.0390176	1	down
ENST00000606892.1	ENSG00000231889.7	TRAF3IP2-AS1	transcript	1.24933	0.032622	5.25917	0.0299989	1	up
ENST00000612387.1	ENSG00000271895.2	RP4-635E18.8	transcript	3.76644	0	Inf	0.000647053	0.145178	up
ENST00000612515.4	ENSG00000239665.8	RP11-295P9.3	transcript	3.34106	0	Inf	0.000282525	0.0863138	up
ENST00000620339.4	ENSG00000231160.9	KLF3-AS1	transcript	0	2.30408	#NAME?	0.00196888	0.263695	down
ENST00000625218.1	ENSG00000281649.1	EBLN3	transcript	0	1.00054	#NAME?	0.039093	1	down
ENST00000627246.2	ENSG00000281106.2	LINC00282	transcript	0	0.979604	#NAME?	0.00499607	0.428812	down
ENST00000630823.2	ENSG00000281357.2	ARRDC3-AS1	transcript	0	0.948791	#NAME?	0.0203066	0.878247	down
ENST00000634994.1	ENSG00000267002.2	RP11-242D8.1	transcript	0	0.505496	#NAME?	0.0046781	0.413009	down
ENST00000643101	ENSG00000253438	PCAT1	transcript	0.028144	1.7956	-5.99549	0.00355271	0.363948	down
LNC_000011	XLOC_000225	Novel lncRNA	transcript	1.17686	0	Inf	0.00263877	0.306874	up
LNC_000012	XLOC_000254	Novel lncRNA	transcript	1.10113	0	Inf	0.0138651	0.72196	up
LNC_000038	XLOC_000373	Novel lncRNA	transcript	0	0.656967	#NAME?	0.0373371	1	down
LNC_000048	XLOC_000378	Novel lncRNA	transcript	0	2.81844	#NAME?	0.00884822	0.57313	down
LNC_000055	XLOC_000571	Novel lncRNA	transcript	2.74543	0.0110095	7.96214	0.00494912	0.427081	up
LNC_000059	XLOC_000577	Novel lncRNA	transcript	13.7656	0.718908	4.25912	0.011302	0.6456	up
LNC_000065	XLOC_000577	Novel lncRNA	transcript	0	2.64976	#NAME?	0.00777283	0.535893	down
LNC_000069	XLOC_000577	Novel lncRNA	transcript	3.94171	0.441562	3.15813	0.0323811	1	up
LNC_000071	XLOC_000577	Novel lncRNA	transcript	10.6488	0.0121995	9.76965	0.00161619	0.235686	up
LNC_000074	XLOC_000577	Novel lncRNA	transcript	0	13.6996	#NAME?	0.000828129	0.169277	down
LNC_000079	XLOC_000577	Novel lncRNA	transcript	0.023585	7.19446	-8.25287	0.00619571	0.479968	down
LNC_000085	XLOC_000577	Novel lncRNA	transcript	3.13335	0	Inf	0.000739652	0.157956	up
LNC_000086	XLOC_000577	Novel lncRNA	transcript	0.694774	0	Inf	0.0237764	0.960215	up
LNC_000123	XLOC_001098	Novel lncRNA	transcript	0	1.00346	#NAME?	0.0072083	0.515954	down
LNC_000126	XLOC_001163	Novel lncRNA	transcript	1.0491	0.0114155	6.52201	0.0340506	1	up
LNC_000147	XLOC_001433	Novel lncRNA	transcript	0.46637	0.00966	5.59331	0.0444116	1	up
LNC_000188	XLOC_002058	Novel lncRNA	transcript	0	0.36892	#NAME?	0.0133242	0.708106	down
LNC_000190	XLOC_002064	Novel lncRNA	transcript	0	0.385705	#NAME?	0.0271008	1	down
LNC_000246	XLOC_002773	Novel lncRNA	transcript	0.0999575	1.09397	-3.45212	0.0380589	1	down
LNC_000254	XLOC_002840	Novel lncRNA	transcript	0.642327	0	Inf	0.0274167	1	up
LNC_000257	XLOC_002842	Novel lncRNA	transcript	0.0122	0.456934	-5.22703	0.0442734	1	down
LNC_000262	XLOC_002902	Novel lncRNA	transcript	0.748081	0	Inf	0.0422394	1	up
LNC_000267	XLOC_002980	Novel lncRNA	transcript	0	0.393617	#NAME?	0.0251617	0.983464	down
LNC_000288	XLOC_003548	Novel lncRNA	transcript	0	0.486774	#NAME?	0.00205563	0.268319	down
LNC_000325	XLOC_004131	Novel lncRNA	transcript	2.5008	0	Inf	1.456e-05	0.00997472	up
LNC_000333	XLOC_004494	Novel lncRNA	transcript	1.23472	0	Inf	0.0479505	1	up
LNC_000344	XLOC_004733	Novel lncRNA	transcript	0.633918	0	Inf	0.00676033	0.50359	up
LNC_000353	XLOC_004932	Novel lncRNA	transcript	0.672083	0.049449	3.76463	0.0444497	1	up
LNC_000383	XLOC_005348	Novel lncRNA	transcript	0.166084	2.30794	-3.79662	0.0101907	0.611432	down
LNC_000385	XLOC_005348	Novel lncRNA	transcript	0.0219875	0.719541	-5.03232	0.0214452	0.910139	down
LNC_000386	XLOC_005348	Novel lncRNA	transcript	0	0.761579	#NAME?	0.00747244	0.523664	down
LNC_000399	XLOC_005348	Novel lncRNA	transcript	2.87332	0	Inf	0.00541534	0.449441	up
LNC_000404	XLOC_005348	Novel lncRNA	transcript	0.649287	0	Inf	0.0211348	0.899916	up
LNC_000410	XLOC_005348	Novel lncRNA	transcript	2.13717	0.191475	3.48047	0.0463901	1	up
LNC_000515	XLOC_006188	Novel lncRNA	transcript	0.488106	0	Inf	0.0494358	1	up
LNC_000541	XLOC_006391	Novel lncRNA	transcript	0	0.139953	#NAME?	0.0310007	1	down
LNC_000571	XLOC_006911	Novel lncRNA	transcript	0.311258	0	Inf	0.0437173	1	up
LNC_000617	XLOC_008149	Novel lncRNA	transcript	0	0.147852	#NAME?	0.0203094	0.878247	down
LNC_000634	XLOC_008370	Novel lncRNA	transcript	0.050961	0.62126	-3.60773	0.0302747	1	down
LNC_000635	XLOC_008370	Novel lncRNA	transcript	0.201007	0	Inf	0.0138653	0.72196	up
LNC_000644	XLOC_008504	Novel lncRNA	transcript	0.725054	0.012399	5.86979	0.0194295	0.857247	up
LNC_000704	XLOC_009594	Novel lncRNA	transcript	0.449309	0	Inf	0.00824148	0.550266	up
LNC_000719	XLOC_009893	Novel lncRNA	transcript	1.57432	0	Inf	0.00347332	0.359539	up
LNC_000741	XLOC_010298	Novel lncRNA	transcript	0.495293	0	Inf	0.00515019	0.435857	up
LNC_000876	XLOC_012719	Novel lncRNA	transcript	0	0.554921	#NAME?	0.0278831	1	down
LNC_000880	XLOC_012719	Novel lncRNA	transcript	0.0152305	0.579925	-5.25083	0.00703239	0.510879	down
LNC_000959	XLOC_014131	Novel lncRNA	transcript	1.20569	0.013252	6.5075	0.00819052	0.549134	up
LNC_000966	XLOC_014182	Novel lncRNA	transcript	0	0.527235	#NAME?	0.0426152	1	down
LNC_001009	XLOC_014635	Novel lncRNA	transcript	0.0059775	0.712185	-6.89657	0.00203079	0.267271	down
LNC_001013	XLOC_014635	Novel lncRNA	transcript	0	0.152327	#NAME?	0.024197	0.96841	down
LNC_001033	XLOC_014635	Novel lncRNA	transcript	0	0.343924	#NAME?	0.0208422	0.893088	down
LNC_001057	XLOC_014635	Novel lncRNA	transcript	0.721088	0	Inf	0.0436445	1	up
LNC_001059	XLOC_014635	Novel lncRNA	transcript	0	0.921521	#NAME?	0.00184062	0.252819	down
LNC_001061	XLOC_014635	Novel lncRNA	transcript	0	0.792423	#NAME?	0.000311769	0.09047	down
LNC_001068	XLOC_014635	Novel lncRNA	transcript	0.205932	0	Inf	0.0229317	0.943352	up
LNC_001076	XLOC_014635	Novel lncRNA	transcript	0	1.42794	#NAME?	0.0311916	1	down
LNC_001087	XLOC_014635	Novel lncRNA	transcript	0	1.03231	#NAME?	0.0392949	1	down
LNC_001119	XLOC_014664	Novel lncRNA	transcript	0.362772	0	Inf	0.0468382	1	up
LNC_001136	XLOC_014829	Novel lncRNA	transcript	0.495925	0	Inf	0.029984	1	up
LNC_001142	XLOC_014829	Novel lncRNA	transcript	0	1.5942	#NAME?	0.00168179	0.242173	down
LNC_001156	XLOC_015037	Novel lncRNA	transcript	0.521071	0.012272	5.40804	0.042208	1	up
LNC_001159	XLOC_015066	Novel lncRNA	transcript	0	0.423673	#NAME?	0.00423883	0.392745	down
LNC_001183	XLOC_015274	Novel lncRNA	transcript	0.230819	0	Inf	0.032623	1	up
LNC_001202	XLOC_015450	Novel lncRNA	transcript	0	0.909596	#NAME?	0.00821429	0.549787	down
LNC_001221	XLOC_015597	Novel lncRNA	transcript	0.67042	0	Inf	0.00153861	0.231377	up
LNC_001223	XLOC_015622	Novel lncRNA	transcript	1.00517	0	Inf	0.0453009	1	up
LNC_001263	XLOC_016240	Novel lncRNA	transcript	0	0.747576	#NAME?	0.000220512	0.0738866	down
LNC_001285	XLOC_016659	Novel lncRNA	transcript	0.0321945	0.558593	-4.11691	0.0495887	1	down
LNC_001343	XLOC_017575	Novel lncRNA	transcript	0	0.848827	#NAME?	0.0452109	1	down
LNC_001370	XLOC_018189	Novel lncRNA	transcript	0.511046	0.02256	4.50162	0.0360242	1	up
LNC_001549	XLOC_022192	Novel lncRNA	transcript	0.3878	0	Inf	0.0236118	0.957374	up
LNC_001571	XLOC_022497	Novel lncRNA	transcript	0	0.973367	#NAME?	0.00245752	0.299405	down
LNC_001582	XLOC_022841	Novel lncRNA	transcript	0.405894	0	Inf	0.0383208	1	up
LNC_001624	XLOC_024267	Novel lncRNA	transcript	0.419449	0	Inf	0.00710188	0.513939	up
LNC_001693	XLOC_025540	Novel lncRNA	transcript	0.941816	0	Inf	0.0173815	0.817058	up
LNC_001740	XLOC_026266	Novel lncRNA	transcript	0	0.512704	#NAME?	0.00103827	0.185116	down
LNC_001741	XLOC_026266	Novel lncRNA	transcript	1.44443	0	Inf	1.75657e-06	0.00209009	up
LNC_001761	XLOC_026694	Novel lncRNA	transcript	0.904072	0	Inf	0.00749804	0.524158	up
LNC_001769	XLOC_026710	Novel lncRNA	transcript	0.788213	0	Inf	0.0467245	1	up
LNC_001842	XLOC_028149	Novel lncRNA	transcript	0	0.329419	#NAME?	0.0317104	1	down
LNC_001870	XLOC_029041	Novel lncRNA	transcript	0.333867	0.000341	9.93529	0.0100596	0.610966	up
LNC_001871	XLOC_029044	Novel lncRNA	transcript	0.50988	0	Inf	0.000217482	0.0733842	up
LNC_001884	XLOC_029331	Novel lncRNA	transcript	1.41567	0	Inf	9.72003e-07	0.00130802	up
LNC_001940	XLOC_030414	Novel lncRNA	transcript	0.728105	0	Inf	0.0291128	1	up
LNC_001941	XLOC_030414	Novel lncRNA	transcript	0	0.51179	#NAME?	0.0360905	1	down
LNC_001956	XLOC_030610	Novel lncRNA	transcript	0.0151945	1.01467	-6.06131	0.00589709	0.469528	down
LNC_001966	XLOC_030618	Novel lncRNA	transcript	0.319993	0	Inf	0.020074	0.870971	up
LNC_001967	XLOC_030618	Novel lncRNA	transcript	0.0655555	1.13999	-4.12016	0.0362128	1	down
LNC_001984	XLOC_031277	Novel lncRNA	transcript	0.869248	0	Inf	0.0194109	0.856822	up
LNC_002005	XLOC_031441	Novel lncRNA	transcript	0.464	0	Inf	0.0305346	1	up
LNC_002027	XLOC_031848	Novel lncRNA	transcript	0.387705	0	Inf	0.043643	1	up
LNC_002084	XLOC_033189	Novel lncRNA	transcript	0	0.2612	#NAME?	0.0379395	1	down
LNC_002210	XLOC_035263	Novel lncRNA	transcript	0	0.287758	#NAME?	0.0241885	0.96841	down
LNC_002222	XLOC_035709	Novel lncRNA	transcript	0.571835	0	Inf	0.00781626	0.537104	up
LNC_002223	XLOC_035709	Novel lncRNA	transcript	0	0.231461	#NAME?	0.0294567	1	down
LNC_002311	XLOC_037465	Novel lncRNA	transcript	0.587413	0	Inf	0.00721268	0.515954	up
LNC_002341	XLOC_038304	Novel lncRNA	transcript	0	0.331456	#NAME?	0.00428883	0.396402	down
LNC_002351	XLOC_038397	Novel lncRNA	transcript	0.551469	0	Inf	0.0262859	1	up
LNC_002357	XLOC_038443	Novel lncRNA	transcript	0.031108	0.576274	-4.2114	0.0337399	1	down
LNC_002358	XLOC_038443	Novel lncRNA	transcript	0.666018	0.0213995	4.95991	0.0122039	0.672627	up
LNC_002362	XLOC_038496	Novel lncRNA	transcript	0	0.463935	#NAME?	0.000935096	0.177751	down
LNC_002378	XLOC_038751	Novel lncRNA	transcript	0	0.293845	#NAME?	0.0134078	0.710545	down
LNC_002392	XLOC_038919	Novel lncRNA	transcript	0	0.401112	#NAME?	0.0117736	0.661315	down
LNC_002412	XLOC_039120	Novel lncRNA	transcript	0.035778	0.947096	-4.72637	0.0187495	0.846425	down
LNC_002560	XLOC_041795	Novel lncRNA	transcript	0.925812	0	Inf	0.00703123	0.510879	up
LNC_002565	XLOC_041866	Novel lncRNA	transcript	0.457637	0	Inf	0.00284342	0.321478	up
LNC_002571	XLOC_042118	Novel lncRNA	transcript	0	0.279827	#NAME?	0.0286759	1	down
LNC_002581	XLOC_042219	Novel lncRNA	transcript	1.05533	0.008949	6.88175	0.00242778	0.296636	up
LNC_002624	XLOC_043263	Novel lncRNA	transcript	0.330758	0	Inf	0.0211342	0.899916	up
LNC_002625	XLOC_043263	Novel lncRNA	transcript	0.222018	0	Inf	0.0291111	1	up
LNC_002667	XLOC_043785	Novel lncRNA	transcript	0.801187	0.057109	3.81035	0.0486789	1	up
LNC_002907	XLOC_047618	Novel lncRNA	transcript	0	0.557724	#NAME?	0.0493021	1	down
LNC_002929	XLOC_047937	Novel lncRNA	transcript	0.797219	0.096791	3.04203	0.0467941	1	up
LNC_002930	XLOC_048046	Novel lncRNA	transcript	0.503641	0.0213375	4.56093	0.0494015	1	up
LNC_003091	XLOC_051106	Novel lncRNA	transcript	0	0.452937	#NAME?	0.0166984	0.801121	down
LNC_003230	XLOC_054374	Novel lncRNA	transcript	0.183615	0	Inf	0.033586	1	up
LNC_003517	XLOC_059818	Novel lncRNA	transcript	0.0478	1.04843	-4.45508	0.0350115	1	down
LNC_003579	XLOC_060409	Novel lncRNA	transcript	0.298929	0	Inf	0.0325991	1	up
LNC_003590	XLOC_060433	Novel lncRNA	transcript	0.0260365	0.839743	-5.01134	0.0248484	0.977317	down
LNC_003599	XLOC_060613	Novel lncRNA	transcript	0.802002	0	Inf	0.0116035	0.655496	up
LNC_003811	XLOC_065371	Novel lncRNA	transcript	0	0.908795	#NAME?	0.00632678	0.484859	down
LNC_003823	XLOC_065639	Novel lncRNA	transcript	0.019849	0.591084	-4.89622	0.0217165	0.917337	down
LNC_003872	XLOC_066643	Novel lncRNA	transcript	1.42216	0.0911855	3.96313	0.0120121	0.667212	up
LNC_003905	XLOC_067134	Novel lncRNA	transcript	0.497107	0	Inf	0.0222573	0.92902	up
LNC_003975	XLOC_068550	Novel lncRNA	transcript	0.0055235	0.288795	-5.70832	0.0486631	1	down
LNC_004033	XLOC_069285	Novel lncRNA	transcript	0.882572	0	Inf	0.0291178	1	up
LNC_004039	XLOC_069321	Novel lncRNA	transcript	0	0.501251	#NAME?	0.0418553	1	down
LNC_004056	XLOC_070220	Novel lncRNA	transcript	0.057402	0.824866	-3.84499	0.0251128	0.983464	down
LNC_004087	XLOC_070799	Novel lncRNA	transcript	0	0.531659	#NAME?	0.0178079	0.827323	down
LNC_004117	XLOC_071208	Novel lncRNA	transcript	0.973162	0.0548	4.15043	0.0361533	1	up
LNC_004148	XLOC_071759	Novel lncRNA	transcript	0	0.693569	#NAME?	0.00041439	0.109816	down
LNC_004219	XLOC_072992	Novel lncRNA	transcript	0.644003	0	Inf	0.0137329	0.717941	up
LNC_004293	XLOC_074284	Novel lncRNA	transcript	0.842772	0	Inf	0.0452943	1	up
LNC_004327	XLOC_075111	Novel lncRNA	transcript	0	0.754853	#NAME?	0.0200038	0.870023	down
LNC_004334	XLOC_075298	Novel lncRNA	transcript	1.59881	0	Inf	0.000525416	0.130426	up
LNC_004343	XLOC_075357	Novel lncRNA	transcript	5.15504	0	Inf	0.0130867	0.701115	up
LNC_004344	XLOC_075357	Novel lncRNA	transcript	0.033107	8.2826	-7.9668	0.0191189	0.853897	down
LNC_004352	XLOC_075559	Novel lncRNA	transcript	0	0.27305	#NAME?	0.0256285	0.99466	down
LNC_004369	XLOC_075960	Novel lncRNA	transcript	0	0.481796	#NAME?	0.0172716	0.81418	down
LNC_004381	XLOC_076040	Novel lncRNA	transcript	0.651616	0.0019945	8.35185	0.034657	1	up
LNC_004398	XLOC_076431	Novel lncRNA	transcript	0	0.640397	#NAME?	0.0448057	1	down
LNC_004478	XLOC_078198	Novel lncRNA	transcript	0	0.516736	#NAME?	0.0011443	0.195852	down
LNC_004481	XLOC_078198	Novel lncRNA	transcript	0.739608	5e-07	20.4964	0.00144411	0.226407	up
LNC_004485	XLOC_078198	Novel lncRNA	transcript	0	0.467088	#NAME?	0.00878992	0.57136	down
LNC_004490	XLOC_078198	Novel lncRNA	transcript	0	0.51597	#NAME?	0.0231223	0.946272	down
LNC_004497	XLOC_078198	Novel lncRNA	transcript	0.684523	0	Inf	0.012951	0.698489	up
LNC_004505	XLOC_078217	Novel lncRNA	transcript	0	0.22007	#NAME?	0.0216801	0.916139	down
LNC_004524	XLOC_078627	Novel lncRNA	transcript	0	0.530219	#NAME?	0.0220134	0.922691	down
LNC_004559	XLOC_079059	Novel lncRNA	transcript	0.359029	0	Inf	0.0185761	0.844994	up
LNC_004636	XLOC_080835	Novel lncRNA	transcript	0.429275	0	Inf	0.0159626	0.777114	up
LNC_004649	XLOC_081494	Novel lncRNA	transcript	0	0.618346	#NAME?	0.000178111	0.0635121	down
LNC_004651	XLOC_081494	Novel lncRNA	transcript	0.000146	0.216678	-10.5354	0.0454792	1	down
LNC_004664	XLOC_081889	Novel lncRNA	transcript	0	0.405487	#NAME?	0.0125086	0.681423	down
LNC_004670	XLOC_082024	Novel lncRNA	transcript	0.601964	0	Inf	0.0322601	1	up
LNC_004672	XLOC_082053	Novel lncRNA	transcript	0.954728	0	Inf	0.00870953	0.569409	up
LNC_004797	XLOC_083096	Novel lncRNA	transcript	0.561942	0	Inf	0.0384608	1	up
LNC_004800	XLOC_083096	Novel lncRNA	transcript	0	2.11451	#NAME?	0.0419339	1	down
LNC_004880	XLOC_083710	Novel lncRNA	transcript	0	0.359689	#NAME?	0.0493681	1	down
LNC_004942	XLOC_084737	Novel lncRNA	transcript	0.917808	0	Inf	0.00970116	0.599617	up
LNC_004943	XLOC_084737	Novel lncRNA	transcript	0.746247	0	Inf	0.00149238	0.229518	up
LNC_004944	XLOC_084737	Novel lncRNA	transcript	0	0.465009	#NAME?	0.0474953	1	down
LNC_004972	XLOC_085664	Novel lncRNA	transcript	0.704156	0	Inf	0.0383138	1	up
LNC_004983	XLOC_085879	Novel lncRNA	transcript	1.79511	0.022185	6.33834	0.00459268	0.410069	up
LNC_005084	XLOC_087881	Novel lncRNA	transcript	0.691929	0.0105815	6.03101	0.0192363	0.855803	up
LNC_005290	XLOC_091163	Novel lncRNA	transcript	0.740931	0	Inf	0.01729	0.81418	up
LNC_005297	XLOC_091207	Novel lncRNA	transcript	0.345903	0	Inf	0.0436366	1	up
LNC_005337	XLOC_092409	Novel lncRNA	transcript	0.74049	0	Inf	0.00105358	0.186392	up
LNC_005369	XLOC_092939	Novel lncRNA	transcript	0.658516	0	Inf	0.0252206	0.983464	up
LNC_005475	XLOC_095677	Novel lncRNA	transcript	0	0.801182	#NAME?	0.00148271	0.228341	down
LNC_005476	XLOC_095677	Novel lncRNA	transcript	0	0.356103	#NAME?	0.00593903	0.471113	down
LNC_005632	XLOC_100240	Novel lncRNA	transcript	0	0.915924	#NAME?	0.0239185	0.962061	down
LNC_005785	XLOC_103024	Novel lncRNA	transcript	0.00513	1.32317	-8.01082	0.0194845	0.859341	down
LNC_005997	XLOC_107100	Novel lncRNA	transcript	2.17338	0.111941	4.27913	0.0196826	0.863696	up
LNC_006022	XLOC_107717	Novel lncRNA	transcript	0.277467	0	Inf	0.0219994	0.922691	up
LNC_006055	XLOC_108894	Novel lncRNA	transcript	0.872826	0.0410255	4.4111	0.0428774	1	up
LNC_006063	XLOC_109053	Novel lncRNA	transcript	1.29747	0	Inf	0.0092858	0.585414	up
LNC_006101	XLOC_109574	Novel lncRNA	transcript	0.441779	0	Inf	0.0383125	1	up
LNC_006117	XLOC_109723	Novel lncRNA	transcript	0.494947	0.012152	5.34801	0.0387071	1	up
LNC_006146	XLOC_110049	Novel lncRNA	transcript	0	0.706889	#NAME?	0.0294537	1	down
LNC_006162	XLOC_110132	Novel lncRNA	transcript	0.666559	0.047932	3.79767	0.04041	1	up
LNC_006250	XLOC_111741	Novel lncRNA	transcript	0.728302	0	Inf	0.0484636	1	up
LNC_006277	XLOC_112537	Novel lncRNA	transcript	0.004741	0.521869	-6.78235	0.0232808	0.949191	down
LNC_006283	XLOC_112538	Novel lncRNA	transcript	0	0.432088	#NAME?	0.000320688	0.0920048	down
LNC_006289	XLOC_112538	Novel lncRNA	transcript	0.624424	0	Inf	0.000830514	0.169458	up
LNC_006348	XLOC_114022	Novel lncRNA	transcript	0.723252	0	Inf	0.0232059	0.946983	up
LNC_006377	XLOC_114913	Novel lncRNA	transcript	0.0156	0.5353	-5.10073	0.022299	0.92902	down
LNC_006432	XLOC_116031	Novel lncRNA	transcript	0.256619	0	Inf	0.0315075	1	up
LNC_006498	XLOC_117153	Novel lncRNA	transcript	0.739781	0	Inf	0.000978009	0.180641	up
LNC_006501	XLOC_117302	Novel lncRNA	transcript	1.5052	0	Inf	0.00950129	0.593702	up
LNC_006646	XLOC_120820	Novel lncRNA	transcript	0.013014	0.415487	-4.99667	0.0427367	1	down
LNC_006667	XLOC_121256	Novel lncRNA	transcript	0.768683	0	Inf	0.00801283	0.541139	up
LNC_006704	XLOC_121981	Novel lncRNA	transcript	0.503051	0.0111065	5.50123	0.047764	1	up
LNC_006710	XLOC_121984	Novel lncRNA	transcript	0.568694	0	Inf	0.0071875	0.51529	up
LNC_006836	XLOC_124765	Novel lncRNA	transcript	0.04961	0.767644	-3.95173	0.0465229	1	down
LNC_006883	XLOC_125767	Novel lncRNA	transcript	1.21467	0.01888	6.00756	0.010444	0.619856	up
LNC_006948	XLOC_127124	Novel lncRNA	transcript	0.74705	0.056391	3.72767	0.0249944	0.981013	up
LNC_006986	XLOC_128487	Novel lncRNA	transcript	0	0.278019	#NAME?	0.0413821	1	down
LNC_007030	XLOC_129021	Novel lncRNA	transcript	0.427959	0	Inf	0.0211334	0.899916	up
LNC_007067	XLOC_130078	Novel lncRNA	transcript	0	0.318949	#NAME?	0.0441591	1	down
LNC_007084	XLOC_130259	Novel lncRNA	transcript	0.005029	0.638539	-6.98836	0.0451644	1	down
LNC_007108	XLOC_130368	Novel lncRNA	transcript	0.807587	0.00579	7.12391	0.00139956	0.222508	up
LNC_007226	XLOC_133117	Novel lncRNA	transcript	0.0021615	0.555489	-8.00558	0.0196093	0.861149	down
LNC_007244	XLOC_133379	Novel lncRNA	transcript	1.00329	0	Inf	0.00368903	0.369354	up
LNC_007260	XLOC_133406	Novel lncRNA	transcript	0	0.636521	#NAME?	0.00554601	0.457265	down
LNC_007306	XLOC_134187	Novel lncRNA	transcript	0.013667	0.283455	-4.37435	0.0260176	1	down
LNC_007361	XLOC_135908	Novel lncRNA	transcript	0	0.688815	#NAME?	0.00250802	0.301919	down
LNC_007405	XLOC_137621	Novel lncRNA	transcript	0	0.765284	#NAME?	0.0182689	0.838244	down
LNC_007415	XLOC_137683	Novel lncRNA	transcript	0	0.521594	#NAME?	0.000460508	0.120219	down
LNC_007429	XLOC_137911	Novel lncRNA	transcript	5.10415	0.0206705	7.94795	0.00170685	0.244846	up
LNC_007488	XLOC_138821	Novel lncRNA	transcript	0.041002	0.764516	-4.22078	0.0439411	1	down
LNC_007489	XLOC_138821	Novel lncRNA	transcript	0	0.895158	#NAME?	0.00306983	0.334988	down
LNC_007495	XLOC_138907	Novel lncRNA	transcript	0	0.186495	#NAME?	0.043415	1	down
LNC_007527	XLOC_139489	Novel lncRNA	transcript	0	0.485684	#NAME?	0.0374131	1	down
LNC_007739	XLOC_143808	Novel lncRNA	transcript	0.739418	0.0247	4.90381	0.0159661	0.777114	up
LNC_007797	XLOC_146360	Novel lncRNA	transcript	0.540612	0	Inf	0.00463691	0.412515	up
LNC_007860	XLOC_148057	Novel lncRNA	transcript	0	0.608827	#NAME?	0.000712707	0.153955	down
LNC_007868	XLOC_148208	Novel lncRNA	transcript	0.014173	0.226882	-4.00072	0.0495281	1	down
LNC_007922	XLOC_149245	Novel lncRNA	transcript	0	7.34148	#NAME?	3.70683e-05	0.0204886	down
LNC_007932	XLOC_149245	Novel lncRNA	transcript	12.5474	0.269912	5.53876	0.00298534	0.328472	up
LNC_007937	XLOC_149245	Novel lncRNA	transcript	6.56345	0.63988	3.35858	0.0450888	1	up
LNC_007987	XLOC_149839	Novel lncRNA	transcript	0.0941535	3.2183	-5.09514	0.00113868	0.195852	down
LNC_008018	XLOC_150668	Novel lncRNA	transcript	0	0.533049	#NAME?	0.0119431	0.665366	down
LNC_008094	XLOC_152259	Novel lncRNA	transcript	0.349358	0	Inf	0.0189384	0.849704	up
LNC_008101	XLOC_152373	Novel lncRNA	transcript	0.404064	0	Inf	0.031241	1	up
LNC_008117	XLOC_152840	Novel lncRNA	transcript	0.939117	0	Inf	0.0121419	0.671639	up
LNC_008162	XLOC_153718	Novel lncRNA	transcript	0	0.519717	#NAME?	0.0444799	1	down
LNC_008187	XLOC_155062	Novel lncRNA	transcript	0.350062	0	Inf	0.00329162	0.348714	up
LNC_008199	XLOC_155358	Novel lncRNA	transcript	0	0.535601	#NAME?	0.0130864	0.701115	down
LNC_008207	XLOC_155398	Novel lncRNA	transcript	0	1.13806	#NAME?	0.0127832	0.691715	down
LNC_008221	XLOC_155586	Novel lncRNA	transcript	0.394232	0	Inf	0.00558413	0.458401	up
LNC_008227	XLOC_155653	Novel lncRNA	transcript	3.37661	0	Inf	0.0131234	0.701721	up
LNC_008335	XLOC_157047	Novel lncRNA	transcript	0	0.51078	#NAME?	0.0378397	1	down
LNC_008343	XLOC_157106	Novel lncRNA	transcript	0.256568	0	Inf	0.00744489	0.523664	up
LNC_008514	XLOC_160523	Novel lncRNA	transcript	0.321395	0	Inf	0.0290607	1	up
LNC_008519	XLOC_160543	Novel lncRNA	transcript	0.010212	0.379467	-5.21564	0.0405868	1	down
LNC_008639	XLOC_162573	Novel lncRNA	transcript	0.485882	0	Inf	0.0333726	1	up
LNC_008671	XLOC_163494	Novel lncRNA	transcript	0.890198	0	Inf	4.07703e-06	0.00400748	up
LNC_008674	XLOC_163662	Novel lncRNA	transcript	0.04752	0.858263	-4.17481	0.0303142	1	down
LNC_008693	XLOC_164132	Novel lncRNA	transcript	0	0.675825	#NAME?	0.000106962	0.0444089	down
LNC_008857	XLOC_167524	Novel lncRNA	transcript	0.017786	0.39856	-4.48598	0.0339073	1	down
LNC_008954	XLOC_169942	Novel lncRNA	transcript	0	0.643108	#NAME?	0.00044253	0.116603	down
LNC_008979	XLOC_170423	Novel lncRNA	transcript	0.282275	0	Inf	0.0185222	0.844488	up
LNC_009103	XLOC_172945	Novel lncRNA	transcript	0	0.378758	#NAME?	0.0281208	1	down
LNC_009115	XLOC_173091	Novel lncRNA	transcript	0.854685	0.088487	3.27186	0.0499959	1	up
LNC_009204	XLOC_174510	Novel lncRNA	transcript	0.328176	0	Inf	0.0252196	0.983464	up
LNC_009224	XLOC_174932	Novel lncRNA	transcript	0	0.808802	#NAME?	0.0439347	1	down
LNC_009241	XLOC_175614	Novel lncRNA	transcript	0.799727	0.060603	3.72205	0.0475423	1	up
LNC_009243	XLOC_175622	Novel lncRNA	transcript	0.309275	0	Inf	0.0266673	1	up
LNC_009408	XLOC_180331	Novel lncRNA	transcript	0.062768	0.653783	-3.38071	0.0368435	1	down
LNC_009409	XLOC_180331	Novel lncRNA	transcript	0.0200415	0.534311	-4.73662	0.00848197	0.558732	down
LNC_009442	XLOC_180849	Novel lncRNA	transcript	0.475811	0	Inf	0.0281941	1	up
LNC_009500	XLOC_182494	Novel lncRNA	transcript	0	0.762723	#NAME?	0.00978454	0.603067	down
LNC_009551	XLOC_184880	Novel lncRNA	transcript	0.224495	0	Inf	0.0383098	1	up
LNC_009581	XLOC_185501	Novel lncRNA	transcript	0.261491	0	Inf	0.0384359	1	up
LNC_009604	XLOC_185912	Novel lncRNA	transcript	0	0.847792	#NAME?	0.0470564	1	down
LNC_009706	XLOC_188773	Novel lncRNA	transcript	0.577958	0.034952	4.04752	0.0317056	1	up
LNC_009707	XLOC_188773	Novel lncRNA	transcript	0	0.432158	#NAME?	0.017153	0.813654	down
LNC_009776	XLOC_189531	Novel lncRNA	transcript	1.61618	0.044792	5.17321	0.00857129	0.562649	up
LNC_009781	XLOC_189710	Novel lncRNA	transcript	0.373551	0	Inf	0.0137614	0.718392	up
LNC_009826	XLOC_190967	Novel lncRNA	transcript	0	0.110594	#NAME?	0.00997696	0.60895	down
LNC_009862	XLOC_191817	Novel lncRNA	transcript	0.436321	0	Inf	0.0468463	1	up
LNC_009875	XLOC_192231	Novel lncRNA	transcript	0.018993	0.833438	-5.45553	0.0315102	1	down
LNC_010009	XLOC_196050	Novel lncRNA	transcript	0.725742	0	Inf	0.00916954	0.583224	up
LNC_010088	XLOC_198211	Novel lncRNA	transcript	0.740217	0	Inf	0.0079982	0.541139	up
LNC_010094	XLOC_198304	Novel lncRNA	transcript	0	0.443655	#NAME?	0.0112506	0.643923	down
LNC_010100	XLOC_198375	Novel lncRNA	transcript	0.0297395	0.801106	-4.75154	0.0383087	1	down
LNC_010152	XLOC_199967	Novel lncRNA	transcript	0.425891	0	Inf	0.0396542	1	up
LNC_010184	XLOC_200677	Novel lncRNA	transcript	0.236524	0	Inf	0.030703	1	up
LNC_010264	XLOC_202657	Novel lncRNA	transcript	0	0.381572	#NAME?	0.0222964	0.92902	down
LNC_010274	XLOC_202885	Novel lncRNA	transcript	1.08939	0.000179	12.5713	0.0249849	0.980979	up
LNC_010284	XLOC_203033	Novel lncRNA	transcript	0.457163	0	Inf	0.0111555	0.640752	up
LNC_010304	XLOC_203716	Novel lncRNA	transcript	0	0.405765	#NAME?	0.0424767	1	down
LNC_010402	XLOC_205692	Novel lncRNA	transcript	0	0.632554	#NAME?	0.0267484	1	down
LNC_010416	XLOC_205766	Novel lncRNA	transcript	0.396332	0	Inf	0.0368444	1	up
LNC_010424	XLOC_205909	Novel lncRNA	transcript	0	0.297783	#NAME?	0.017235	0.81418	down
