# Supplementary material for: RNA sequencing of CD4 T-cells reveals the relationships between lncRNA-mRNA co-expression in elite controller vs. HIV-positive infected patients
Source: PeerJ. 2020 Apr 21;8:e8911. doi: 10.7717/peerj.8911 (PMC7182024; doi:10.7717/peerj.8911)
Supplement: Table S6 [file peerj-08-8911-s010.xlsx]

## Sheet: Sheet1
The 1109 co-expression relationships as linear correlations whereby one lncRNA targets one mRNA
lncRNA_ID	lncRNA_Gene_ID	lncRNA_Gene_Symbol	Status	mRNA_ID	mRNA_Gene_ID	mRNA_Gene_Symbol	mRNA_Gene_Description	Pearson_correlation	Pvalue
LNC_001223	XLOC_015622	Novel lncRNA	Novel_lncRNA	ENST00000382581	ENSG00000179010	MRFAP1	MORF4 family-associated protein 1	-0.950035	2.56656e-05
LNC_006162	XLOC_110132	Novel lncRNA	Novel_lncRNA	ENST00000320912	ENSG00000179010	MRFAP1	MORF4 family-associated protein 1	0.950303	2.51277e-05
LNC_006432	XLOC_116031	Novel lncRNA	Novel_lncRNA	ENST00000432455	ENSG00000196576	PLXNB2	-||Sema domain||WD40/YVTN repeat-like-containing domain superfamily||Immunoglobulin E-set||PSI domain||Plexin, cytoplasmic RasGAP domain||Sema domain superfamily||IPT domain||Rho GTPase activation protein||Immunoglobulin-like fold||Plexin repeat||Plexin family	0.950321	2.50924e-05
LNC_004381	XLOC_076040	Novel lncRNA	Novel_lncRNA	ENST00000520553	ENSG00000101336	HCK	SH3 domain||-||SH2 domain||SH3-like domain superfamily||Tyrosine-protein kinase, catalytic domain||Protein kinase domain||SH2 domain superfamily||Tyrosine-protein kinase, active site||Serine-threonine/tyrosine-protein kinase, catalytic domain||Tyrosine-protein kinase HCK, SH2 domain||Protein kinase, ATP binding site||Protein kinase-like domain superfamily	0.95039	2.49558e-05
ENST00000432070.2	ENSG00000230091.6	TMEM254-AS1	Annotated_lncRNA	ENST00000374650	ENSG00000003400	CASP10	Caspase-10||Peptidase family C14A, cysteine active site||Peptidase C14, p20 domain||Death effector domain||Caspase-like domain superfamily||Peptidase family C14A, His active site||-||Peptidase C14A, caspase catalytic domain||Peptidase C14, caspase non-catalytic subunit p10||Death-like domain superfamily	0.950531	2.46778e-05
LNC_009875	XLOC_192231	Novel lncRNA	Novel_lncRNA	ENST00000418724	ENSG00000236104	ZBTB22	BTB/POZ domain||Zinc finger C2H2 superfamily||SKP1/BTB/POZ domain superfamily||Zinc finger C2H2-type||Zinc finger and BTB domain-containing protein 22	0.950567	2.46068e-05
LNC_000071	XLOC_000577	Novel lncRNA	Novel_lncRNA	ENST00000419067	ENSG00000106348	IMPDH1	IMP dehydrogenase / GMP reductase, conserved site||-||Inosine-5'-monophosphate dehydrogenase||IMP dehydrogenase/GMP reductase||CBS domain||Aldolase-type TIM barrel	0.950604	2.45347e-05
LNC_004943	XLOC_084737	Novel lncRNA	Novel_lncRNA	ENST00000531433	ENSG00000140090	SLC24A4	Sodium/calcium exchanger membrane region||Sodium/potassium/calcium exchanger||Sodium/potassium/calcium exchanger 4	0.950667	2.44116e-05
LNC_004943	XLOC_084737	Novel lncRNA	Novel_lncRNA	ENST00000457098	ENSG00000115207	GTF3C2	WD40/YVTN repeat-like-containing domain superfamily||-||WD40-repeat-containing domain superfamily||WD40 repeat, conserved site||WD40-repeat-containing domain||WD40 repeat	0.950667	2.44116e-05
LNC_004943	XLOC_084737	Novel lncRNA	Novel_lncRNA	ENST00000526693	ENSG00000177697	CD151	Tetraspanin, EC2 domain superfamily||-||Tetraspanin||Tetraspanin/Peripherin||Tetraspanin, conserved site	0.950667	2.44116e-05
LNC_004943	XLOC_084737	Novel lncRNA	Novel_lncRNA	ENST00000543238	ENSG00000103227	LMF1	-||Lipase maturation factor	0.950667	2.44116e-05
LNC_004943	XLOC_084737	Novel lncRNA	Novel_lncRNA	ENST00000619145	ENSG00000174669	SLC29A2	Nucleoside transporter ENT1/ENT2||-||Equilibrative nucleoside transporter||Equilibrative nucleoside transporter 2||MFS transporter superfamily	0.950667	2.44116e-05
LNC_004943	XLOC_084737	Novel lncRNA	Novel_lncRNA	ENST00000530165	ENSG00000254986	DPP3	Dipeptidyl-peptidase 3||-	0.950667	2.44109e-05
LNC_004943	XLOC_084737	Novel lncRNA	Novel_lncRNA	ENST00000405222	ENSG00000138101	DTNB	EF-hand domain, type 1||-||Zinc finger, ZZ-type||EF-hand domain, type 2||EF-hand domain pair||Distrobrevin	0.950672	2.44005e-05
LNC_004943	XLOC_084737	Novel lncRNA	Novel_lncRNA	ENST00000642260	ENSG00000159023	EPB41	FERM conserved site||Band 4.1 domain||FERM central domain||FERM, C-terminal PH-like domain||Ubiquitin-like domain superfamily||-||PH-like domain superfamily||Band 4.1, C-terminal||FERM superfamily, second domain||SAB domain||Ezrin/radixin/moesin-like||FERM, N-terminal||FERM adjacent (FA)||FERM/acyl-CoA-binding protein superfamily||FERM domain	0.950785	2.41817e-05
LNC_002392	XLOC_038919	Novel lncRNA	Novel_lncRNA	ENST00000374650	ENSG00000003400	CASP10	Caspase-10||Peptidase family C14A, cysteine active site||Peptidase C14, p20 domain||Death effector domain||Caspase-like domain superfamily||Peptidase family C14A, His active site||-||Peptidase C14A, caspase catalytic domain||Peptidase C14, caspase non-catalytic subunit p10||Death-like domain superfamily	0.950968	2.38301e-05
LNC_007489	XLOC_138821	Novel lncRNA	Novel_lncRNA	ENST00000638338	ENSG00000117620	SLC35A3	-||Nucleotide-sugar transporter	0.950983	2.3801e-05
LNC_006883	XLOC_125767	Novel lncRNA	Novel_lncRNA	ENST00000553432	ENSG00000186469	GNG2	G-protein gamma-like domain superfamily||G-protein gamma-like domain||G-protein, gamma subunit||-	0.950994	2.37788e-05
LNC_006883	XLOC_125767	Novel lncRNA	Novel_lncRNA	ENST00000643934	ENSG00000094631	HDAC6	Histone deacetylase superfamily||Ureohydrolase domain superfamily||-||Histone deacetylase domain superfamily||Zinc finger, UBP-type||Zinc finger, RING/FYVE/PHD-type||Histone deacetylase domain	0.950994	2.37788e-05
LNC_006883	XLOC_125767	Novel lncRNA	Novel_lncRNA	ENST00000447804	ENSG00000115998	C2orf42	-||Putative treble-clef, zinc-finger domain||Uncharacterised protein C2orf42	0.950994	2.37788e-05
LNC_006883	XLOC_125767	Novel lncRNA	Novel_lncRNA	ENST00000602326	ENSG00000075151	EIF4G3	MIF4G-like, type 3||W2 domain||Armadillo-type fold||Eukaryotic translation initiation factor 4 gamma 3||Initiation factor eIF-4 gamma, MA3	0.951075	2.36249e-05
LNC_002412	XLOC_039120	Novel lncRNA	Novel_lncRNA	ENST00000426588	ENSG00000168259	DNAJC7	-||Tetratricopeptide repeat-containing domain||Tetratricopeptide-like helical domain superfamily||DnaJ domain||Tetratricopeptide repeat 2||DnaJ domain superfamily||Tetratricopeptide repeat	0.951086	2.36044e-05
LNC_002907	XLOC_047618	Novel lncRNA	Novel_lncRNA	ENST00000351393	ENSG00000134759	ELP2	WD40-repeat-containing domain||Elongator complex protein 2||WD40/YVTN repeat-like-containing domain superfamily||Quinoprotein alcohol dehydrogenase-like superfamily||WD40-repeat-containing domain superfamily||-||WD40 repeat||Galactose oxidase/kelch, beta-propeller	0.951203	2.33821e-05
LNC_002412	XLOC_039120	Novel lncRNA	Novel_lncRNA	ENST00000546080	ENSG00000100883	SRP54	Signal recognition particle, SRP54 subunit, eukaryotic||AAA+ ATPase domain||Signal recognition particle, SRP54 subunit, M-domain superfamily||Signal recognition particle, SRP54 subunit, GTPase domain||Signal recognition particle, SRP54 subunit, M-domain||Signal recognition particle, SRP54 subunit||Signal recognition particle, SRP54 subunit, helical bundle||P-loop containing nucleoside triphosphat…	0.951228	2.33347e-05
ENST00000601033.1	ENSG00000268401.1	CTC-344H19.4	Annotated_lncRNA	ENST00000489263	ENSG00000106348	IMPDH1	IMP dehydrogenase / GMP reductase, conserved site||-||Inosine-5'-monophosphate dehydrogenase||IMP dehydrogenase/GMP reductase||CBS domain||Aldolase-type TIM barrel	0.951249	2.3296e-05
LNC_000065	XLOC_000577	Novel lncRNA	Novel_lncRNA	ENST00000432543	ENSG00000125814	NAPB	NSF attachment protein||Tetratricopeptide-like helical domain superfamily	0.951277	2.32426e-05
LNC_000876	XLOC_012719	Novel lncRNA	Novel_lncRNA	ENST00000546080	ENSG00000100883	SRP54	Signal recognition particle, SRP54 subunit, eukaryotic||AAA+ ATPase domain||Signal recognition particle, SRP54 subunit, M-domain superfamily||Signal recognition particle, SRP54 subunit, GTPase domain||Signal recognition particle, SRP54 subunit, M-domain||Signal recognition particle, SRP54 subunit||Signal recognition particle, SRP54 subunit, helical bundle||P-loop containing nucleoside triphosphat…	0.951456	2.29076e-05
LNC_001624	XLOC_024267	Novel lncRNA	Novel_lncRNA	ENST00000374182	ENSG00000107643	MAPK8	Mitogen-activated protein (MAP) kinase, conserved site||Protein kinase domain||Protein kinase-like domain superfamily||Serine/threonine-protein kinase, active site||Mitogen-activated protein (MAP) kinase, JNK	0.951499	2.2828e-05
LNC_002930	XLOC_048046	Novel lncRNA	Novel_lncRNA	ENST00000566423	ENSG00000128989	ARPP19	Endosulphine	0.951539	2.27537e-05
LNC_009442	XLOC_180849	Novel lncRNA	Novel_lncRNA	ENST00000413307	ENSG00000118200	CAMSAP2	PRC-barrel-like superfamily||Calponin-like domain superfamily||Calmodulin-regulated spectrin-associated protein||CAMSAP, spectrin and Ca2+/calmodulin-binding region||-||Calmodulin-regulated spectrin-associated protein, CH domain||CKK domain	0.951653	2.25433e-05
LNC_007489	XLOC_138821	Novel lncRNA	Novel_lncRNA	ENST00000579294	ENSG00000177731	FLII	Leucine-rich repeat||Leucine rich repeat 4||ADF-H/Gelsolin-like domain superfamily||Protein flightless-1||Villin/Gelsolin||-||Leucine-rich repeat domain superfamily||Gelsolin-like domain||Leucine-rich repeat, typical subtype	0.951736	2.23921e-05
LNC_000267	XLOC_002980	Novel lncRNA	Novel_lncRNA	ENST00000229570	ENSG00000111850	SMIM8	-||UPF0708 protein C6orf162	0.951741	2.23829e-05
ENST00000582825	ENSG00000264573	RN7SL15P	Annotated_lncRNA	ENST00000432455	ENSG00000196576	PLXNB2	-||Sema domain||WD40/YVTN repeat-like-containing domain superfamily||Immunoglobulin E-set||PSI domain||Plexin, cytoplasmic RasGAP domain||Sema domain superfamily||IPT domain||Rho GTPase activation protein||Immunoglobulin-like fold||Plexin repeat||Plexin family	0.951787	2.22991e-05
LNC_006948	XLOC_127124	Novel lncRNA	Novel_lncRNA	ENST00000568400	ENSG00000103978	TMEM87A	Lung seven transmembrane receptor-like||-	-0.952021	2.18757e-05
ENST00000582825	ENSG00000264573	RN7SL15P	Annotated_lncRNA	ENST00000619707	ENSG00000147894	C9orf72	Guanine nucleotide exchange C9orf72	0.952097	2.17385e-05
LNC_004478	XLOC_078198	Novel lncRNA	Novel_lncRNA	ENST00000568400	ENSG00000103978	TMEM87A	Lung seven transmembrane receptor-like||-	0.952155	2.1636e-05
LNC_001582	XLOC_022841	Novel lncRNA	Novel_lncRNA	ENST00000379089	ENSG00000164970	FAM219A	Protein FAM219	0.95223	2.15019e-05
LNC_004944	XLOC_084737	Novel lncRNA	Novel_lncRNA	ENST00000429429	ENSG00000163950	SLBP	Histone RNA hairpin-binding protein, RNA-binding domain||Histone RNA stem-loop-binding protein SLBP1/SLBP2	0.952354	2.12823e-05
LNC_004381	XLOC_076040	Novel lncRNA	Novel_lncRNA	ENST00000504203	ENSG00000280987	MATR3	Matrin/U1-C, C2H2-type zinc finger||-||Matrin-3, RNA recognition motif 2||RNA-binding domain superfamily||Matrin-3, RNA recognition motif 1||RNA recognition motif domain||Matrin/U1-C-like, C2H2-type zinc finger	0.952385	2.12279e-05
LNC_004481	XLOC_078198	Novel lncRNA	Novel_lncRNA	ENST00000526515	ENSG00000254986	DPP3	Dipeptidyl-peptidase 3||-	0.952526	2.09812e-05
LNC_001693	XLOC_025540	Novel lncRNA	Novel_lncRNA	ENST00000320912	ENSG00000179010	MRFAP1	MORF4 family-associated protein 1	0.952638	2.0787e-05
LNC_000966	XLOC_014182	Novel lncRNA	Novel_lncRNA	ENST00000417128	ENSG00000163681	SLMAP	Sarcolemmal membrane-associated protein||Forkhead-associated (FHA) domain||SMAD/FHA domain superfamily	0.952707	2.06686e-05
LNC_002624	XLOC_043263	Novel lncRNA	Novel_lncRNA	ENST00000374182	ENSG00000107643	MAPK8	Mitogen-activated protein (MAP) kinase, conserved site||Protein kinase domain||Protein kinase-like domain superfamily||Serine/threonine-protein kinase, active site||Mitogen-activated protein (MAP) kinase, JNK	0.952761	2.05758e-05
LNC_006710	XLOC_121984	Novel lncRNA	Novel_lncRNA	ENST00000496749	ENSG00000100503	NIN	Ninein||EF-hand domain pair||EF-hand domain||-	0.952852	2.04187e-05
LNC_010416	XLOC_205766	Novel lncRNA	Novel_lncRNA	ENST00000414861	ENSG00000080345	RIF1	Telomere-associated protein Rif1, N-terminal||Armadillo-like helical||Telomere-associated protein Rif1||Armadillo-type fold||-	0.952854	2.04165e-05
LNC_002412	XLOC_039120	Novel lncRNA	Novel_lncRNA	ENST00000261244	ENSG00000100578	KIAA0586	-||Protein TALPID3	0.952915	2.03116e-05
LNC_000126	XLOC_001163	Novel lncRNA	Novel_lncRNA	ENST00000391753	ENSG00000170889	RPS9	RNA-binding S4 domain superfamily||Ribosomal protein S4, conserved site||-||RNA-binding S4 domain||Ribosomal protein S4/S9, eukaryotic/archaeal||Ribosomal protein S4/S9, N-terminal||Ribosomal protein S4/S9	0.952967	2.02245e-05
LNC_000880	XLOC_012719	Novel lncRNA	Novel_lncRNA	ENST00000393081	ENSG00000197142	ACSL5	AMP-binding, conserved site||AMP-dependent synthetase/ligase	0.953311	1.96464e-05
LNC_001223	XLOC_015622	Novel lncRNA	Novel_lncRNA	ENST00000251268	ENSG00000105429	MEGF8	EGF-type aspartate/asparagine hydroxylation site||EGF-like calcium-binding, conserved site||EGF-like calcium-binding domain||Galactose oxidase, beta-propeller||EGF domain||CUB domain||Laminin EGF domain||Plexin repeat||Spermadhesin, CUB domain superfamily||EGF-like domain||-||Kelch-type beta propeller||PSI domain||EGF-like, conserved site	0.953388	1.95197e-05
LNC_006883	XLOC_125767	Novel lncRNA	Novel_lncRNA	ENST00000564845	ENSG00000177200	CHD9	Chromo-like domain superfamily||Helicase, C-terminal||Chromo/chromo shadow domain||BRK domain||-||P-loop containing nucleoside triphosphate hydrolase||Helicase superfamily 1/2, ATP-binding domain||SNF2-related, N-terminal domain||BRK domain superfamily||Chromo domain	0.953435	1.94425e-05
LNC_007244	XLOC_133379	Novel lncRNA	Novel_lncRNA	ENST00000526522	ENSG00000140988	RPS2	Ribosomal protein S5, C-terminal||Ribosomal protein S5, N-terminal, conserved site||Ribosomal protein S5, N-terminal||Ribosomal protein S5||Ribosomal protein S5, eukaryotic/archaeal||-||Ribosomal protein S5 domain 2-type fold, subgroup||Ribosomal protein S5 domain 2-type fold	0.953479	1.93697e-05
LNC_000011	XLOC_000225	Novel lncRNA	Novel_lncRNA	ENST00000504203	ENSG00000280987	MATR3	Matrin/U1-C, C2H2-type zinc finger||-||Matrin-3, RNA recognition motif 2||RNA-binding domain superfamily||Matrin-3, RNA recognition motif 1||RNA recognition motif domain||Matrin/U1-C-like, C2H2-type zinc finger	0.953531	1.92838e-05
LNC_000399	XLOC_005348	Novel lncRNA	Novel_lncRNA	ENST00000288050	ENSG00000090857	PDPR	-||FAD dependent oxidoreductase, central domain||FAD/NAD(P)-binding domain superfamily||Glycine cleavage T-protein, C-terminal barrel domain||FAD dependent oxidoreductase||Aminomethyltransferase, folate-binding domain||Glycine cleavage T-protein/YgfZ, C-terminal	0.953556	1.92435e-05
LNC_000059	XLOC_000577	Novel lncRNA	Novel_lncRNA	ENST00000610984	ENSG00000196576	PLXNB2	-||Sema domain||WD40/YVTN repeat-like-containing domain superfamily||Immunoglobulin E-set||PSI domain||Plexin, cytoplasmic RasGAP domain||Sema domain superfamily||IPT domain||Rho GTPase activation protein||Immunoglobulin-like fold||Plexin repeat||Plexin family	0.953572	1.92166e-05
LNC_000011	XLOC_000225	Novel lncRNA	Novel_lncRNA	ENST00000320912	ENSG00000179010	MRFAP1	MORF4 family-associated protein 1	0.953657	1.90786e-05
ENST00000466204.5	ENSG00000198590.11	C3orf35	Annotated_lncRNA	ENST00000526515	ENSG00000254986	DPP3	Dipeptidyl-peptidase 3||-	0.953683	1.9037e-05
LNC_002084	XLOC_033189	Novel lncRNA	Novel_lncRNA	ENST00000546080	ENSG00000100883	SRP54	Signal recognition particle, SRP54 subunit, eukaryotic||AAA+ ATPase domain||Signal recognition particle, SRP54 subunit, M-domain superfamily||Signal recognition particle, SRP54 subunit, GTPase domain||Signal recognition particle, SRP54 subunit, M-domain||Signal recognition particle, SRP54 subunit||Signal recognition particle, SRP54 subunit, helical bundle||P-loop containing nucleoside triphosphat…	0.95381	1.88317e-05
LNC_002084	XLOC_033189	Novel lncRNA	Novel_lncRNA	ENST00000261244	ENSG00000100578	KIAA0586	-||Protein TALPID3	0.953959	1.85928e-05
LNC_009875	XLOC_192231	Novel lncRNA	Novel_lncRNA	ENST00000519053	ENSG00000164941	INTS8	-||Tetratricopeptide-like helical domain superfamily	0.954021	1.84947e-05
ENST00000630823.2	ENSG00000281357.2	ARRDC3-AS1	Annotated_lncRNA	ENST00000606983	ENSG00000064666	CNN2	Smooth muscle protein/calponin||Calponin/LIMCH1||Calponin repeat||Calponin-like domain superfamily||-||Calponin homology domain||Calponin-2	0.95403	1.84804e-05
LNC_007030	XLOC_129021	Novel lncRNA	Novel_lncRNA	ENST00000470772	ENSG00000106348	IMPDH1	IMP dehydrogenase / GMP reductase, conserved site||-||Inosine-5'-monophosphate dehydrogenase||IMP dehydrogenase/GMP reductase||CBS domain||Aldolase-type TIM barrel	0.95405	1.84487e-05
LNC_008101	XLOC_152373	Novel lncRNA	Novel_lncRNA	ENST00000470772	ENSG00000106348	IMPDH1	IMP dehydrogenase / GMP reductase, conserved site||-||Inosine-5'-monophosphate dehydrogenase||IMP dehydrogenase/GMP reductase||CBS domain||Aldolase-type TIM barrel	0.95405	1.84487e-05
LNC_004033	XLOC_069285	Novel lncRNA	Novel_lncRNA	ENST00000470772	ENSG00000106348	IMPDH1	IMP dehydrogenase / GMP reductase, conserved site||-||Inosine-5'-monophosphate dehydrogenase||IMP dehydrogenase/GMP reductase||CBS domain||Aldolase-type TIM barrel	0.95405	1.84487e-05
LNC_010284	XLOC_203033	Novel lncRNA	Novel_lncRNA	ENST00000470772	ENSG00000106348	IMPDH1	IMP dehydrogenase / GMP reductase, conserved site||-||Inosine-5'-monophosphate dehydrogenase||IMP dehydrogenase/GMP reductase||CBS domain||Aldolase-type TIM barrel	0.95405	1.84487e-05
LNC_002005	XLOC_031441	Novel lncRNA	Novel_lncRNA	ENST00000470772	ENSG00000106348	IMPDH1	IMP dehydrogenase / GMP reductase, conserved site||-||Inosine-5'-monophosphate dehydrogenase||IMP dehydrogenase/GMP reductase||CBS domain||Aldolase-type TIM barrel	0.95405	1.84487e-05
LNC_004670	XLOC_082024	Novel lncRNA	Novel_lncRNA	ENST00000470772	ENSG00000106348	IMPDH1	IMP dehydrogenase / GMP reductase, conserved site||-||Inosine-5'-monophosphate dehydrogenase||IMP dehydrogenase/GMP reductase||CBS domain||Aldolase-type TIM barrel	0.95405	1.84487e-05
LNC_008227	XLOC_155653	Novel lncRNA	Novel_lncRNA	ENST00000470772	ENSG00000106348	IMPDH1	IMP dehydrogenase / GMP reductase, conserved site||-||Inosine-5'-monophosphate dehydrogenase||IMP dehydrogenase/GMP reductase||CBS domain||Aldolase-type TIM barrel	0.95405	1.84487e-05
LNC_002412	XLOC_039120	Novel lncRNA	Novel_lncRNA	ENST00000441902	ENSG00000143398	PIP5K1A	-||Phosphatidylinositol-4-phosphate 5-kinase, N-terminal||Phosphatidylinositol-4-phosphate 5-kinase||Phosphatidylinositol-4-phosphate 5-kinase, C-terminal||Phosphatidylinositol-4-phosphate 5-kinase, core	0.954125	1.83299e-05
LNC_002412	XLOC_039120	Novel lncRNA	Novel_lncRNA	ENST00000536012	ENSG00000060339	CCAR1	EF-hand domain pair||S1-like RNA binding domain||Nucleic acid-binding, OB-fold||-||DBC1/CARP1 catalytically inactive NUDIX hydrolase domain||Cell cycle and apoptosis regulator protein||SAP domain||SAP domain superfamily	0.954166	1.82655e-05
LNC_000071	XLOC_000577	Novel lncRNA	Novel_lncRNA	ENST00000553432	ENSG00000186469	GNG2	G-protein gamma-like domain superfamily||G-protein gamma-like domain||G-protein, gamma subunit||-	0.954256	1.81249e-05
LNC_000071	XLOC_000577	Novel lncRNA	Novel_lncRNA	ENST00000643934	ENSG00000094631	HDAC6	Histone deacetylase superfamily||Ureohydrolase domain superfamily||-||Histone deacetylase domain superfamily||Zinc finger, UBP-type||Zinc finger, RING/FYVE/PHD-type||Histone deacetylase domain	0.954256	1.81249e-05
LNC_000071	XLOC_000577	Novel lncRNA	Novel_lncRNA	ENST00000447804	ENSG00000115998	C2orf42	-||Putative treble-clef, zinc-finger domain||Uncharacterised protein C2orf42	0.954256	1.81249e-05
LNC_009243	XLOC_175622	Novel lncRNA	Novel_lncRNA	ENST00000449503	ENSG00000163681	SLMAP	Sarcolemmal membrane-associated protein||Forkhead-associated (FHA) domain||SMAD/FHA domain superfamily	0.95426	1.8119e-05
LNC_002412	XLOC_039120	Novel lncRNA	Novel_lncRNA	ENST00000357364	ENSG00000185811	IKZF1	Zinc finger C2H2-type||-||Zinc finger C2H2 superfamily||At2g23090-like||Zinc finger, RING/FYVE/PHD-type	0.954261	1.81163e-05
LNC_002412	XLOC_039120	Novel lncRNA	Novel_lncRNA	ENST00000642405	ENSG00000094631	HDAC6	Histone deacetylase superfamily||Ureohydrolase domain superfamily||-||Histone deacetylase domain superfamily||Zinc finger, UBP-type||Zinc finger, RING/FYVE/PHD-type||Histone deacetylase domain	0.954261	1.81163e-05
LNC_002412	XLOC_039120	Novel lncRNA	Novel_lncRNA	ENST00000589576	ENSG00000168259	DNAJC7	-||Tetratricopeptide repeat-containing domain||Tetratricopeptide-like helical domain superfamily||DnaJ domain||Tetratricopeptide repeat 2||DnaJ domain superfamily||Tetratricopeptide repeat	0.954261	1.81163e-05
LNC_002412	XLOC_039120	Novel lncRNA	Novel_lncRNA	ENST00000569723	ENSG00000128989	ARPP19	Endosulphine	0.954261	1.81163e-05
LNC_002412	XLOC_039120	Novel lncRNA	Novel_lncRNA	ENST00000425905	ENSG00000258366	RTEL1	-||Helicase superfamily 1/2, ATP-binding domain, DinG/Rad3-type||P-loop containing nucleoside triphosphate hydrolase||DEAD2||ATP-dependent helicase, C-terminal||Helicase/UvrB, N-terminal||DNA helicase (DNA repair), Rad3 type||Regulator of telomere elongation helicase 1||Helicase-like, DEXD box c2 type	0.954261	1.81163e-05
LNC_002412	XLOC_039120	Novel lncRNA	Novel_lncRNA	ENST00000372352	ENSG00000130713	EXOSC2	K Homology domain, type 1||Nucleic acid-binding, OB-fold||K Homology domain, type 1 superfamily||Exosome complex RNA-binding protein 1/RRP40/RRP4||Exosome complex component, N-terminal domain	0.954261	1.81163e-05
LNC_004381	XLOC_076040	Novel lncRNA	Novel_lncRNA	ENST00000647508	ENSG00000073584	SMARCE1	High mobility group box domain||-||SWI/SNF complex subunit BAF57||High mobility group box domain superfamily	0.954288	1.80742e-05
LNC_000071	XLOC_000577	Novel lncRNA	Novel_lncRNA	ENST00000602326	ENSG00000075151	EIF4G3	MIF4G-like, type 3||W2 domain||Armadillo-type fold||Eukaryotic translation initiation factor 4 gamma 3||Initiation factor eIF-4 gamma, MA3	0.954419	1.78709e-05
LNC_009243	XLOC_175622	Novel lncRNA	Novel_lncRNA	ENST00000444570	ENSG00000188687	SLC4A5	Sodium bicarbonate cotransporter||Bicarbonate transporter, eukaryotic||-||Bicarbonate transporter, C-terminal||Phosphotransferase/anion transporter||Band 3 cytoplasmic domain	0.954435	1.78461e-05
LNC_001582	XLOC_022841	Novel lncRNA	Novel_lncRNA	ENST00000610984	ENSG00000196576	PLXNB2	-||Sema domain||WD40/YVTN repeat-like-containing domain superfamily||Immunoglobulin E-set||PSI domain||Plexin, cytoplasmic RasGAP domain||Sema domain superfamily||IPT domain||Rho GTPase activation protein||Immunoglobulin-like fold||Plexin repeat||Plexin family	0.95481	1.7275e-05
LNC_001061	XLOC_014635	Novel lncRNA	Novel_lncRNA	ENST00000508426	ENSG00000249437	NAIP	Baculoviral IAP repeat-containing protein 1||Leucine-rich repeat domain superfamily||AAA+ ATPase domain||NACHT nucleoside triphosphatase||P-loop containing nucleoside triphosphate hydrolase||BIR repeat||-	0.954867	1.71878e-05
LNC_001076	XLOC_014635	Novel lncRNA	Novel_lncRNA	ENST00000382043	ENSG00000100503	NIN	Ninein||EF-hand domain pair||EF-hand domain||-	0.955066	1.68918e-05
LNC_009500	XLOC_182494	Novel lncRNA	Novel_lncRNA	ENST00000426588	ENSG00000168259	DNAJC7	-||Tetratricopeptide repeat-containing domain||Tetratricopeptide-like helical domain superfamily||DnaJ domain||Tetratricopeptide repeat 2||DnaJ domain superfamily||Tetratricopeptide repeat	0.955214	1.66727e-05
LNC_006063	XLOC_109053	Novel lncRNA	Novel_lncRNA	ENST00000610984	ENSG00000196576	PLXNB2	-||Sema domain||WD40/YVTN repeat-like-containing domain superfamily||Immunoglobulin E-set||PSI domain||Plexin, cytoplasmic RasGAP domain||Sema domain superfamily||IPT domain||Rho GTPase activation protein||Immunoglobulin-like fold||Plexin repeat||Plexin family	0.955266	1.65968e-05
LNC_000386	XLOC_005348	Novel lncRNA	Novel_lncRNA	ENST00000481105	ENSG00000134602	STK26	Serine-threonine/tyrosine-protein kinase, catalytic domain||Protein kinase domain||MST4, kinase domain||Protein kinase-like domain superfamily||Protein kinase, ATP binding site	0.955347	1.64788e-05
LNC_008162	XLOC_153718	Novel lncRNA	Novel_lncRNA	ENST00000423088	ENSG00000047849	MAP4	Microtubule associated protein, tubulin-binding repeat||-	0.955352	1.64717e-05
ENST00000643101	ENSG00000253438	PCAT1	Annotated_lncRNA	ENST00000558804	ENSG00000034053	APBA2	Amyloid beta A4 precursor protein-binding family A member 2||PH-like domain superfamily||-||PTB/PI domain||PDZ domain||PDZ superfamily	0.955409	1.63878e-05
ENST00000442982.5	ENSG00000226752.7	PSMD5-AS1	Annotated_lncRNA	ENST00000426837	ENSG00000047849	MAP4	Microtubule associated protein, tubulin-binding repeat||-	0.955472	1.62972e-05
LNC_006883	XLOC_125767	Novel lncRNA	Novel_lncRNA	ENST00000449503	ENSG00000163681	SLMAP	Sarcolemmal membrane-associated protein||Forkhead-associated (FHA) domain||SMAD/FHA domain superfamily	0.95549	1.62713e-05
LNC_000038	XLOC_000373	Novel lncRNA	Novel_lncRNA	ENST00000264263	ENSG00000168827	GFM1	Elongation factor G, domain III||Translation elongation factor EFTu-like, domain 2||Small GTP-binding protein domain||Transcription factor, GTP-binding domain||EFG, domain V||EF-G domain III/V-like||Translation elongation factor EFG/EF2, domain IV||Translation elongation factor EFG/EF2||Ribosomal protein S5 domain 2-type fold||Elongation factor EFG, domain V-like||P-loop containing nucleoside tri…	0.95554	1.61992e-05
LNC_001582	XLOC_022841	Novel lncRNA	Novel_lncRNA	ENST00000320912	ENSG00000179010	MRFAP1	MORF4 family-associated protein 1	0.955722	1.59397e-05
LNC_006883	XLOC_125767	Novel lncRNA	Novel_lncRNA	ENST00000526522	ENSG00000140988	RPS2	Ribosomal protein S5, C-terminal||Ribosomal protein S5, N-terminal, conserved site||Ribosomal protein S5, N-terminal||Ribosomal protein S5||Ribosomal protein S5, eukaryotic/archaeal||-||Ribosomal protein S5 domain 2-type fold, subgroup||Ribosomal protein S5 domain 2-type fold	0.955874	1.57236e-05
LNC_009243	XLOC_175622	Novel lncRNA	Novel_lncRNA	ENST00000526522	ENSG00000140988	RPS2	Ribosomal protein S5, C-terminal||Ribosomal protein S5, N-terminal, conserved site||Ribosomal protein S5, N-terminal||Ribosomal protein S5||Ribosomal protein S5, eukaryotic/archaeal||-||Ribosomal protein S5 domain 2-type fold, subgroup||Ribosomal protein S5 domain 2-type fold	0.955944	1.56262e-05
LNC_000333	XLOC_004494	Novel lncRNA	Novel_lncRNA	ENST00000509644	ENSG00000280987	MATR3	Matrin/U1-C, C2H2-type zinc finger||-||Matrin-3, RNA recognition motif 2||RNA-binding domain superfamily||Matrin-3, RNA recognition motif 1||RNA recognition motif domain||Matrin/U1-C-like, C2H2-type zinc finger	0.956022	1.5517e-05
ENST00000458084.5	ENSG00000232224.5	LINC00202-1	Annotated_lncRNA	ENST00000430858	ENSG00000094631	HDAC6	Histone deacetylase superfamily||Ureohydrolase domain superfamily||-||Histone deacetylase domain superfamily||Zinc finger, UBP-type||Zinc finger, RING/FYVE/PHD-type||Histone deacetylase domain	0.956065	1.54573e-05
LNC_006162	XLOC_110132	Novel lncRNA	Novel_lncRNA	ENST00000647508	ENSG00000073584	SMARCE1	High mobility group box domain||-||SWI/SNF complex subunit BAF57||High mobility group box domain superfamily	0.956105	1.54026e-05
LNC_009500	XLOC_182494	Novel lncRNA	Novel_lncRNA	ENST00000606983	ENSG00000064666	CNN2	Smooth muscle protein/calponin||Calponin/LIMCH1||Calponin repeat||Calponin-like domain superfamily||-||Calponin homology domain||Calponin-2	0.956212	1.52541e-05
LNC_000048	XLOC_000378	Novel lncRNA	Novel_lncRNA	ENST00000373833	ENSG00000180198	RCC1	Regulator of chromosome condensation, RCC1||Regulator of chromosome condensation 1/beta-lactamase-inhibitor protein II||-	0.956249	1.52041e-05
LNC_004497	XLOC_078198	Novel lncRNA	Novel_lncRNA	ENST00000610984	ENSG00000196576	PLXNB2	-||Sema domain||WD40/YVTN repeat-like-containing domain superfamily||Immunoglobulin E-set||PSI domain||Plexin, cytoplasmic RasGAP domain||Sema domain superfamily||IPT domain||Rho GTPase activation protein||Immunoglobulin-like fold||Plexin repeat||Plexin family	0.956303	1.51297e-05
ENST00000588654.1	ENSG00000188825.13	LINC00910	Annotated_lncRNA	ENST00000435719	ENSG00000131236	CAP1	Adenylate cyclase-associated CAP||CAP, conserved site, C-terminal||Adenylate cyclase-associated CAP, C-terminal||CARP motif||C-CAP/cofactor C-like domain||Adenylate cyclase-associated CAP, C-terminal superfamily||Adenylate cyclase-associated CAP, N-terminal domain superfamily||Adenylate cyclase-associated CAP, N-terminal||CAP, conserved site, N-terminal||Adenylyl cyclase-associated protein CAP1	0.956499	1.48634e-05
LNC_009500	XLOC_182494	Novel lncRNA	Novel_lncRNA	ENST00000424712	ENSG00000133056	PIK3C2B	Phosphatidylinositol 3-/4-kinase, catalytic domain||Ubiquitin-like domain superfamily||Phosphatidylinositol 3-kinase, C2 domain||Phosphoinositide 3-kinase, accessory (PIK) domain||C2 domain superfamily||Phosphatidylinositol 3-/4-kinase, catalytic domain superfamily||Phox homologous domain||Phosphatidylinositol 3-kinase Ras-binding (PI3K RBD) domain||Phosphatidylinositol 3/4-kinase, conserved site…	0.95655	1.47952e-05
LNC_005297	XLOC_091207	Novel lncRNA	Novel_lncRNA	ENST00000610984	ENSG00000196576	PLXNB2	-||Sema domain||WD40/YVTN repeat-like-containing domain superfamily||Immunoglobulin E-set||PSI domain||Plexin, cytoplasmic RasGAP domain||Sema domain superfamily||IPT domain||Rho GTPase activation protein||Immunoglobulin-like fold||Plexin repeat||Plexin family	0.95655	1.47949e-05
LNC_000065	XLOC_000577	Novel lncRNA	Novel_lncRNA	ENST00000640905	ENSG00000144824	PHLDB2	Pleckstrin homology domain||-||PH-like domain superfamily	0.956551	1.47938e-05
ENST00000481773.1	ENSG00000241490.1	RP11-553L6.2	Annotated_lncRNA	ENST00000394805	ENSG00000015479	MATR3	-||Matrin/U1-C, C2H2-type zinc finger||Matrin-3, RNA recognition motif 2||Matrin-3, RNA recognition motif 1||RNA-binding domain superfamily||Matrin/U1-C-like, C2H2-type zinc finger||RNA recognition motif domain	0.95677	1.45012e-05
LNC_002560	XLOC_041795	Novel lncRNA	Novel_lncRNA	ENST00000610984	ENSG00000196576	PLXNB2	-||Sema domain||WD40/YVTN repeat-like-containing domain superfamily||Immunoglobulin E-set||PSI domain||Plexin, cytoplasmic RasGAP domain||Sema domain superfamily||IPT domain||Rho GTPase activation protein||Immunoglobulin-like fold||Plexin repeat||Plexin family	0.956839	1.44108e-05
LNC_004343	XLOC_075357	Novel lncRNA	Novel_lncRNA	ENST00000610984	ENSG00000196576	PLXNB2	-||Sema domain||WD40/YVTN repeat-like-containing domain superfamily||Immunoglobulin E-set||PSI domain||Plexin, cytoplasmic RasGAP domain||Sema domain superfamily||IPT domain||Rho GTPase activation protein||Immunoglobulin-like fold||Plexin repeat||Plexin family	0.956839	1.44108e-05
LNC_009204	XLOC_174510	Novel lncRNA	Novel_lncRNA	ENST00000610984	ENSG00000196576	PLXNB2	-||Sema domain||WD40/YVTN repeat-like-containing domain superfamily||Immunoglobulin E-set||PSI domain||Plexin, cytoplasmic RasGAP domain||Sema domain superfamily||IPT domain||Rho GTPase activation protein||Immunoglobulin-like fold||Plexin repeat||Plexin family	0.956839	1.44108e-05
LNC_001057	XLOC_014635	Novel lncRNA	Novel_lncRNA	ENST00000610984	ENSG00000196576	PLXNB2	-||Sema domain||WD40/YVTN repeat-like-containing domain superfamily||Immunoglobulin E-set||PSI domain||Plexin, cytoplasmic RasGAP domain||Sema domain superfamily||IPT domain||Rho GTPase activation protein||Immunoglobulin-like fold||Plexin repeat||Plexin family	0.956839	1.44108e-05
LNC_008117	XLOC_152840	Novel lncRNA	Novel_lncRNA	ENST00000610984	ENSG00000196576	PLXNB2	-||Sema domain||WD40/YVTN repeat-like-containing domain superfamily||Immunoglobulin E-set||PSI domain||Plexin, cytoplasmic RasGAP domain||Sema domain superfamily||IPT domain||Rho GTPase activation protein||Immunoglobulin-like fold||Plexin repeat||Plexin family	0.956839	1.44108e-05
LNC_002222	XLOC_035709	Novel lncRNA	Novel_lncRNA	ENST00000610984	ENSG00000196576	PLXNB2	-||Sema domain||WD40/YVTN repeat-like-containing domain superfamily||Immunoglobulin E-set||PSI domain||Plexin, cytoplasmic RasGAP domain||Sema domain superfamily||IPT domain||Rho GTPase activation protein||Immunoglobulin-like fold||Plexin repeat||Plexin family	0.956839	1.44108e-05
LNC_000635	XLOC_008370	Novel lncRNA	Novel_lncRNA	ENST00000610984	ENSG00000196576	PLXNB2	-||Sema domain||WD40/YVTN repeat-like-containing domain superfamily||Immunoglobulin E-set||PSI domain||Plexin, cytoplasmic RasGAP domain||Sema domain superfamily||IPT domain||Rho GTPase activation protein||Immunoglobulin-like fold||Plexin repeat||Plexin family	0.956839	1.44108e-05
LNC_006101	XLOC_109574	Novel lncRNA	Novel_lncRNA	ENST00000610984	ENSG00000196576	PLXNB2	-||Sema domain||WD40/YVTN repeat-like-containing domain superfamily||Immunoglobulin E-set||PSI domain||Plexin, cytoplasmic RasGAP domain||Sema domain superfamily||IPT domain||Rho GTPase activation protein||Immunoglobulin-like fold||Plexin repeat||Plexin family	0.956839	1.44108e-05
LNC_006667	XLOC_121256	Novel lncRNA	Novel_lncRNA	ENST00000610984	ENSG00000196576	PLXNB2	-||Sema domain||WD40/YVTN repeat-like-containing domain superfamily||Immunoglobulin E-set||PSI domain||Plexin, cytoplasmic RasGAP domain||Sema domain superfamily||IPT domain||Rho GTPase activation protein||Immunoglobulin-like fold||Plexin repeat||Plexin family	0.956839	1.44108e-05
LNC_004293	XLOC_074284	Novel lncRNA	Novel_lncRNA	ENST00000610984	ENSG00000196576	PLXNB2	-||Sema domain||WD40/YVTN repeat-like-containing domain superfamily||Immunoglobulin E-set||PSI domain||Plexin, cytoplasmic RasGAP domain||Sema domain superfamily||IPT domain||Rho GTPase activation protein||Immunoglobulin-like fold||Plexin repeat||Plexin family	0.956839	1.44108e-05
LNC_004559	XLOC_079059	Novel lncRNA	Novel_lncRNA	ENST00000610984	ENSG00000196576	PLXNB2	-||Sema domain||WD40/YVTN repeat-like-containing domain superfamily||Immunoglobulin E-set||PSI domain||Plexin, cytoplasmic RasGAP domain||Sema domain superfamily||IPT domain||Rho GTPase activation protein||Immunoglobulin-like fold||Plexin repeat||Plexin family	0.956839	1.44108e-05
LNC_002351	XLOC_038397	Novel lncRNA	Novel_lncRNA	ENST00000610984	ENSG00000196576	PLXNB2	-||Sema domain||WD40/YVTN repeat-like-containing domain superfamily||Immunoglobulin E-set||PSI domain||Plexin, cytoplasmic RasGAP domain||Sema domain superfamily||IPT domain||Rho GTPase activation protein||Immunoglobulin-like fold||Plexin repeat||Plexin family	0.956839	1.44108e-05
LNC_004942	XLOC_084737	Novel lncRNA	Novel_lncRNA	ENST00000610984	ENSG00000196576	PLXNB2	-||Sema domain||WD40/YVTN repeat-like-containing domain superfamily||Immunoglobulin E-set||PSI domain||Plexin, cytoplasmic RasGAP domain||Sema domain superfamily||IPT domain||Rho GTPase activation protein||Immunoglobulin-like fold||Plexin repeat||Plexin family	0.956839	1.44108e-05
LNC_009500	XLOC_182494	Novel lncRNA	Novel_lncRNA	ENST00000536012	ENSG00000060339	CCAR1	EF-hand domain pair||S1-like RNA binding domain||Nucleic acid-binding, OB-fold||-||DBC1/CARP1 catalytically inactive NUDIX hydrolase domain||Cell cycle and apoptosis regulator protein||SAP domain||SAP domain superfamily	0.956849	1.43966e-05
LNC_001940	XLOC_030414	Novel lncRNA	Novel_lncRNA	ENST00000444570	ENSG00000188687	SLC4A5	Sodium bicarbonate cotransporter||Bicarbonate transporter, eukaryotic||-||Bicarbonate transporter, C-terminal||Phosphotransferase/anion transporter||Band 3 cytoplasmic domain	0.956884	1.43506e-05
LNC_008221	XLOC_155586	Novel lncRNA	Novel_lncRNA	ENST00000440111	ENSG00000165699	TSC1	Armadillo-like helical||Armadillo-type fold||Hamartin||-	0.956982	1.42226e-05
LNC_007030	XLOC_129021	Novel lncRNA	Novel_lncRNA	ENST00000526515	ENSG00000254986	DPP3	Dipeptidyl-peptidase 3||-	0.957021	1.41719e-05
LNC_008101	XLOC_152373	Novel lncRNA	Novel_lncRNA	ENST00000526515	ENSG00000254986	DPP3	Dipeptidyl-peptidase 3||-	0.957021	1.41719e-05
LNC_004033	XLOC_069285	Novel lncRNA	Novel_lncRNA	ENST00000526515	ENSG00000254986	DPP3	Dipeptidyl-peptidase 3||-	0.957021	1.41719e-05
LNC_010284	XLOC_203033	Novel lncRNA	Novel_lncRNA	ENST00000526515	ENSG00000254986	DPP3	Dipeptidyl-peptidase 3||-	0.957021	1.41719e-05
LNC_002005	XLOC_031441	Novel lncRNA	Novel_lncRNA	ENST00000526515	ENSG00000254986	DPP3	Dipeptidyl-peptidase 3||-	0.957021	1.41719e-05
LNC_004670	XLOC_082024	Novel lncRNA	Novel_lncRNA	ENST00000526515	ENSG00000254986	DPP3	Dipeptidyl-peptidase 3||-	0.957021	1.41719e-05
LNC_008227	XLOC_155653	Novel lncRNA	Novel_lncRNA	ENST00000526515	ENSG00000254986	DPP3	Dipeptidyl-peptidase 3||-	0.957021	1.41719e-05
LNC_009500	XLOC_182494	Novel lncRNA	Novel_lncRNA	ENST00000357364	ENSG00000185811	IKZF1	Zinc finger C2H2-type||-||Zinc finger C2H2 superfamily||At2g23090-like||Zinc finger, RING/FYVE/PHD-type	0.957115	1.40501e-05
LNC_009500	XLOC_182494	Novel lncRNA	Novel_lncRNA	ENST00000642405	ENSG00000094631	HDAC6	Histone deacetylase superfamily||Ureohydrolase domain superfamily||-||Histone deacetylase domain superfamily||Zinc finger, UBP-type||Zinc finger, RING/FYVE/PHD-type||Histone deacetylase domain	0.957115	1.40501e-05
LNC_009500	XLOC_182494	Novel lncRNA	Novel_lncRNA	ENST00000589576	ENSG00000168259	DNAJC7	-||Tetratricopeptide repeat-containing domain||Tetratricopeptide-like helical domain superfamily||DnaJ domain||Tetratricopeptide repeat 2||DnaJ domain superfamily||Tetratricopeptide repeat	0.957115	1.40501e-05
LNC_009500	XLOC_182494	Novel lncRNA	Novel_lncRNA	ENST00000569723	ENSG00000128989	ARPP19	Endosulphine	0.957115	1.40501e-05
LNC_009500	XLOC_182494	Novel lncRNA	Novel_lncRNA	ENST00000425905	ENSG00000258366	RTEL1	-||Helicase superfamily 1/2, ATP-binding domain, DinG/Rad3-type||P-loop containing nucleoside triphosphate hydrolase||DEAD2||ATP-dependent helicase, C-terminal||Helicase/UvrB, N-terminal||DNA helicase (DNA repair), Rad3 type||Regulator of telomere elongation helicase 1||Helicase-like, DEXD box c2 type	0.957115	1.40501e-05
LNC_009500	XLOC_182494	Novel lncRNA	Novel_lncRNA	ENST00000372352	ENSG00000130713	EXOSC2	K Homology domain, type 1||Nucleic acid-binding, OB-fold||K Homology domain, type 1 superfamily||Exosome complex RNA-binding protein 1/RRP40/RRP4||Exosome complex component, N-terminal domain	0.957115	1.40501e-05
LNC_000386	XLOC_005348	Novel lncRNA	Novel_lncRNA	ENST00000518444	ENSG00000161813	LARP4	-||LARP4, RNA recognition motif||Winged helix-like DNA-binding domain superfamily||Winged helix DNA-binding domain superfamily||RNA-binding domain superfamily||La-type HTH domain	0.957156	1.39967e-05
ENST00000458084.5	ENSG00000232224.5	LINC00202-1	Annotated_lncRNA	ENST00000422595	ENSG00000143390	RFX5	RFX5, C-terminal||-||Winged helix DNA-binding domain superfamily||Winged helix-like DNA-binding domain superfamily||DNA-binding protein RFX5||DNA-binding RFX-type winged-helix domain	0.957213	1.39238e-05
ENST00000582825	ENSG00000264573	RN7SL15P	Annotated_lncRNA	ENST00000530165	ENSG00000254986	DPP3	Dipeptidyl-peptidase 3||-	0.957299	1.38135e-05
ENST00000582825	ENSG00000264573	RN7SL15P	Annotated_lncRNA	ENST00000531433	ENSG00000140090	SLC24A4	Sodium/calcium exchanger membrane region||Sodium/potassium/calcium exchanger||Sodium/potassium/calcium exchanger 4	0.9573	1.38121e-05
ENST00000582825	ENSG00000264573	RN7SL15P	Annotated_lncRNA	ENST00000457098	ENSG00000115207	GTF3C2	WD40/YVTN repeat-like-containing domain superfamily||-||WD40-repeat-containing domain superfamily||WD40 repeat, conserved site||WD40-repeat-containing domain||WD40 repeat	0.9573	1.38121e-05
ENST00000582825	ENSG00000264573	RN7SL15P	Annotated_lncRNA	ENST00000526693	ENSG00000177697	CD151	Tetraspanin, EC2 domain superfamily||-||Tetraspanin||Tetraspanin/Peripherin||Tetraspanin, conserved site	0.9573	1.38121e-05
ENST00000582825	ENSG00000264573	RN7SL15P	Annotated_lncRNA	ENST00000543238	ENSG00000103227	LMF1	-||Lipase maturation factor	0.9573	1.38121e-05
ENST00000582825	ENSG00000264573	RN7SL15P	Annotated_lncRNA	ENST00000619145	ENSG00000174669	SLC29A2	Nucleoside transporter ENT1/ENT2||-||Equilibrative nucleoside transporter||Equilibrative nucleoside transporter 2||MFS transporter superfamily	0.9573	1.38121e-05
ENST00000582825	ENSG00000264573	RN7SL15P	Annotated_lncRNA	ENST00000405222	ENSG00000138101	DTNB	EF-hand domain, type 1||-||Zinc finger, ZZ-type||EF-hand domain, type 2||EF-hand domain pair||Distrobrevin	0.957309	1.38004e-05
LNC_002412	XLOC_039120	Novel lncRNA	Novel_lncRNA	ENST00000229570	ENSG00000111850	SMIM8	-||UPF0708 protein C6orf162	0.957386	1.37026e-05
LNC_007244	XLOC_133379	Novel lncRNA	Novel_lncRNA	ENST00000444570	ENSG00000188687	SLC4A5	Sodium bicarbonate cotransporter||Bicarbonate transporter, eukaryotic||-||Bicarbonate transporter, C-terminal||Phosphotransferase/anion transporter||Band 3 cytoplasmic domain	0.957431	1.3646e-05
ENST00000582825	ENSG00000264573	RN7SL15P	Annotated_lncRNA	ENST00000642260	ENSG00000159023	EPB41	FERM conserved site||Band 4.1 domain||FERM central domain||FERM, C-terminal PH-like domain||Ubiquitin-like domain superfamily||-||PH-like domain superfamily||Band 4.1, C-terminal||FERM superfamily, second domain||SAB domain||Ezrin/radixin/moesin-like||FERM, N-terminal||FERM adjacent (FA)||FERM/acyl-CoA-binding protein superfamily||FERM domain	0.95749	1.35713e-05
LNC_000385	XLOC_005348	Novel lncRNA	Novel_lncRNA	ENST00000487627	ENSG00000111801	BTN3A3	Immunoglobulin-like domain superfamily||Immunoglobulin-like fold||Immunoglobulin subtype||Concanavalin A-like lectin/glucanase domain superfamily||B30.2/SPRY domain||Immunoglobulin-like domain||SPRY-associated||SPRY domain||Butyrophylin-like, SPRY domain||Immunoglobulin V-set domain	0.957509	1.35465e-05
ENST00000582825	ENSG00000264573	RN7SL15P	Annotated_lncRNA	ENST00000496972	ENSG00000138101	DTNB	EF-hand domain, type 1||-||Zinc finger, ZZ-type||EF-hand domain, type 2||EF-hand domain pair||Distrobrevin	0.957538	1.3511e-05
LNC_005297	XLOC_091207	Novel lncRNA	Novel_lncRNA	ENST00000320912	ENSG00000179010	MRFAP1	MORF4 family-associated protein 1	0.957566	1.34762e-05
ENST00000582825	ENSG00000264573	RN7SL15P	Annotated_lncRNA	ENST00000382181	ENSG00000125826	RBCK1	IBR domain||Zinc finger, RING-type, conserved site||Zinc finger, RING/FYVE/PHD-type||Zinc finger, RanBP2-type superfamily||Ubiquitin domain||Ubiquitin-like domain superfamily||-||Zinc finger, RING-type||Zinc finger, RanBP2-type||RanBP-type and C3HC4-type zinc finger-containing protein 1||RING-type zinc-finger, LisH dimerisation motif	0.957637	1.33862e-05
LNC_001013	XLOC_014635	Novel lncRNA	Novel_lncRNA	ENST00000532931	ENSG00000149311	ATM	Armadillo-type fold||PIK-related kinase, FAT||FATC domain||Protein kinase-like domain superfamily||Telomere-length maintenance and DNA damage repair||Phosphatidylinositol 3-/4-kinase, catalytic domain superfamily||-||Serine/threonine-protein kinase ATM||Phosphatidylinositol 3-/4-kinase, catalytic domain||Lipovitellin-phosvitin complex-like, superhelical domain||Phosphatidylinositol 3/4-kinase, co…	0.957705	1.33023e-05
LNC_001013	XLOC_014635	Novel lncRNA	Novel_lncRNA	ENST00000441117	ENSG00000236104	ZBTB22	BTB/POZ domain||Zinc finger C2H2 superfamily||SKP1/BTB/POZ domain superfamily||Zinc finger C2H2-type||Zinc finger and BTB domain-containing protein 22	0.957705	1.33021e-05
LNC_001013	XLOC_014635	Novel lncRNA	Novel_lncRNA	ENST00000503340	ENSG00000015479	MATR3	-||Matrin/U1-C, C2H2-type zinc finger||Matrin-3, RNA recognition motif 2||Matrin-3, RNA recognition motif 1||RNA-binding domain superfamily||Matrin/U1-C-like, C2H2-type zinc finger||RNA recognition motif domain	0.957705	1.33021e-05
LNC_001013	XLOC_014635	Novel lncRNA	Novel_lncRNA	ENST00000529810	ENSG00000177697	CD151	Tetraspanin, EC2 domain superfamily||-||Tetraspanin||Tetraspanin/Peripherin||Tetraspanin, conserved site	0.957705	1.33021e-05
LNC_001013	XLOC_014635	Novel lncRNA	Novel_lncRNA	ENST00000514488	ENSG00000015479	MATR3	-||Matrin/U1-C, C2H2-type zinc finger||Matrin-3, RNA recognition motif 2||Matrin-3, RNA recognition motif 1||RNA-binding domain superfamily||Matrin/U1-C-like, C2H2-type zinc finger||RNA recognition motif domain	0.957705	1.33021e-05
LNC_001013	XLOC_014635	Novel lncRNA	Novel_lncRNA	ENST00000643583	ENSG00000165699	TSC1	Armadillo-like helical||Armadillo-type fold||Hamartin||-	0.957705	1.33021e-05
LNC_001013	XLOC_014635	Novel lncRNA	Novel_lncRNA	ENST00000576994	ENSG00000167264	DUS2	tRNA-dihydrouridine synthase, conserved site||DUS-like, FMN-binding domain||Aldolase-type TIM barrel||-||Double-stranded RNA-binding domain||tRNA-dihydrouridine synthase	0.957705	1.33021e-05
LNC_006348	XLOC_114022	Novel lncRNA	Novel_lncRNA	ENST00000379087	ENSG00000164970	FAM219A	Protein FAM219	0.957752	1.32435e-05
LNC_001013	XLOC_014635	Novel lncRNA	Novel_lncRNA	ENST00000642627	ENSG00000165699	TSC1	Armadillo-like helical||Armadillo-type fold||Hamartin||-	0.957825	1.31537e-05
LNC_008094	XLOC_152259	Novel lncRNA	Novel_lncRNA	ENST00000409750	ENSG00000169629	RGPD8	Ran binding domain||GRIP domain||Tetratricopeptide repeat||Tetratricopeptide-like helical domain superfamily||Tetratricopeptide repeat 2||GRIP domain superfamily||PH-like domain superfamily||-||Tetratricopeptide repeat 1||Tetratricopeptide repeat-containing domain||GCC2, Rab binding domain	0.957872	1.30962e-05
ENST00000442982.5	ENSG00000226752.7	PSMD5-AS1	Annotated_lncRNA	ENST00000360240	ENSG00000047849	MAP4	Microtubule associated protein, tubulin-binding repeat||-	-0.958153	1.27542e-05
LNC_001956	XLOC_030610	Novel lncRNA	Novel_lncRNA	ENST00000476670	ENSG00000204681	GABBR1	Receptor, ligand binding region||-||GPCR family 3, gamma-aminobutyric acid receptor, type B1||GPCR family 3, C-terminal||Sushi/SCR/CCP superfamily||Sushi/SCR/CCP domain||Periplasmic binding protein-like I||GPCR family 3, GABA-B receptor	-0.958248	1.26398e-05
LNC_001940	XLOC_030414	Novel lncRNA	Novel_lncRNA	ENST00000526522	ENSG00000140988	RPS2	Ribosomal protein S5, C-terminal||Ribosomal protein S5, N-terminal, conserved site||Ribosomal protein S5, N-terminal||Ribosomal protein S5||Ribosomal protein S5, eukaryotic/archaeal||-||Ribosomal protein S5 domain 2-type fold, subgroup||Ribosomal protein S5 domain 2-type fold	0.958345	1.25248e-05
LNC_004381	XLOC_076040	Novel lncRNA	Novel_lncRNA	ENST00000354269	ENSG00000106348	IMPDH1	IMP dehydrogenase / GMP reductase, conserved site||-||Inosine-5'-monophosphate dehydrogenase||IMP dehydrogenase/GMP reductase||CBS domain||Aldolase-type TIM barrel	0.958371	1.24935e-05
LNC_000071	XLOC_000577	Novel lncRNA	Novel_lncRNA	ENST00000543719	ENSG00000060339	CCAR1	EF-hand domain pair||S1-like RNA binding domain||Nucleic acid-binding, OB-fold||-||DBC1/CARP1 catalytically inactive NUDIX hydrolase domain||Cell cycle and apoptosis regulator protein||SAP domain||SAP domain superfamily	0.958383	1.24797e-05
LNC_005290	XLOC_091163	Novel lncRNA	Novel_lncRNA	ENST00000359191	ENSG00000196235	SUPT5H	Translation protein SH3-like domain superfamily||KOW||-||Ribosomal protein L2, domain 2||Transcription elongation factor Spt5||NusG, N-terminal||Spt5 transcription elongation factor, N-terminal||Spt5 C-terminal domain||Transcription elongation factor Spt5, NGN domain||NusG, N-terminal domain superfamily	0.958491	1.23526e-05
LNC_010094	XLOC_198304	Novel lncRNA	Novel_lncRNA	ENST00000417353	ENSG00000125740	FOSB	Basic-leucine zipper domain||Protein FosB||AP-1 transcription factor	0.958566	1.22645e-05
LNC_000719	XLOC_009893	Novel lncRNA	Novel_lncRNA	ENST00000444570	ENSG00000188687	SLC4A5	Sodium bicarbonate cotransporter||Bicarbonate transporter, eukaryotic||-||Bicarbonate transporter, C-terminal||Phosphotransferase/anion transporter||Band 3 cytoplasmic domain	0.958941	1.18318e-05
LNC_004497	XLOC_078198	Novel lncRNA	Novel_lncRNA	ENST00000320912	ENSG00000179010	MRFAP1	MORF4 family-associated protein 1	0.959064	1.16929e-05
LNC_000410	XLOC_005348	Novel lncRNA	Novel_lncRNA	ENST00000587727	ENSG00000168259	DNAJC7	-||Tetratricopeptide repeat-containing domain||Tetratricopeptide-like helical domain superfamily||DnaJ domain||Tetratricopeptide repeat 2||DnaJ domain superfamily||Tetratricopeptide repeat	0.959069	1.16865e-05
LNC_003230	XLOC_054374	Novel lncRNA	Novel_lncRNA	ENST00000392863	ENSG00000111850	SMIM8	-||UPF0708 protein C6orf162	0.959097	1.16552e-05
LNC_000069	XLOC_000577	Novel lncRNA	Novel_lncRNA	ENST00000543719	ENSG00000060339	CCAR1	EF-hand domain pair||S1-like RNA binding domain||Nucleic acid-binding, OB-fold||-||DBC1/CARP1 catalytically inactive NUDIX hydrolase domain||Cell cycle and apoptosis regulator protein||SAP domain||SAP domain superfamily	0.959105	1.16461e-05
LNC_006432	XLOC_116031	Novel lncRNA	Novel_lncRNA	ENST00000619707	ENSG00000147894	C9orf72	Guanine nucleotide exchange C9orf72	0.95917	1.15737e-05
LNC_002560	XLOC_041795	Novel lncRNA	Novel_lncRNA	ENST00000320912	ENSG00000179010	MRFAP1	MORF4 family-associated protein 1	0.959232	1.15035e-05
LNC_004343	XLOC_075357	Novel lncRNA	Novel_lncRNA	ENST00000320912	ENSG00000179010	MRFAP1	MORF4 family-associated protein 1	0.959232	1.15035e-05
LNC_009204	XLOC_174510	Novel lncRNA	Novel_lncRNA	ENST00000320912	ENSG00000179010	MRFAP1	MORF4 family-associated protein 1	0.959232	1.15035e-05
LNC_001057	XLOC_014635	Novel lncRNA	Novel_lncRNA	ENST00000320912	ENSG00000179010	MRFAP1	MORF4 family-associated protein 1	0.959232	1.15035e-05
LNC_008117	XLOC_152840	Novel lncRNA	Novel_lncRNA	ENST00000320912	ENSG00000179010	MRFAP1	MORF4 family-associated protein 1	0.959232	1.15035e-05
LNC_002222	XLOC_035709	Novel lncRNA	Novel_lncRNA	ENST00000320912	ENSG00000179010	MRFAP1	MORF4 family-associated protein 1	0.959232	1.15035e-05
LNC_000635	XLOC_008370	Novel lncRNA	Novel_lncRNA	ENST00000320912	ENSG00000179010	MRFAP1	MORF4 family-associated protein 1	0.959232	1.15035e-05
LNC_006101	XLOC_109574	Novel lncRNA	Novel_lncRNA	ENST00000320912	ENSG00000179010	MRFAP1	MORF4 family-associated protein 1	0.959232	1.15035e-05
LNC_006667	XLOC_121256	Novel lncRNA	Novel_lncRNA	ENST00000320912	ENSG00000179010	MRFAP1	MORF4 family-associated protein 1	0.959232	1.15035e-05
LNC_004293	XLOC_074284	Novel lncRNA	Novel_lncRNA	ENST00000320912	ENSG00000179010	MRFAP1	MORF4 family-associated protein 1	0.959232	1.15035e-05
LNC_004559	XLOC_079059	Novel lncRNA	Novel_lncRNA	ENST00000320912	ENSG00000179010	MRFAP1	MORF4 family-associated protein 1	0.959232	1.15035e-05
LNC_002351	XLOC_038397	Novel lncRNA	Novel_lncRNA	ENST00000320912	ENSG00000179010	MRFAP1	MORF4 family-associated protein 1	0.959232	1.15035e-05
LNC_004942	XLOC_084737	Novel lncRNA	Novel_lncRNA	ENST00000320912	ENSG00000179010	MRFAP1	MORF4 family-associated protein 1	0.959232	1.15035e-05
LNC_008162	XLOC_153718	Novel lncRNA	Novel_lncRNA	ENST00000579294	ENSG00000177731	FLII	Leucine-rich repeat||Leucine rich repeat 4||ADF-H/Gelsolin-like domain superfamily||Protein flightless-1||Villin/Gelsolin||-||Leucine-rich repeat domain superfamily||Gelsolin-like domain||Leucine-rich repeat, typical subtype	0.959387	1.13324e-05
LNC_001009	XLOC_014635	Novel lncRNA	Novel_lncRNA	ENST00000589827	ENSG00000129657	SEC14L1	GOLD domain superfamily||CRAL/TRIO, N-terminal domain||PRELI/MSF1 domain||GOLD domain||CRAL-TRIO lipid binding domain superfamily||CRAL-TRIO lipid binding domain||-||CRAL/TRIO, N-terminal domain superfamily	0.959505	1.12022e-05
LNC_006277	XLOC_112537	Novel lncRNA	Novel_lncRNA	ENST00000424248	ENSG00000105339	DENND3	Six-bladed beta-propeller, TolB-like||Tripartite DENN domain||uDENN domain||cDENN domain||WD40 repeat||WD40 repeat, conserved site||WD40/YVTN repeat-like-containing domain superfamily||WD40-repeat-containing domain superfamily||-||dDENN domain||WD40-repeat-containing domain	0.959508	1.11991e-05
LNC_002412	XLOC_039120	Novel lncRNA	Novel_lncRNA	ENST00000424712	ENSG00000133056	PIK3C2B	Phosphatidylinositol 3-/4-kinase, catalytic domain||Ubiquitin-like domain superfamily||Phosphatidylinositol 3-kinase, C2 domain||Phosphoinositide 3-kinase, accessory (PIK) domain||C2 domain superfamily||Phosphatidylinositol 3-/4-kinase, catalytic domain superfamily||Phox homologous domain||Phosphatidylinositol 3-kinase Ras-binding (PI3K RBD) domain||Phosphatidylinositol 3/4-kinase, conserved site…	0.960089	1.05779e-05
LNC_008674	XLOC_163662	Novel lncRNA	Novel_lncRNA	ENST00000570014	ENSG00000103227	LMF1	-||Lipase maturation factor	0.960107	1.05589e-05
LNC_001582	XLOC_022841	Novel lncRNA	Novel_lncRNA	ENST00000375852	ENSG00000101336	HCK	SH3 domain||-||SH2 domain||SH3-like domain superfamily||Tyrosine-protein kinase, catalytic domain||Protein kinase domain||SH2 domain superfamily||Tyrosine-protein kinase, active site||Serine-threonine/tyrosine-protein kinase, catalytic domain||Tyrosine-protein kinase HCK, SH2 domain||Protein kinase, ATP binding site||Protein kinase-like domain superfamily	0.960353	1.03037e-05
ENST00000643101	ENSG00000253438	PCAT1	Annotated_lncRNA	ENST00000371591	ENSG00000157077	ZFYVE9	Zinc finger FYVE domain containing protein, SARA/endofin||Smad anchor for receptor activation, Smad-binding domain||Smad anchor for receptor activation, Smad-binding domain superfamily||Zinc finger, RING/FYVE/PHD-type||Zinc finger, FYVE/PHD-type||FYVE zinc finger||Domain of unknown function DUF3480||Zinc finger, FYVE-related	0.960379	1.02773e-05
LNC_008857	XLOC_167524	Novel lncRNA	Novel_lncRNA	ENST00000483399	ENSG00000134184	GSTM1	Glutathione S-transferase, C-terminal||Glutathione S-transferase, C-terminal-like||Glutathione S-transferase, N-terminal||Thioredoxin-like superfamily||Glutathione S-transferase, C-terminal domain superfamily||Glutathione S-transferase, Mu class	0.960495	1.01588e-05
LNC_000719	XLOC_009893	Novel lncRNA	Novel_lncRNA	ENST00000526522	ENSG00000140988	RPS2	Ribosomal protein S5, C-terminal||Ribosomal protein S5, N-terminal, conserved site||Ribosomal protein S5, N-terminal||Ribosomal protein S5||Ribosomal protein S5, eukaryotic/archaeal||-||Ribosomal protein S5 domain 2-type fold, subgroup||Ribosomal protein S5 domain 2-type fold	0.960574	1.00788e-05
LNC_000541	XLOC_006391	Novel lncRNA	Novel_lncRNA	ENST00000424248	ENSG00000105339	DENND3	Six-bladed beta-propeller, TolB-like||Tripartite DENN domain||uDENN domain||cDENN domain||WD40 repeat||WD40 repeat, conserved site||WD40/YVTN repeat-like-containing domain superfamily||WD40-repeat-containing domain superfamily||-||dDENN domain||WD40-repeat-containing domain	0.960612	1.00401e-05
LNC_004800	XLOC_083096	Novel lncRNA	Novel_lncRNA	ENST00000424248	ENSG00000105339	DENND3	Six-bladed beta-propeller, TolB-like||Tripartite DENN domain||uDENN domain||cDENN domain||WD40 repeat||WD40 repeat, conserved site||WD40/YVTN repeat-like-containing domain superfamily||WD40-repeat-containing domain superfamily||-||dDENN domain||WD40-repeat-containing domain	0.960612	1.00401e-05
LNC_004944	XLOC_084737	Novel lncRNA	Novel_lncRNA	ENST00000377625	ENSG00000136111	TBC1D4	Rab-GTPase-TBC domain superfamily||PTB/PI domain||TBC1 domain family member 4||PH-like domain superfamily||-||Rab-GTPase-TBC domain||Domain of unknown function DUF3350	0.960797	9.85551e-06
LNC_010304	XLOC_203716	Novel lncRNA	Novel_lncRNA	ENST00000496719	ENSG00000111801	BTN3A3	Immunoglobulin-like domain superfamily||Immunoglobulin-like fold||Immunoglobulin subtype||Concanavalin A-like lectin/glucanase domain superfamily||B30.2/SPRY domain||Immunoglobulin-like domain||SPRY-associated||SPRY domain||Butyrophylin-like, SPRY domain||Immunoglobulin V-set domain	0.960864	9.78902e-06
LNC_004398	XLOC_076431	Novel lncRNA	Novel_lncRNA	ENST00000424248	ENSG00000105339	DENND3	Six-bladed beta-propeller, TolB-like||Tripartite DENN domain||uDENN domain||cDENN domain||WD40 repeat||WD40 repeat, conserved site||WD40/YVTN repeat-like-containing domain superfamily||WD40-repeat-containing domain superfamily||-||dDENN domain||WD40-repeat-containing domain	0.961028	9.62813e-06
LNC_007937	XLOC_149245	Novel lncRNA	Novel_lncRNA	ENST00000523981	ENSG00000249437	NAIP	Baculoviral IAP repeat-containing protein 1||Leucine-rich repeat domain superfamily||AAA+ ATPase domain||NACHT nucleoside triphosphatase||P-loop containing nucleoside triphosphate hydrolase||BIR repeat||-	0.961076	9.58145e-06
LNC_009243	XLOC_175622	Novel lncRNA	Novel_lncRNA	ENST00000350494	ENSG00000134759	ELP2	WD40-repeat-containing domain||Elongator complex protein 2||WD40/YVTN repeat-like-containing domain superfamily||Quinoprotein alcohol dehydrogenase-like superfamily||WD40-repeat-containing domain superfamily||-||WD40 repeat||Galactose oxidase/kelch, beta-propeller	0.961101	9.55645e-06
LNC_000069	XLOC_000577	Novel lncRNA	Novel_lncRNA	ENST00000470772	ENSG00000106348	IMPDH1	IMP dehydrogenase / GMP reductase, conserved site||-||Inosine-5'-monophosphate dehydrogenase||IMP dehydrogenase/GMP reductase||CBS domain||Aldolase-type TIM barrel	0.96114	9.51909e-06
LNC_004481	XLOC_078198	Novel lncRNA	Novel_lncRNA	ENST00000449503	ENSG00000163681	SLMAP	Sarcolemmal membrane-associated protein||Forkhead-associated (FHA) domain||SMAD/FHA domain superfamily	0.961256	9.4075e-06
LNC_006277	XLOC_112537	Novel lncRNA	Novel_lncRNA	ENST00000417128	ENSG00000163681	SLMAP	Sarcolemmal membrane-associated protein||Forkhead-associated (FHA) domain||SMAD/FHA domain superfamily	0.961266	9.39791e-06
LNC_007244	XLOC_133379	Novel lncRNA	Novel_lncRNA	ENST00000358683	ENSG00000188687	SLC4A5	Sodium bicarbonate cotransporter||Bicarbonate transporter, eukaryotic||-||Bicarbonate transporter, C-terminal||Phosphotransferase/anion transporter||Band 3 cytoplasmic domain	0.961289	9.37557e-06
LNC_003230	XLOC_054374	Novel lncRNA	Novel_lncRNA	ENST00000425268	ENSG00000115998	C2orf42	-||Putative treble-clef, zinc-finger domain||Uncharacterised protein C2orf42	0.961467	9.20663e-06
LNC_000011	XLOC_000225	Novel lncRNA	Novel_lncRNA	ENST00000379089	ENSG00000164970	FAM219A	Protein FAM219	0.961599	9.08213e-06
LNC_009875	XLOC_192231	Novel lncRNA	Novel_lncRNA	ENST00000424143	ENSG00000148120	C9orf3	Peptidase M1, membrane alanine aminopeptidase, N-terminal||Aminopeptidase O||Peptidase M1, leukotriene A4 hydrolase/aminopeptidase C-terminal||Armadillo-type fold||-||Peptidase M1, alanine aminopeptidase/leukotriene A4 hydrolase	0.961609	9.07297e-06
LNC_010094	XLOC_198304	Novel lncRNA	Novel_lncRNA	ENST00000392612	ENSG00000172794	RAB37	P-loop containing nucleoside triphosphate hydrolase||-||Small GTPase superfamily||Small GTP-binding protein domain	0.961626	9.05726e-06
LNC_003230	XLOC_054374	Novel lncRNA	Novel_lncRNA	ENST00000620962	ENSG00000135916	ITM2C	-||BRICHOS domain	0.961661	9.02478e-06
LNC_000059	XLOC_000577	Novel lncRNA	Novel_lncRNA	ENST00000320912	ENSG00000179010	MRFAP1	MORF4 family-associated protein 1	0.961824	8.8733e-06
ENST00000414457.5	ENSG00000224597.9	SVIL-AS1	Annotated_lncRNA	ENST00000577646	ENSG00000131759	RARA	-||Zinc finger, NHR/GATA-type||Nuclear hormone receptor||Nuclear hormone receptor-like domain superfamily||Nuclear hormone receptor, ligand-binding domain||Retinoic acid receptor||Zinc finger, nuclear hormone receptor-type	0.961839	8.85986e-06
LNC_008857	XLOC_167524	Novel lncRNA	Novel_lncRNA	ENST00000599193	ENSG00000249471	ZNF324B	Zinc finger C2H2-type||KRAB domain superfamily||Zinc finger C2H2 superfamily||Krueppel-associated box	0.961854	8.84594e-06
LNC_000069	XLOC_000577	Novel lncRNA	Novel_lncRNA	ENST00000350494	ENSG00000134759	ELP2	WD40-repeat-containing domain||Elongator complex protein 2||WD40/YVTN repeat-like-containing domain superfamily||Quinoprotein alcohol dehydrogenase-like superfamily||WD40-repeat-containing domain superfamily||-||WD40 repeat||Galactose oxidase/kelch, beta-propeller	0.961888	8.81479e-06
LNC_009243	XLOC_175622	Novel lncRNA	Novel_lncRNA	ENST00000566423	ENSG00000128989	ARPP19	Endosulphine	0.961951	8.75713e-06
LNC_003230	XLOC_054374	Novel lncRNA	Novel_lncRNA	ENST00000619722	ENSG00000100578	KIAA0586	-||Protein TALPID3	0.961972	8.73884e-06
LNC_003230	XLOC_054374	Novel lncRNA	Novel_lncRNA	ENST00000383715	ENSG00000168297	PXK	PX domain superfamily||Protein kinase-like domain superfamily||Protein kinase domain||Phox homologous domain||-||WH2 domain	0.962031	8.68492e-06
LNC_006063	XLOC_109053	Novel lncRNA	Novel_lncRNA	ENST00000320912	ENSG00000179010	MRFAP1	MORF4 family-associated protein 1	0.962064	8.65485e-06
LNC_007860	XLOC_148057	Novel lncRNA	Novel_lncRNA	ENST00000519295	ENSG00000132842	AP3B1	Armadillo-type fold||AP-3 complex subunit beta||Clathrin/coatomer adaptor, adaptin-like, N-terminal||Beta-adaptin appendage, C-terminal subdomain||AP-3 complex subunit beta 1, serine-rich domain||AP-3 complex subunit beta, C-terminal domain||Armadillo-like helical||AP complex subunit beta	0.962159	8.57021e-06
LNC_006277	XLOC_112537	Novel lncRNA	Novel_lncRNA	ENST00000445716	ENSG00000234545	FAM133B	-||Protein FAM133	0.962237	8.4997e-06
LNC_000876	XLOC_012719	Novel lncRNA	Novel_lncRNA	ENST00000644219	ENSG00000147044	CASK	L27 domain, C-terminal||Guanylate kinase, conserved site||Guanylate kinase/L-type calcium channel beta subunit||CASK, SH3 domain||Protein kinase-like domain superfamily||PDZ domain||P-loop containing nucleoside triphosphate hydrolase||SH3-like domain superfamily||SH3 domain||-||Protein kinase domain||PDZ superfamily||L27 domain superfamily||Guanylate kinase-like domain||L27 domain	0.962374	8.37855e-06
LNC_000059	XLOC_000577	Novel lncRNA	Novel_lncRNA	ENST00000382181	ENSG00000125826	RBCK1	IBR domain||Zinc finger, RING-type, conserved site||Zinc finger, RING/FYVE/PHD-type||Zinc finger, RanBP2-type superfamily||Ubiquitin domain||Ubiquitin-like domain superfamily||-||Zinc finger, RING-type||Zinc finger, RanBP2-type||RanBP-type and C3HC4-type zinc finger-containing protein 1||RING-type zinc-finger, LisH dimerisation motif	0.962615	8.16841e-06
LNC_007937	XLOC_149245	Novel lncRNA	Novel_lncRNA	ENST00000567046	ENSG00000090857	PDPR	-||FAD dependent oxidoreductase, central domain||FAD/NAD(P)-binding domain superfamily||Glycine cleavage T-protein, C-terminal barrel domain||FAD dependent oxidoreductase||Aminomethyltransferase, folate-binding domain||Glycine cleavage T-protein/YgfZ, C-terminal	0.962708	8.08829e-06
LNC_002084	XLOC_033189	Novel lncRNA	Novel_lncRNA	ENST00000644219	ENSG00000147044	CASK	L27 domain, C-terminal||Guanylate kinase, conserved site||Guanylate kinase/L-type calcium channel beta subunit||CASK, SH3 domain||Protein kinase-like domain superfamily||PDZ domain||P-loop containing nucleoside triphosphate hydrolase||SH3-like domain superfamily||SH3 domain||-||Protein kinase domain||PDZ superfamily||L27 domain superfamily||Guanylate kinase-like domain||L27 domain	0.962832	7.98258e-06
LNC_001941	XLOC_030414	Novel lncRNA	Novel_lncRNA	ENST00000424248	ENSG00000105339	DENND3	Six-bladed beta-propeller, TolB-like||Tripartite DENN domain||uDENN domain||cDENN domain||WD40 repeat||WD40 repeat, conserved site||WD40/YVTN repeat-like-containing domain superfamily||WD40-repeat-containing domain superfamily||-||dDENN domain||WD40-repeat-containing domain	0.962836	7.9797e-06
LNC_002084	XLOC_033189	Novel lncRNA	Novel_lncRNA	ENST00000606983	ENSG00000064666	CNN2	Smooth muscle protein/calponin||Calponin/LIMCH1||Calponin repeat||Calponin-like domain superfamily||-||Calponin homology domain||Calponin-2	0.963017	7.82687e-06
LNC_005297	XLOC_091207	Novel lncRNA	Novel_lncRNA	ENST00000375852	ENSG00000101336	HCK	SH3 domain||-||SH2 domain||SH3-like domain superfamily||Tyrosine-protein kinase, catalytic domain||Protein kinase domain||SH2 domain superfamily||Tyrosine-protein kinase, active site||Serine-threonine/tyrosine-protein kinase, catalytic domain||Tyrosine-protein kinase HCK, SH2 domain||Protein kinase, ATP binding site||Protein kinase-like domain superfamily	0.963064	7.7872e-06
LNC_007860	XLOC_148057	Novel lncRNA	Novel_lncRNA	ENST00000618441	ENSG00000015479	MATR3	-||Matrin/U1-C, C2H2-type zinc finger||Matrin-3, RNA recognition motif 2||Matrin-3, RNA recognition motif 1||RNA-binding domain superfamily||Matrin/U1-C-like, C2H2-type zinc finger||RNA recognition motif domain	0.96308	7.77393e-06
LNC_006432	XLOC_116031	Novel lncRNA	Novel_lncRNA	ENST00000496972	ENSG00000138101	DTNB	EF-hand domain, type 1||-||Zinc finger, ZZ-type||EF-hand domain, type 2||EF-hand domain pair||Distrobrevin	0.963142	7.7228e-06
ENST00000428651.1	ENSG00000226383.5	AC093375.1	Annotated_lncRNA	ENST00000423088	ENSG00000047849	MAP4	Microtubule associated protein, tubulin-binding repeat||-	0.96319	7.68327e-06
LNC_006063	XLOC_109053	Novel lncRNA	Novel_lncRNA	ENST00000375852	ENSG00000101336	HCK	SH3 domain||-||SH2 domain||SH3-like domain superfamily||Tyrosine-protein kinase, catalytic domain||Protein kinase domain||SH2 domain superfamily||Tyrosine-protein kinase, active site||Serine-threonine/tyrosine-protein kinase, catalytic domain||Tyrosine-protein kinase HCK, SH2 domain||Protein kinase, ATP binding site||Protein kinase-like domain superfamily	0.963227	7.65234e-06
LNC_000147	XLOC_001433	Novel lncRNA	Novel_lncRNA	ENST00000584554	ENSG00000154217	PITPNC1	Phosphatidylinositol transfer protein||START-like domain superfamily	0.963389	7.52013e-06
LNC_010304	XLOC_203716	Novel lncRNA	Novel_lncRNA	ENST00000643374	ENSG00000094631	HDAC6	Histone deacetylase superfamily||Ureohydrolase domain superfamily||-||Histone deacetylase domain superfamily||Zinc finger, UBP-type||Zinc finger, RING/FYVE/PHD-type||Histone deacetylase domain	0.963491	7.43736e-06
ENST00000606892.1	ENSG00000231889.7	TRAF3IP2-AS1	Annotated_lncRNA	ENST00000392000	ENSG00000124831	LRRFIP1	Leucine-rich repeat flightless-interacting protein 1/2	0.963577	7.36819e-06
LNC_004497	XLOC_078198	Novel lncRNA	Novel_lncRNA	ENST00000375852	ENSG00000101336	HCK	SH3 domain||-||SH2 domain||SH3-like domain superfamily||Tyrosine-protein kinase, catalytic domain||Protein kinase domain||SH2 domain superfamily||Tyrosine-protein kinase, active site||Serine-threonine/tyrosine-protein kinase, catalytic domain||Tyrosine-protein kinase HCK, SH2 domain||Protein kinase, ATP binding site||Protein kinase-like domain superfamily	0.963581	7.36555e-06
LNC_001061	XLOC_014635	Novel lncRNA	Novel_lncRNA	ENST00000355973	ENSG00000204681	GABBR1	Receptor, ligand binding region||-||GPCR family 3, gamma-aminobutyric acid receptor, type B1||GPCR family 3, C-terminal||Sushi/SCR/CCP superfamily||Sushi/SCR/CCP domain||Periplasmic binding protein-like I||GPCR family 3, GABA-B receptor	0.963678	7.28765e-06
LNC_007489	XLOC_138821	Novel lncRNA	Novel_lncRNA	ENST00000508426	ENSG00000249437	NAIP	Baculoviral IAP repeat-containing protein 1||Leucine-rich repeat domain superfamily||AAA+ ATPase domain||NACHT nucleoside triphosphatase||P-loop containing nucleoside triphosphate hydrolase||BIR repeat||-	0.963725	7.25096e-06
LNC_000541	XLOC_006391	Novel lncRNA	Novel_lncRNA	ENST00000445716	ENSG00000234545	FAM133B	-||Protein FAM133	0.963804	7.18862e-06
LNC_004800	XLOC_083096	Novel lncRNA	Novel_lncRNA	ENST00000445716	ENSG00000234545	FAM133B	-||Protein FAM133	0.963804	7.18862e-06
LNC_002560	XLOC_041795	Novel lncRNA	Novel_lncRNA	ENST00000375852	ENSG00000101336	HCK	SH3 domain||-||SH2 domain||SH3-like domain superfamily||Tyrosine-protein kinase, catalytic domain||Protein kinase domain||SH2 domain superfamily||Tyrosine-protein kinase, active site||Serine-threonine/tyrosine-protein kinase, catalytic domain||Tyrosine-protein kinase HCK, SH2 domain||Protein kinase, ATP binding site||Protein kinase-like domain superfamily	0.963838	7.16161e-06
LNC_004343	XLOC_075357	Novel lncRNA	Novel_lncRNA	ENST00000375852	ENSG00000101336	HCK	SH3 domain||-||SH2 domain||SH3-like domain superfamily||Tyrosine-protein kinase, catalytic domain||Protein kinase domain||SH2 domain superfamily||Tyrosine-protein kinase, active site||Serine-threonine/tyrosine-protein kinase, catalytic domain||Tyrosine-protein kinase HCK, SH2 domain||Protein kinase, ATP binding site||Protein kinase-like domain superfamily	0.963838	7.16161e-06
LNC_009204	XLOC_174510	Novel lncRNA	Novel_lncRNA	ENST00000375852	ENSG00000101336	HCK	SH3 domain||-||SH2 domain||SH3-like domain superfamily||Tyrosine-protein kinase, catalytic domain||Protein kinase domain||SH2 domain superfamily||Tyrosine-protein kinase, active site||Serine-threonine/tyrosine-protein kinase, catalytic domain||Tyrosine-protein kinase HCK, SH2 domain||Protein kinase, ATP binding site||Protein kinase-like domain superfamily	0.963838	7.16161e-06
LNC_001057	XLOC_014635	Novel lncRNA	Novel_lncRNA	ENST00000375852	ENSG00000101336	HCK	SH3 domain||-||SH2 domain||SH3-like domain superfamily||Tyrosine-protein kinase, catalytic domain||Protein kinase domain||SH2 domain superfamily||Tyrosine-protein kinase, active site||Serine-threonine/tyrosine-protein kinase, catalytic domain||Tyrosine-protein kinase HCK, SH2 domain||Protein kinase, ATP binding site||Protein kinase-like domain superfamily	0.963838	7.16161e-06
LNC_008117	XLOC_152840	Novel lncRNA	Novel_lncRNA	ENST00000375852	ENSG00000101336	HCK	SH3 domain||-||SH2 domain||SH3-like domain superfamily||Tyrosine-protein kinase, catalytic domain||Protein kinase domain||SH2 domain superfamily||Tyrosine-protein kinase, active site||Serine-threonine/tyrosine-protein kinase, catalytic domain||Tyrosine-protein kinase HCK, SH2 domain||Protein kinase, ATP binding site||Protein kinase-like domain superfamily	0.963838	7.16161e-06
LNC_002222	XLOC_035709	Novel lncRNA	Novel_lncRNA	ENST00000375852	ENSG00000101336	HCK	SH3 domain||-||SH2 domain||SH3-like domain superfamily||Tyrosine-protein kinase, catalytic domain||Protein kinase domain||SH2 domain superfamily||Tyrosine-protein kinase, active site||Serine-threonine/tyrosine-protein kinase, catalytic domain||Tyrosine-protein kinase HCK, SH2 domain||Protein kinase, ATP binding site||Protein kinase-like domain superfamily	0.963838	7.16161e-06
LNC_000635	XLOC_008370	Novel lncRNA	Novel_lncRNA	ENST00000375852	ENSG00000101336	HCK	SH3 domain||-||SH2 domain||SH3-like domain superfamily||Tyrosine-protein kinase, catalytic domain||Protein kinase domain||SH2 domain superfamily||Tyrosine-protein kinase, active site||Serine-threonine/tyrosine-protein kinase, catalytic domain||Tyrosine-protein kinase HCK, SH2 domain||Protein kinase, ATP binding site||Protein kinase-like domain superfamily	0.963838	7.16161e-06
LNC_006101	XLOC_109574	Novel lncRNA	Novel_lncRNA	ENST00000375852	ENSG00000101336	HCK	SH3 domain||-||SH2 domain||SH3-like domain superfamily||Tyrosine-protein kinase, catalytic domain||Protein kinase domain||SH2 domain superfamily||Tyrosine-protein kinase, active site||Serine-threonine/tyrosine-protein kinase, catalytic domain||Tyrosine-protein kinase HCK, SH2 domain||Protein kinase, ATP binding site||Protein kinase-like domain superfamily	0.963838	7.16161e-06
LNC_006667	XLOC_121256	Novel lncRNA	Novel_lncRNA	ENST00000375852	ENSG00000101336	HCK	SH3 domain||-||SH2 domain||SH3-like domain superfamily||Tyrosine-protein kinase, catalytic domain||Protein kinase domain||SH2 domain superfamily||Tyrosine-protein kinase, active site||Serine-threonine/tyrosine-protein kinase, catalytic domain||Tyrosine-protein kinase HCK, SH2 domain||Protein kinase, ATP binding site||Protein kinase-like domain superfamily	0.963838	7.16161e-06
LNC_004293	XLOC_074284	Novel lncRNA	Novel_lncRNA	ENST00000375852	ENSG00000101336	HCK	SH3 domain||-||SH2 domain||SH3-like domain superfamily||Tyrosine-protein kinase, catalytic domain||Protein kinase domain||SH2 domain superfamily||Tyrosine-protein kinase, active site||Serine-threonine/tyrosine-protein kinase, catalytic domain||Tyrosine-protein kinase HCK, SH2 domain||Protein kinase, ATP binding site||Protein kinase-like domain superfamily	0.963838	7.16161e-06
LNC_004559	XLOC_079059	Novel lncRNA	Novel_lncRNA	ENST00000375852	ENSG00000101336	HCK	SH3 domain||-||SH2 domain||SH3-like domain superfamily||Tyrosine-protein kinase, catalytic domain||Protein kinase domain||SH2 domain superfamily||Tyrosine-protein kinase, active site||Serine-threonine/tyrosine-protein kinase, catalytic domain||Tyrosine-protein kinase HCK, SH2 domain||Protein kinase, ATP binding site||Protein kinase-like domain superfamily	0.963838	7.16161e-06
LNC_002351	XLOC_038397	Novel lncRNA	Novel_lncRNA	ENST00000375852	ENSG00000101336	HCK	SH3 domain||-||SH2 domain||SH3-like domain superfamily||Tyrosine-protein kinase, catalytic domain||Protein kinase domain||SH2 domain superfamily||Tyrosine-protein kinase, active site||Serine-threonine/tyrosine-protein kinase, catalytic domain||Tyrosine-protein kinase HCK, SH2 domain||Protein kinase, ATP binding site||Protein kinase-like domain superfamily	0.963838	7.16161e-06
LNC_004942	XLOC_084737	Novel lncRNA	Novel_lncRNA	ENST00000375852	ENSG00000101336	HCK	SH3 domain||-||SH2 domain||SH3-like domain superfamily||Tyrosine-protein kinase, catalytic domain||Protein kinase domain||SH2 domain superfamily||Tyrosine-protein kinase, active site||Serine-threonine/tyrosine-protein kinase, catalytic domain||Tyrosine-protein kinase HCK, SH2 domain||Protein kinase, ATP binding site||Protein kinase-like domain superfamily	0.963838	7.16161e-06
ENST00000458084.5	ENSG00000232224.5	LINC00202-1	Annotated_lncRNA	ENST00000429429	ENSG00000163950	SLBP	Histone RNA hairpin-binding protein, RNA-binding domain||Histone RNA stem-loop-binding protein SLBP1/SLBP2	0.963858	7.14618e-06
ENST00000606892.1	ENSG00000231889.7	TRAF3IP2-AS1	Annotated_lncRNA	ENST00000374182	ENSG00000107643	MAPK8	Mitogen-activated protein (MAP) kinase, conserved site||Protein kinase domain||Protein kinase-like domain superfamily||Serine/threonine-protein kinase, active site||Mitogen-activated protein (MAP) kinase, JNK	0.963982	7.04984e-06
LNC_006277	XLOC_112537	Novel lncRNA	Novel_lncRNA	ENST00000423088	ENSG00000047849	MAP4	Microtubule associated protein, tubulin-binding repeat||-	0.964039	7.00535e-06
LNC_004398	XLOC_076431	Novel lncRNA	Novel_lncRNA	ENST00000445716	ENSG00000234545	FAM133B	-||Protein FAM133	0.96419	6.88951e-06
LNC_004381	XLOC_076040	Novel lncRNA	Novel_lncRNA	ENST00000432455	ENSG00000196576	PLXNB2	-||Sema domain||WD40/YVTN repeat-like-containing domain superfamily||Immunoglobulin E-set||PSI domain||Plexin, cytoplasmic RasGAP domain||Sema domain superfamily||IPT domain||Rho GTPase activation protein||Immunoglobulin-like fold||Plexin repeat||Plexin family	0.964209	6.87507e-06
LNC_000123	XLOC_001098	Novel lncRNA	Novel_lncRNA	ENST00000264263	ENSG00000168827	GFM1	Elongation factor G, domain III||Translation elongation factor EFTu-like, domain 2||Small GTP-binding protein domain||Transcription factor, GTP-binding domain||EFG, domain V||EF-G domain III/V-like||Translation elongation factor EFG/EF2, domain IV||Translation elongation factor EFG/EF2||Ribosomal protein S5 domain 2-type fold||Elongation factor EFG, domain V-like||P-loop containing nucleoside tri…	0.964429	6.70934e-06
LNC_004381	XLOC_076040	Novel lncRNA	Novel_lncRNA	ENST00000441429	ENSG00000170889	RPS9	RNA-binding S4 domain superfamily||Ribosomal protein S4, conserved site||-||RNA-binding S4 domain||Ribosomal protein S4/S9, eukaryotic/archaeal||Ribosomal protein S4/S9, N-terminal||Ribosomal protein S4/S9	0.964447	6.69607e-06
LNC_000069	XLOC_000577	Novel lncRNA	Novel_lncRNA	ENST00000480861	ENSG00000106348	IMPDH1	IMP dehydrogenase / GMP reductase, conserved site||-||Inosine-5'-monophosphate dehydrogenase||IMP dehydrogenase/GMP reductase||CBS domain||Aldolase-type TIM barrel	0.964486	6.66688e-06
LNC_000059	XLOC_000577	Novel lncRNA	Novel_lncRNA	ENST00000375852	ENSG00000101336	HCK	SH3 domain||-||SH2 domain||SH3-like domain superfamily||Tyrosine-protein kinase, catalytic domain||Protein kinase domain||SH2 domain superfamily||Tyrosine-protein kinase, active site||Serine-threonine/tyrosine-protein kinase, catalytic domain||Tyrosine-protein kinase HCK, SH2 domain||Protein kinase, ATP binding site||Protein kinase-like domain superfamily	0.964546	6.62262e-06
LNC_004481	XLOC_078198	Novel lncRNA	Novel_lncRNA	ENST00000444570	ENSG00000188687	SLC4A5	Sodium bicarbonate cotransporter||Bicarbonate transporter, eukaryotic||-||Bicarbonate transporter, C-terminal||Phosphotransferase/anion transporter||Band 3 cytoplasmic domain	0.964586	6.59303e-06
LNC_001940	XLOC_030414	Novel lncRNA	Novel_lncRNA	ENST00000525557	ENSG00000140090	SLC24A4	Sodium/calcium exchanger membrane region||Sodium/potassium/calcium exchanger||Sodium/potassium/calcium exchanger 4	0.964597	6.58514e-06
LNC_000011	XLOC_000225	Novel lncRNA	Novel_lncRNA	ENST00000354269	ENSG00000106348	IMPDH1	IMP dehydrogenase / GMP reductase, conserved site||-||Inosine-5'-monophosphate dehydrogenase||IMP dehydrogenase/GMP reductase||CBS domain||Aldolase-type TIM barrel	0.964649	6.54681e-06
ENST00000481027.5	ENSG00000175061.17	LRRC75A-AS1	Annotated_lncRNA	ENST00000334661	ENSG00000187091	PLCD1	PLC-like phosphodiesterase, TIM beta/alpha-barrel domain superfamily||Phosphoinositide-specific phospholipase C, EF-hand-like domain||EF-Hand 1, calcium-binding site||EF-hand domain||Phosphoinositide phospholipase C family||C2 domain||Phosphatidylinositol-specific phospholipase C, X domain||EF-hand domain pair||C2 domain superfamily||Phospholipase C, phosphatidylinositol-specific, Y domain||1-pho…	0.964708	6.50362e-06
LNC_007489	XLOC_138821	Novel lncRNA	Novel_lncRNA	ENST00000518668	ENSG00000105339	DENND3	Six-bladed beta-propeller, TolB-like||Tripartite DENN domain||uDENN domain||cDENN domain||WD40 repeat||WD40 repeat, conserved site||WD40/YVTN repeat-like-containing domain superfamily||WD40-repeat-containing domain superfamily||-||dDENN domain||WD40-repeat-containing domain	0.964722	6.49333e-06
LNC_001941	XLOC_030414	Novel lncRNA	Novel_lncRNA	ENST00000423088	ENSG00000047849	MAP4	Microtubule associated protein, tubulin-binding repeat||-	0.964837	6.41035e-06
LNC_007797	XLOC_146360	Novel lncRNA	Novel_lncRNA	ENST00000444570	ENSG00000188687	SLC4A5	Sodium bicarbonate cotransporter||Bicarbonate transporter, eukaryotic||-||Bicarbonate transporter, C-terminal||Phosphotransferase/anion transporter||Band 3 cytoplasmic domain	0.964864	6.3906e-06
LNC_006836	XLOC_124765	Novel lncRNA	Novel_lncRNA	ENST00000347328	ENSG00000161813	LARP4	-||LARP4, RNA recognition motif||Winged helix-like DNA-binding domain superfamily||Winged helix DNA-binding domain superfamily||RNA-binding domain superfamily||La-type HTH domain	0.964876	6.38195e-06
LNC_006432	XLOC_116031	Novel lncRNA	Novel_lncRNA	ENST00000642260	ENSG00000159023	EPB41	FERM conserved site||Band 4.1 domain||FERM central domain||FERM, C-terminal PH-like domain||Ubiquitin-like domain superfamily||-||PH-like domain superfamily||Band 4.1, C-terminal||FERM superfamily, second domain||SAB domain||Ezrin/radixin/moesin-like||FERM, N-terminal||FERM adjacent (FA)||FERM/acyl-CoA-binding protein superfamily||FERM domain	0.96514	6.19431e-06
LNC_006432	XLOC_116031	Novel lncRNA	Novel_lncRNA	ENST00000530165	ENSG00000254986	DPP3	Dipeptidyl-peptidase 3||-	0.965171	6.17244e-06
LNC_006432	XLOC_116031	Novel lncRNA	Novel_lncRNA	ENST00000405222	ENSG00000138101	DTNB	EF-hand domain, type 1||-||Zinc finger, ZZ-type||EF-hand domain, type 2||EF-hand domain pair||Distrobrevin	0.965173	6.17117e-06
LNC_006432	XLOC_116031	Novel lncRNA	Novel_lncRNA	ENST00000531433	ENSG00000140090	SLC24A4	Sodium/calcium exchanger membrane region||Sodium/potassium/calcium exchanger||Sodium/potassium/calcium exchanger 4	0.965175	6.17002e-06
LNC_006432	XLOC_116031	Novel lncRNA	Novel_lncRNA	ENST00000457098	ENSG00000115207	GTF3C2	WD40/YVTN repeat-like-containing domain superfamily||-||WD40-repeat-containing domain superfamily||WD40 repeat, conserved site||WD40-repeat-containing domain||WD40 repeat	0.965175	6.17002e-06
LNC_006432	XLOC_116031	Novel lncRNA	Novel_lncRNA	ENST00000526693	ENSG00000177697	CD151	Tetraspanin, EC2 domain superfamily||-||Tetraspanin||Tetraspanin/Peripherin||Tetraspanin, conserved site	0.965175	6.17002e-06
LNC_006432	XLOC_116031	Novel lncRNA	Novel_lncRNA	ENST00000543238	ENSG00000103227	LMF1	-||Lipase maturation factor	0.965175	6.17002e-06
LNC_006432	XLOC_116031	Novel lncRNA	Novel_lncRNA	ENST00000619145	ENSG00000174669	SLC29A2	Nucleoside transporter ENT1/ENT2||-||Equilibrative nucleoside transporter||Equilibrative nucleoside transporter 2||MFS transporter superfamily	0.965175	6.17002e-06
LNC_006377	XLOC_114913	Novel lncRNA	Novel_lncRNA	ENST00000589827	ENSG00000129657	SEC14L1	GOLD domain superfamily||CRAL/TRIO, N-terminal domain||PRELI/MSF1 domain||GOLD domain||CRAL-TRIO lipid binding domain superfamily||CRAL-TRIO lipid binding domain||-||CRAL/TRIO, N-terminal domain superfamily	0.965196	6.15484e-06
LNC_001582	XLOC_022841	Novel lncRNA	Novel_lncRNA	ENST00000449103	ENSG00000196576	PLXNB2	-||Sema domain||WD40/YVTN repeat-like-containing domain superfamily||Immunoglobulin E-set||PSI domain||Plexin, cytoplasmic RasGAP domain||Sema domain superfamily||IPT domain||Rho GTPase activation protein||Immunoglobulin-like fold||Plexin repeat||Plexin family	0.965243	6.1224e-06
LNC_004398	XLOC_076431	Novel lncRNA	Novel_lncRNA	ENST00000423088	ENSG00000047849	MAP4	Microtubule associated protein, tubulin-binding repeat||-	0.965395	6.01738e-06
LNC_000541	XLOC_006391	Novel lncRNA	Novel_lncRNA	ENST00000423088	ENSG00000047849	MAP4	Microtubule associated protein, tubulin-binding repeat||-	0.965515	5.93492e-06
LNC_004800	XLOC_083096	Novel lncRNA	Novel_lncRNA	ENST00000423088	ENSG00000047849	MAP4	Microtubule associated protein, tubulin-binding repeat||-	0.965515	5.93492e-06
LNC_010304	XLOC_203716	Novel lncRNA	Novel_lncRNA	ENST00000248420	ENSG00000105298	CACTIN	Cactin, central domain||-||Cactin, C-terminal	0.965568	5.89856e-06
ENST00000458084.5	ENSG00000232224.5	LINC00202-1	Annotated_lncRNA	ENST00000369823	ENSG00000134184	GSTM1	Glutathione S-transferase, C-terminal||Glutathione S-transferase, C-terminal-like||Glutathione S-transferase, N-terminal||Thioredoxin-like superfamily||Glutathione S-transferase, C-terminal domain superfamily||Glutathione S-transferase, Mu class	0.965606	5.87323e-06
LNC_000541	XLOC_006391	Novel lncRNA	Novel_lncRNA	ENST00000417128	ENSG00000163681	SLMAP	Sarcolemmal membrane-associated protein||Forkhead-associated (FHA) domain||SMAD/FHA domain superfamily	0.965629	5.85793e-06
LNC_004800	XLOC_083096	Novel lncRNA	Novel_lncRNA	ENST00000417128	ENSG00000163681	SLMAP	Sarcolemmal membrane-associated protein||Forkhead-associated (FHA) domain||SMAD/FHA domain superfamily	0.965629	5.85793e-06
LNC_009776	XLOC_189531	Novel lncRNA	Novel_lncRNA	ENST00000292199	ENSG00000160703	NLRX1	-||NACHT nucleoside triphosphatase||Leucine-rich repeat	0.965632	5.85571e-06
LNC_006162	XLOC_110132	Novel lncRNA	Novel_lncRNA	ENST00000376485	ENSG00000137343	ATAT1	Gcn5-related N-acetyltransferase (GNAT) domain, ATAT-type||Acyl-CoA N-acyltransferase	0.965665	5.83356e-06
LNC_004148	XLOC_071759	Novel lncRNA	Novel_lncRNA	ENST00000520526	ENSG00000164941	INTS8	-||Tetratricopeptide-like helical domain superfamily	0.965772	5.76161e-06
LNC_004398	XLOC_076431	Novel lncRNA	Novel_lncRNA	ENST00000417128	ENSG00000163681	SLMAP	Sarcolemmal membrane-associated protein||Forkhead-associated (FHA) domain||SMAD/FHA domain superfamily	0.965796	5.74564e-06
LNC_001941	XLOC_030414	Novel lncRNA	Novel_lncRNA	ENST00000445716	ENSG00000234545	FAM133B	-||Protein FAM133	0.965872	5.69542e-06
LNC_007405	XLOC_137621	Novel lncRNA	Novel_lncRNA	ENST00000369756	ENSG00000112773	TENT5A	FAM46 family	0.965872	5.69533e-06
ENST00000421616.1	ENSG00000224066.1	RP4-622L5.7	Annotated_lncRNA	ENST00000264263	ENSG00000168827	GFM1	Elongation factor G, domain III||Translation elongation factor EFTu-like, domain 2||Small GTP-binding protein domain||Transcription factor, GTP-binding domain||EFG, domain V||EF-G domain III/V-like||Translation elongation factor EFG/EF2, domain IV||Translation elongation factor EFG/EF2||Ribosomal protein S5 domain 2-type fold||Elongation factor EFG, domain V-like||P-loop containing nucleoside tri…	0.966345	5.38905e-06
LNC_000069	XLOC_000577	Novel lncRNA	Novel_lncRNA	ENST00000358683	ENSG00000188687	SLC4A5	Sodium bicarbonate cotransporter||Bicarbonate transporter, eukaryotic||-||Bicarbonate transporter, C-terminal||Phosphotransferase/anion transporter||Band 3 cytoplasmic domain	0.966382	5.36569e-06
LNC_001941	XLOC_030414	Novel lncRNA	Novel_lncRNA	ENST00000417128	ENSG00000163681	SLMAP	Sarcolemmal membrane-associated protein||Forkhead-associated (FHA) domain||SMAD/FHA domain superfamily	0.96651	5.28516e-06
LNC_001061	XLOC_014635	Novel lncRNA	Novel_lncRNA	ENST00000579294	ENSG00000177731	FLII	Leucine-rich repeat||Leucine rich repeat 4||ADF-H/Gelsolin-like domain superfamily||Protein flightless-1||Villin/Gelsolin||-||Leucine-rich repeat domain superfamily||Gelsolin-like domain||Leucine-rich repeat, typical subtype	0.96655	5.2602e-06
LNC_008162	XLOC_153718	Novel lncRNA	Novel_lncRNA	ENST00000585836	ENSG00000125740	FOSB	Basic-leucine zipper domain||Protein FosB||AP-1 transcription factor	0.96664	5.20486e-06
LNC_001582	XLOC_022841	Novel lncRNA	Novel_lncRNA	ENST00000520553	ENSG00000101336	HCK	SH3 domain||-||SH2 domain||SH3-like domain superfamily||Tyrosine-protein kinase, catalytic domain||Protein kinase domain||SH2 domain superfamily||Tyrosine-protein kinase, active site||Serine-threonine/tyrosine-protein kinase, catalytic domain||Tyrosine-protein kinase HCK, SH2 domain||Protein kinase, ATP binding site||Protein kinase-like domain superfamily	0.966722	5.15427e-06
LNC_009243	XLOC_175622	Novel lncRNA	Novel_lncRNA	ENST00000480861	ENSG00000106348	IMPDH1	IMP dehydrogenase / GMP reductase, conserved site||-||Inosine-5'-monophosphate dehydrogenase||IMP dehydrogenase/GMP reductase||CBS domain||Aldolase-type TIM barrel	0.966769	5.12536e-06
ENST00000606892.1	ENSG00000231889.7	TRAF3IP2-AS1	Annotated_lncRNA	ENST00000374189	ENSG00000107643	MAPK8	Mitogen-activated protein (MAP) kinase, conserved site||Protein kinase domain||Protein kinase-like domain superfamily||Serine/threonine-protein kinase, active site||Mitogen-activated protein (MAP) kinase, JNK	0.966872	5.06291e-06
LNC_000719	XLOC_009893	Novel lncRNA	Novel_lncRNA	ENST00000525557	ENSG00000140090	SLC24A4	Sodium/calcium exchanger membrane region||Sodium/potassium/calcium exchanger||Sodium/potassium/calcium exchanger 4	0.966889	5.05273e-06
LNC_009243	XLOC_175622	Novel lncRNA	Novel_lncRNA	ENST00000470772	ENSG00000106348	IMPDH1	IMP dehydrogenase / GMP reductase, conserved site||-||Inosine-5'-monophosphate dehydrogenase||IMP dehydrogenase/GMP reductase||CBS domain||Aldolase-type TIM barrel	0.967094	4.9295e-06
LNC_000069	XLOC_000577	Novel lncRNA	Novel_lncRNA	ENST00000526515	ENSG00000254986	DPP3	Dipeptidyl-peptidase 3||-	0.967378	4.76322e-06
LNC_010304	XLOC_203716	Novel lncRNA	Novel_lncRNA	ENST00000501516	ENSG00000008838	MED24	-||Mediator complex, subunit Med24, N-terminal	0.967818	4.51407e-06
LNC_007860	XLOC_148057	Novel lncRNA	Novel_lncRNA	ENST00000374166	ENSG00000117676	RPS6KA1	-||AGC-kinase, C-terminal||Protein kinase, C-terminal||Protein kinase domain||Ribosomal protein S6 kinase II||Protein kinase, ATP binding site||Protein kinase-like domain superfamily||Serine/threonine-protein kinase, active site	0.967953	4.43961e-06
LNC_004490	XLOC_078198	Novel lncRNA	Novel_lncRNA	ENST00000426837	ENSG00000047849	MAP4	Microtubule associated protein, tubulin-binding repeat||-	0.967961	4.43506e-06
LNC_001263	XLOC_016240	Novel lncRNA	Novel_lncRNA	ENST00000578161	ENSG00000008838	MED24	-||Mediator complex, subunit Med24, N-terminal	0.96812	4.34836e-06
LNC_001061	XLOC_014635	Novel lncRNA	Novel_lncRNA	ENST00000638338	ENSG00000117620	SLC35A3	-||Nucleotide-sugar transporter	0.968207	4.30168e-06
LNC_000147	XLOC_001433	Novel lncRNA	Novel_lncRNA	ENST00000394805	ENSG00000015479	MATR3	-||Matrin/U1-C, C2H2-type zinc finger||Matrin-3, RNA recognition motif 2||Matrin-3, RNA recognition motif 1||RNA-binding domain superfamily||Matrin/U1-C-like, C2H2-type zinc finger||RNA recognition motif domain	0.96834	4.23109e-06
ENST00000588654.1	ENSG00000188825.13	LINC00910	Annotated_lncRNA	ENST00000645818	ENSG00000197912	SPG7	Peptidase M41||P-loop containing nucleoside triphosphate hydrolase||-||Peptidase M41, FtsH extracellular||AAA+ ATPase domain||Peptidase, FtsH||Peptidase M41-like||ATPase, AAA-type, core	0.968396	4.20124e-06
LNC_006377	XLOC_114913	Novel lncRNA	Novel_lncRNA	ENST00000421337	ENSG00000179820	MYADM	Marvel domain	0.968426	4.18527e-06
LNC_000267	XLOC_002980	Novel lncRNA	Novel_lncRNA	ENST00000606983	ENSG00000064666	CNN2	Smooth muscle protein/calponin||Calponin/LIMCH1||Calponin repeat||Calponin-like domain superfamily||-||Calponin homology domain||Calponin-2	0.968446	4.1752e-06
LNC_008335	XLOC_157047	Novel lncRNA	Novel_lncRNA	ENST00000644219	ENSG00000147044	CASK	L27 domain, C-terminal||Guanylate kinase, conserved site||Guanylate kinase/L-type calcium channel beta subunit||CASK, SH3 domain||Protein kinase-like domain superfamily||PDZ domain||P-loop containing nucleoside triphosphate hydrolase||SH3-like domain superfamily||SH3 domain||-||Protein kinase domain||PDZ superfamily||L27 domain superfamily||Guanylate kinase-like domain||L27 domain	0.968676	4.05584e-06
LNC_001013	XLOC_014635	Novel lncRNA	Novel_lncRNA	ENST00000519457	ENSG00000164941	INTS8	-||Tetratricopeptide-like helical domain superfamily	0.968685	4.05099e-06
LNC_002412	XLOC_039120	Novel lncRNA	Novel_lncRNA	ENST00000644219	ENSG00000147044	CASK	L27 domain, C-terminal||Guanylate kinase, conserved site||Guanylate kinase/L-type calcium channel beta subunit||CASK, SH3 domain||Protein kinase-like domain superfamily||PDZ domain||P-loop containing nucleoside triphosphate hydrolase||SH3-like domain superfamily||SH3 domain||-||Protein kinase domain||PDZ superfamily||L27 domain superfamily||Guanylate kinase-like domain||L27 domain	0.968695	4.04613e-06
LNC_005785	XLOC_103024	Novel lncRNA	Novel_lncRNA	ENST00000496200	ENSG00000106348	IMPDH1	IMP dehydrogenase / GMP reductase, conserved site||-||Inosine-5'-monophosphate dehydrogenase||IMP dehydrogenase/GMP reductase||CBS domain||Aldolase-type TIM barrel	0.968707	4.03969e-06
LNC_004148	XLOC_071759	Novel lncRNA	Novel_lncRNA	ENST00000570014	ENSG00000103227	LMF1	-||Lipase maturation factor	0.968874	3.95498e-06
LNC_008162	XLOC_153718	Novel lncRNA	Novel_lncRNA	ENST00000462632	ENSG00000204681	GABBR1	Receptor, ligand binding region||-||GPCR family 3, gamma-aminobutyric acid receptor, type B1||GPCR family 3, C-terminal||Sushi/SCR/CCP superfamily||Sushi/SCR/CCP domain||Periplasmic binding protein-like I||GPCR family 3, GABA-B receptor	0.968893	3.94556e-06
LNC_000059	XLOC_000577	Novel lncRNA	Novel_lncRNA	ENST00000513900	ENSG00000113048	MRPS27	Pentatricopeptide repeat||MRPS27/PTCD2||28S ribosomal protein S27, mitochondrial	0.968946	3.91917e-06
LNC_005297	XLOC_091207	Novel lncRNA	Novel_lncRNA	ENST00000520553	ENSG00000101336	HCK	SH3 domain||-||SH2 domain||SH3-like domain superfamily||Tyrosine-protein kinase, catalytic domain||Protein kinase domain||SH2 domain superfamily||Tyrosine-protein kinase, active site||Serine-threonine/tyrosine-protein kinase, catalytic domain||Tyrosine-protein kinase HCK, SH2 domain||Protein kinase, ATP binding site||Protein kinase-like domain superfamily	0.968995	3.89466e-06
LNC_004481	XLOC_078198	Novel lncRNA	Novel_lncRNA	ENST00000525557	ENSG00000140090	SLC24A4	Sodium/calcium exchanger membrane region||Sodium/potassium/calcium exchanger||Sodium/potassium/calcium exchanger 4	0.969026	3.87887e-06
LNC_000086	XLOC_000577	Novel lncRNA	Novel_lncRNA	ENST00000393360	ENSG00000050748	MAPK9	Mitogen-activated protein (MAP) kinase, JNK||Serine/threonine-protein kinase, active site||Protein kinase-like domain superfamily||Protein kinase domain||-||Mitogen-activated protein (MAP) kinase, conserved site	-0.969062	3.8614e-06
LNC_008335	XLOC_157047	Novel lncRNA	Novel_lncRNA	ENST00000261244	ENSG00000100578	KIAA0586	-||Protein TALPID3	0.969181	3.80298e-06
LNC_004944	XLOC_084737	Novel lncRNA	Novel_lncRNA	ENST00000449311	ENSG00000131236	CAP1	Adenylate cyclase-associated CAP||CAP, conserved site, C-terminal||Adenylate cyclase-associated CAP, C-terminal||CARP motif||C-CAP/cofactor C-like domain||Adenylate cyclase-associated CAP, C-terminal superfamily||Adenylate cyclase-associated CAP, N-terminal domain superfamily||Adenylate cyclase-associated CAP, N-terminal||CAP, conserved site, N-terminal||Adenylyl cyclase-associated protein CAP1	0.969215	3.78622e-06
LNC_000069	XLOC_000577	Novel lncRNA	Novel_lncRNA	ENST00000525557	ENSG00000140090	SLC24A4	Sodium/calcium exchanger membrane region||Sodium/potassium/calcium exchanger||Sodium/potassium/calcium exchanger 4	0.969244	3.77187e-06
LNC_006063	XLOC_109053	Novel lncRNA	Novel_lncRNA	ENST00000520553	ENSG00000101336	HCK	SH3 domain||-||SH2 domain||SH3-like domain superfamily||Tyrosine-protein kinase, catalytic domain||Protein kinase domain||SH2 domain superfamily||Tyrosine-protein kinase, active site||Serine-threonine/tyrosine-protein kinase, catalytic domain||Tyrosine-protein kinase HCK, SH2 domain||Protein kinase, ATP binding site||Protein kinase-like domain superfamily	0.969413	3.69079e-06
LNC_009243	XLOC_175622	Novel lncRNA	Novel_lncRNA	ENST00000525557	ENSG00000140090	SLC24A4	Sodium/calcium exchanger membrane region||Sodium/potassium/calcium exchanger||Sodium/potassium/calcium exchanger 4	0.969573	3.61478e-06
ENST00000630823.2	ENSG00000281357.2	ARRDC3-AS1	Annotated_lncRNA	ENST00000546080	ENSG00000100883	SRP54	Signal recognition particle, SRP54 subunit, eukaryotic||AAA+ ATPase domain||Signal recognition particle, SRP54 subunit, M-domain superfamily||Signal recognition particle, SRP54 subunit, GTPase domain||Signal recognition particle, SRP54 subunit, M-domain||Signal recognition particle, SRP54 subunit||Signal recognition particle, SRP54 subunit, helical bundle||P-loop containing nucleoside triphosphat…	0.969643	3.58161e-06
LNC_004497	XLOC_078198	Novel lncRNA	Novel_lncRNA	ENST00000520553	ENSG00000101336	HCK	SH3 domain||-||SH2 domain||SH3-like domain superfamily||Tyrosine-protein kinase, catalytic domain||Protein kinase domain||SH2 domain superfamily||Tyrosine-protein kinase, active site||Serine-threonine/tyrosine-protein kinase, catalytic domain||Tyrosine-protein kinase HCK, SH2 domain||Protein kinase, ATP binding site||Protein kinase-like domain superfamily	0.969922	3.45293e-06
LNC_008335	XLOC_157047	Novel lncRNA	Novel_lncRNA	ENST00000546080	ENSG00000100883	SRP54	Signal recognition particle, SRP54 subunit, eukaryotic||AAA+ ATPase domain||Signal recognition particle, SRP54 subunit, M-domain superfamily||Signal recognition particle, SRP54 subunit, GTPase domain||Signal recognition particle, SRP54 subunit, M-domain||Signal recognition particle, SRP54 subunit||Signal recognition particle, SRP54 subunit, helical bundle||P-loop containing nucleoside triphosphat…	0.970004	3.41579e-06
LNC_001940	XLOC_030414	Novel lncRNA	Novel_lncRNA	ENST00000449503	ENSG00000163681	SLMAP	Sarcolemmal membrane-associated protein||Forkhead-associated (FHA) domain||SMAD/FHA domain superfamily	0.97007	3.38635e-06
ENST00000466204.5	ENSG00000198590.11	C3orf35	Annotated_lncRNA	ENST00000449503	ENSG00000163681	SLMAP	Sarcolemmal membrane-associated protein||Forkhead-associated (FHA) domain||SMAD/FHA domain superfamily	0.970145	3.35286e-06
LNC_000385	XLOC_005348	Novel lncRNA	Novel_lncRNA	ENST00000589827	ENSG00000129657	SEC14L1	GOLD domain superfamily||CRAL/TRIO, N-terminal domain||PRELI/MSF1 domain||GOLD domain||CRAL-TRIO lipid binding domain superfamily||CRAL-TRIO lipid binding domain||-||CRAL/TRIO, N-terminal domain superfamily	0.970184	3.33561e-06
LNC_005297	XLOC_091207	Novel lncRNA	Novel_lncRNA	ENST00000449103	ENSG00000196576	PLXNB2	-||Sema domain||WD40/YVTN repeat-like-containing domain superfamily||Immunoglobulin E-set||PSI domain||Plexin, cytoplasmic RasGAP domain||Sema domain superfamily||IPT domain||Rho GTPase activation protein||Immunoglobulin-like fold||Plexin repeat||Plexin family	0.970189	3.33317e-06
LNC_000126	XLOC_001163	Novel lncRNA	Novel_lncRNA	ENST00000636748	ENSG00000049618	ARID1B	Armadillo-type fold||-||ARID DNA-binding domain superfamily||ARID DNA-binding domain||Armadillo-like helical||SWI/SNF-like complex subunit BAF250/Osa||SWI/SNF-like complex subunit BAF250, C-terminal	-0.970226	3.31692e-06
LNC_002560	XLOC_041795	Novel lncRNA	Novel_lncRNA	ENST00000520553	ENSG00000101336	HCK	SH3 domain||-||SH2 domain||SH3-like domain superfamily||Tyrosine-protein kinase, catalytic domain||Protein kinase domain||SH2 domain superfamily||Tyrosine-protein kinase, active site||Serine-threonine/tyrosine-protein kinase, catalytic domain||Tyrosine-protein kinase HCK, SH2 domain||Protein kinase, ATP binding site||Protein kinase-like domain superfamily	0.97026	3.30204e-06
LNC_004343	XLOC_075357	Novel lncRNA	Novel_lncRNA	ENST00000520553	ENSG00000101336	HCK	SH3 domain||-||SH2 domain||SH3-like domain superfamily||Tyrosine-protein kinase, catalytic domain||Protein kinase domain||SH2 domain superfamily||Tyrosine-protein kinase, active site||Serine-threonine/tyrosine-protein kinase, catalytic domain||Tyrosine-protein kinase HCK, SH2 domain||Protein kinase, ATP binding site||Protein kinase-like domain superfamily	0.97026	3.30204e-06
LNC_009204	XLOC_174510	Novel lncRNA	Novel_lncRNA	ENST00000520553	ENSG00000101336	HCK	SH3 domain||-||SH2 domain||SH3-like domain superfamily||Tyrosine-protein kinase, catalytic domain||Protein kinase domain||SH2 domain superfamily||Tyrosine-protein kinase, active site||Serine-threonine/tyrosine-protein kinase, catalytic domain||Tyrosine-protein kinase HCK, SH2 domain||Protein kinase, ATP binding site||Protein kinase-like domain superfamily	0.97026	3.30204e-06
LNC_001057	XLOC_014635	Novel lncRNA	Novel_lncRNA	ENST00000520553	ENSG00000101336	HCK	SH3 domain||-||SH2 domain||SH3-like domain superfamily||Tyrosine-protein kinase, catalytic domain||Protein kinase domain||SH2 domain superfamily||Tyrosine-protein kinase, active site||Serine-threonine/tyrosine-protein kinase, catalytic domain||Tyrosine-protein kinase HCK, SH2 domain||Protein kinase, ATP binding site||Protein kinase-like domain superfamily	0.97026	3.30204e-06
LNC_008117	XLOC_152840	Novel lncRNA	Novel_lncRNA	ENST00000520553	ENSG00000101336	HCK	SH3 domain||-||SH2 domain||SH3-like domain superfamily||Tyrosine-protein kinase, catalytic domain||Protein kinase domain||SH2 domain superfamily||Tyrosine-protein kinase, active site||Serine-threonine/tyrosine-protein kinase, catalytic domain||Tyrosine-protein kinase HCK, SH2 domain||Protein kinase, ATP binding site||Protein kinase-like domain superfamily	0.97026	3.30204e-06
LNC_002222	XLOC_035709	Novel lncRNA	Novel_lncRNA	ENST00000520553	ENSG00000101336	HCK	SH3 domain||-||SH2 domain||SH3-like domain superfamily||Tyrosine-protein kinase, catalytic domain||Protein kinase domain||SH2 domain superfamily||Tyrosine-protein kinase, active site||Serine-threonine/tyrosine-protein kinase, catalytic domain||Tyrosine-protein kinase HCK, SH2 domain||Protein kinase, ATP binding site||Protein kinase-like domain superfamily	0.97026	3.30204e-06
LNC_000635	XLOC_008370	Novel lncRNA	Novel_lncRNA	ENST00000520553	ENSG00000101336	HCK	SH3 domain||-||SH2 domain||SH3-like domain superfamily||Tyrosine-protein kinase, catalytic domain||Protein kinase domain||SH2 domain superfamily||Tyrosine-protein kinase, active site||Serine-threonine/tyrosine-protein kinase, catalytic domain||Tyrosine-protein kinase HCK, SH2 domain||Protein kinase, ATP binding site||Protein kinase-like domain superfamily	0.97026	3.30204e-06
LNC_006101	XLOC_109574	Novel lncRNA	Novel_lncRNA	ENST00000520553	ENSG00000101336	HCK	SH3 domain||-||SH2 domain||SH3-like domain superfamily||Tyrosine-protein kinase, catalytic domain||Protein kinase domain||SH2 domain superfamily||Tyrosine-protein kinase, active site||Serine-threonine/tyrosine-protein kinase, catalytic domain||Tyrosine-protein kinase HCK, SH2 domain||Protein kinase, ATP binding site||Protein kinase-like domain superfamily	0.97026	3.30204e-06
LNC_006667	XLOC_121256	Novel lncRNA	Novel_lncRNA	ENST00000520553	ENSG00000101336	HCK	SH3 domain||-||SH2 domain||SH3-like domain superfamily||Tyrosine-protein kinase, catalytic domain||Protein kinase domain||SH2 domain superfamily||Tyrosine-protein kinase, active site||Serine-threonine/tyrosine-protein kinase, catalytic domain||Tyrosine-protein kinase HCK, SH2 domain||Protein kinase, ATP binding site||Protein kinase-like domain superfamily	0.97026	3.30204e-06
LNC_004293	XLOC_074284	Novel lncRNA	Novel_lncRNA	ENST00000520553	ENSG00000101336	HCK	SH3 domain||-||SH2 domain||SH3-like domain superfamily||Tyrosine-protein kinase, catalytic domain||Protein kinase domain||SH2 domain superfamily||Tyrosine-protein kinase, active site||Serine-threonine/tyrosine-protein kinase, catalytic domain||Tyrosine-protein kinase HCK, SH2 domain||Protein kinase, ATP binding site||Protein kinase-like domain superfamily	0.97026	3.30204e-06
LNC_004559	XLOC_079059	Novel lncRNA	Novel_lncRNA	ENST00000520553	ENSG00000101336	HCK	SH3 domain||-||SH2 domain||SH3-like domain superfamily||Tyrosine-protein kinase, catalytic domain||Protein kinase domain||SH2 domain superfamily||Tyrosine-protein kinase, active site||Serine-threonine/tyrosine-protein kinase, catalytic domain||Tyrosine-protein kinase HCK, SH2 domain||Protein kinase, ATP binding site||Protein kinase-like domain superfamily	0.97026	3.30204e-06
LNC_002351	XLOC_038397	Novel lncRNA	Novel_lncRNA	ENST00000520553	ENSG00000101336	HCK	SH3 domain||-||SH2 domain||SH3-like domain superfamily||Tyrosine-protein kinase, catalytic domain||Protein kinase domain||SH2 domain superfamily||Tyrosine-protein kinase, active site||Serine-threonine/tyrosine-protein kinase, catalytic domain||Tyrosine-protein kinase HCK, SH2 domain||Protein kinase, ATP binding site||Protein kinase-like domain superfamily	0.97026	3.30204e-06
LNC_004942	XLOC_084737	Novel lncRNA	Novel_lncRNA	ENST00000520553	ENSG00000101336	HCK	SH3 domain||-||SH2 domain||SH3-like domain superfamily||Tyrosine-protein kinase, catalytic domain||Protein kinase domain||SH2 domain superfamily||Tyrosine-protein kinase, active site||Serine-threonine/tyrosine-protein kinase, catalytic domain||Tyrosine-protein kinase HCK, SH2 domain||Protein kinase, ATP binding site||Protein kinase-like domain superfamily	0.97026	3.30204e-06
LNC_000071	XLOC_000577	Novel lncRNA	Novel_lncRNA	ENST00000350494	ENSG00000134759	ELP2	WD40-repeat-containing domain||Elongator complex protein 2||WD40/YVTN repeat-like-containing domain superfamily||Quinoprotein alcohol dehydrogenase-like superfamily||WD40-repeat-containing domain superfamily||-||WD40 repeat||Galactose oxidase/kelch, beta-propeller	0.970299	3.28476e-06
LNC_001940	XLOC_030414	Novel lncRNA	Novel_lncRNA	ENST00000543719	ENSG00000060339	CCAR1	EF-hand domain pair||S1-like RNA binding domain||Nucleic acid-binding, OB-fold||-||DBC1/CARP1 catalytically inactive NUDIX hydrolase domain||Cell cycle and apoptosis regulator protein||SAP domain||SAP domain superfamily	0.970476	3.20801e-06
LNC_000071	XLOC_000577	Novel lncRNA	Novel_lncRNA	ENST00000566423	ENSG00000128989	ARPP19	Endosulphine	0.970476	3.20765e-06
LNC_002392	XLOC_038919	Novel lncRNA	Novel_lncRNA	ENST00000606983	ENSG00000064666	CNN2	Smooth muscle protein/calponin||Calponin/LIMCH1||Calponin repeat||Calponin-like domain superfamily||-||Calponin homology domain||Calponin-2	0.970509	3.19358e-06
LNC_004381	XLOC_076040	Novel lncRNA	Novel_lncRNA	ENST00000619707	ENSG00000147894	C9orf72	Guanine nucleotide exchange C9orf72	0.970607	3.1517e-06
LNC_001223	XLOC_015622	Novel lncRNA	Novel_lncRNA	ENST00000382181	ENSG00000125826	RBCK1	IBR domain||Zinc finger, RING-type, conserved site||Zinc finger, RING/FYVE/PHD-type||Zinc finger, RanBP2-type superfamily||Ubiquitin domain||Ubiquitin-like domain superfamily||-||Zinc finger, RING-type||Zinc finger, RanBP2-type||RanBP-type and C3HC4-type zinc finger-containing protein 1||RING-type zinc-finger, LisH dimerisation motif	0.970655	3.13153e-06
LNC_008514	XLOC_160523	Novel lncRNA	Novel_lncRNA	ENST00000444152	ENSG00000198932	GPRASP1	Armadillo repeat-containing domain||Armadillo-like helical||Armadillo-type fold	0.970734	3.09795e-06
LNC_009875	XLOC_192231	Novel lncRNA	Novel_lncRNA	ENST00000361600	ENSG00000198932	GPRASP1	Armadillo repeat-containing domain||Armadillo-like helical||Armadillo-type fold	0.970865	3.04336e-06
LNC_000704	XLOC_009594	Novel lncRNA	Novel_lncRNA	ENST00000426105	ENSG00000134644	PUM1	Armadillo-like helical||Pumilio, RNA binding domain||Pumilio RNA-binding repeat||-||Armadillo-type fold||Pumilio homology domain	0.970884	3.03578e-06
LNC_009243	XLOC_175622	Novel lncRNA	Novel_lncRNA	ENST00000526515	ENSG00000254986	DPP3	Dipeptidyl-peptidase 3||-	0.970886	3.03461e-06
ENST00000432070.2	ENSG00000230091.6	TMEM254-AS1	Annotated_lncRNA	ENST00000606983	ENSG00000064666	CNN2	Smooth muscle protein/calponin||Calponin/LIMCH1||Calponin repeat||Calponin-like domain superfamily||-||Calponin homology domain||Calponin-2	0.971018	2.98051e-06
LNC_006063	XLOC_109053	Novel lncRNA	Novel_lncRNA	ENST00000449103	ENSG00000196576	PLXNB2	-||Sema domain||WD40/YVTN repeat-like-containing domain superfamily||Immunoglobulin E-set||PSI domain||Plexin, cytoplasmic RasGAP domain||Sema domain superfamily||IPT domain||Rho GTPase activation protein||Immunoglobulin-like fold||Plexin repeat||Plexin family	0.971227	2.89635e-06
LNC_000719	XLOC_009893	Novel lncRNA	Novel_lncRNA	ENST00000449503	ENSG00000163681	SLMAP	Sarcolemmal membrane-associated protein||Forkhead-associated (FHA) domain||SMAD/FHA domain superfamily	0.971253	2.88584e-06
LNC_000011	XLOC_000225	Novel lncRNA	Novel_lncRNA	ENST00000432455	ENSG00000196576	PLXNB2	-||Sema domain||WD40/YVTN repeat-like-containing domain superfamily||Immunoglobulin E-set||PSI domain||Plexin, cytoplasmic RasGAP domain||Sema domain superfamily||IPT domain||Rho GTPase activation protein||Immunoglobulin-like fold||Plexin repeat||Plexin family	0.971264	2.88141e-06
LNC_000069	XLOC_000577	Novel lncRNA	Novel_lncRNA	ENST00000566423	ENSG00000128989	ARPP19	Endosulphine	0.971537	2.77449e-06
ENST00000630823.2	ENSG00000281357.2	ARRDC3-AS1	Annotated_lncRNA	ENST00000261244	ENSG00000100578	KIAA0586	-||Protein TALPID3	0.971556	2.76705e-06
LNC_004497	XLOC_078198	Novel lncRNA	Novel_lncRNA	ENST00000449103	ENSG00000196576	PLXNB2	-||Sema domain||WD40/YVTN repeat-like-containing domain superfamily||Immunoglobulin E-set||PSI domain||Plexin, cytoplasmic RasGAP domain||Sema domain superfamily||IPT domain||Rho GTPase activation protein||Immunoglobulin-like fold||Plexin repeat||Plexin family	0.971571	2.76149e-06
LNC_007244	XLOC_133379	Novel lncRNA	Novel_lncRNA	ENST00000414861	ENSG00000080345	RIF1	Telomere-associated protein Rif1, N-terminal||Armadillo-like helical||Telomere-associated protein Rif1||Armadillo-type fold||-	0.971587	2.75526e-06
LNC_002560	XLOC_041795	Novel lncRNA	Novel_lncRNA	ENST00000449103	ENSG00000196576	PLXNB2	-||Sema domain||WD40/YVTN repeat-like-containing domain superfamily||Immunoglobulin E-set||PSI domain||Plexin, cytoplasmic RasGAP domain||Sema domain superfamily||IPT domain||Rho GTPase activation protein||Immunoglobulin-like fold||Plexin repeat||Plexin family	0.971692	2.71502e-06
LNC_004343	XLOC_075357	Novel lncRNA	Novel_lncRNA	ENST00000449103	ENSG00000196576	PLXNB2	-||Sema domain||WD40/YVTN repeat-like-containing domain superfamily||Immunoglobulin E-set||PSI domain||Plexin, cytoplasmic RasGAP domain||Sema domain superfamily||IPT domain||Rho GTPase activation protein||Immunoglobulin-like fold||Plexin repeat||Plexin family	0.971692	2.71502e-06
LNC_009204	XLOC_174510	Novel lncRNA	Novel_lncRNA	ENST00000449103	ENSG00000196576	PLXNB2	-||Sema domain||WD40/YVTN repeat-like-containing domain superfamily||Immunoglobulin E-set||PSI domain||Plexin, cytoplasmic RasGAP domain||Sema domain superfamily||IPT domain||Rho GTPase activation protein||Immunoglobulin-like fold||Plexin repeat||Plexin family	0.971692	2.71502e-06
LNC_001057	XLOC_014635	Novel lncRNA	Novel_lncRNA	ENST00000449103	ENSG00000196576	PLXNB2	-||Sema domain||WD40/YVTN repeat-like-containing domain superfamily||Immunoglobulin E-set||PSI domain||Plexin, cytoplasmic RasGAP domain||Sema domain superfamily||IPT domain||Rho GTPase activation protein||Immunoglobulin-like fold||Plexin repeat||Plexin family	0.971692	2.71502e-06
LNC_008117	XLOC_152840	Novel lncRNA	Novel_lncRNA	ENST00000449103	ENSG00000196576	PLXNB2	-||Sema domain||WD40/YVTN repeat-like-containing domain superfamily||Immunoglobulin E-set||PSI domain||Plexin, cytoplasmic RasGAP domain||Sema domain superfamily||IPT domain||Rho GTPase activation protein||Immunoglobulin-like fold||Plexin repeat||Plexin family	0.971692	2.71502e-06
LNC_002222	XLOC_035709	Novel lncRNA	Novel_lncRNA	ENST00000449103	ENSG00000196576	PLXNB2	-||Sema domain||WD40/YVTN repeat-like-containing domain superfamily||Immunoglobulin E-set||PSI domain||Plexin, cytoplasmic RasGAP domain||Sema domain superfamily||IPT domain||Rho GTPase activation protein||Immunoglobulin-like fold||Plexin repeat||Plexin family	0.971692	2.71502e-06
LNC_000635	XLOC_008370	Novel lncRNA	Novel_lncRNA	ENST00000449103	ENSG00000196576	PLXNB2	-||Sema domain||WD40/YVTN repeat-like-containing domain superfamily||Immunoglobulin E-set||PSI domain||Plexin, cytoplasmic RasGAP domain||Sema domain superfamily||IPT domain||Rho GTPase activation protein||Immunoglobulin-like fold||Plexin repeat||Plexin family	0.971692	2.71502e-06
LNC_006101	XLOC_109574	Novel lncRNA	Novel_lncRNA	ENST00000449103	ENSG00000196576	PLXNB2	-||Sema domain||WD40/YVTN repeat-like-containing domain superfamily||Immunoglobulin E-set||PSI domain||Plexin, cytoplasmic RasGAP domain||Sema domain superfamily||IPT domain||Rho GTPase activation protein||Immunoglobulin-like fold||Plexin repeat||Plexin family	0.971692	2.71502e-06
LNC_006667	XLOC_121256	Novel lncRNA	Novel_lncRNA	ENST00000449103	ENSG00000196576	PLXNB2	-||Sema domain||WD40/YVTN repeat-like-containing domain superfamily||Immunoglobulin E-set||PSI domain||Plexin, cytoplasmic RasGAP domain||Sema domain superfamily||IPT domain||Rho GTPase activation protein||Immunoglobulin-like fold||Plexin repeat||Plexin family	0.971692	2.71502e-06
LNC_004293	XLOC_074284	Novel lncRNA	Novel_lncRNA	ENST00000449103	ENSG00000196576	PLXNB2	-||Sema domain||WD40/YVTN repeat-like-containing domain superfamily||Immunoglobulin E-set||PSI domain||Plexin, cytoplasmic RasGAP domain||Sema domain superfamily||IPT domain||Rho GTPase activation protein||Immunoglobulin-like fold||Plexin repeat||Plexin family	0.971692	2.71502e-06
LNC_004559	XLOC_079059	Novel lncRNA	Novel_lncRNA	ENST00000449103	ENSG00000196576	PLXNB2	-||Sema domain||WD40/YVTN repeat-like-containing domain superfamily||Immunoglobulin E-set||PSI domain||Plexin, cytoplasmic RasGAP domain||Sema domain superfamily||IPT domain||Rho GTPase activation protein||Immunoglobulin-like fold||Plexin repeat||Plexin family	0.971692	2.71502e-06
LNC_002351	XLOC_038397	Novel lncRNA	Novel_lncRNA	ENST00000449103	ENSG00000196576	PLXNB2	-||Sema domain||WD40/YVTN repeat-like-containing domain superfamily||Immunoglobulin E-set||PSI domain||Plexin, cytoplasmic RasGAP domain||Sema domain superfamily||IPT domain||Rho GTPase activation protein||Immunoglobulin-like fold||Plexin repeat||Plexin family	0.971692	2.71502e-06
LNC_004942	XLOC_084737	Novel lncRNA	Novel_lncRNA	ENST00000449103	ENSG00000196576	PLXNB2	-||Sema domain||WD40/YVTN repeat-like-containing domain superfamily||Immunoglobulin E-set||PSI domain||Plexin, cytoplasmic RasGAP domain||Sema domain superfamily||IPT domain||Rho GTPase activation protein||Immunoglobulin-like fold||Plexin repeat||Plexin family	0.971692	2.71502e-06
LNC_000059	XLOC_000577	Novel lncRNA	Novel_lncRNA	ENST00000520553	ENSG00000101336	HCK	SH3 domain||-||SH2 domain||SH3-like domain superfamily||Tyrosine-protein kinase, catalytic domain||Protein kinase domain||SH2 domain superfamily||Tyrosine-protein kinase, active site||Serine-threonine/tyrosine-protein kinase, catalytic domain||Tyrosine-protein kinase HCK, SH2 domain||Protein kinase, ATP binding site||Protein kinase-like domain superfamily	0.971907	2.63414e-06
LNC_001582	XLOC_022841	Novel lncRNA	Novel_lncRNA	ENST00000376485	ENSG00000137343	ATAT1	Gcn5-related N-acetyltransferase (GNAT) domain, ATAT-type||Acyl-CoA N-acyltransferase	0.971959	2.61479e-06
LNC_000059	XLOC_000577	Novel lncRNA	Novel_lncRNA	ENST00000376485	ENSG00000137343	ATAT1	Gcn5-related N-acetyltransferase (GNAT) domain, ATAT-type||Acyl-CoA N-acyltransferase	0.971986	2.60494e-06
LNC_005475	XLOC_095677	Novel lncRNA	Novel_lncRNA	ENST00000377625	ENSG00000136111	TBC1D4	Rab-GTPase-TBC domain superfamily||PTB/PI domain||TBC1 domain family member 4||PH-like domain superfamily||-||Rab-GTPase-TBC domain||Domain of unknown function DUF3350	0.97246	2.43447e-06
LNC_000246	XLOC_002773	Novel lncRNA	Novel_lncRNA	ENST00000610033	ENSG00000101096	NFATC2	IPT domain||Rel homology domain (RHD), DNA-binding domain superfamily||Nuclear factor of activated T cells (NFAT)||Rel homology dimerisation domain||Immunoglobulin-like fold||Rel homology domain (RHD), DNA-binding domain||Immunoglobulin E-set||p53-like transcription factor, DNA-binding	0.97259	2.38915e-06
LNC_007030	XLOC_129021	Novel lncRNA	Novel_lncRNA	ENST00000444570	ENSG00000188687	SLC4A5	Sodium bicarbonate cotransporter||Bicarbonate transporter, eukaryotic||-||Bicarbonate transporter, C-terminal||Phosphotransferase/anion transporter||Band 3 cytoplasmic domain	0.972843	2.30288e-06
LNC_008101	XLOC_152373	Novel lncRNA	Novel_lncRNA	ENST00000444570	ENSG00000188687	SLC4A5	Sodium bicarbonate cotransporter||Bicarbonate transporter, eukaryotic||-||Bicarbonate transporter, C-terminal||Phosphotransferase/anion transporter||Band 3 cytoplasmic domain	0.972843	2.30288e-06
LNC_004033	XLOC_069285	Novel lncRNA	Novel_lncRNA	ENST00000444570	ENSG00000188687	SLC4A5	Sodium bicarbonate cotransporter||Bicarbonate transporter, eukaryotic||-||Bicarbonate transporter, C-terminal||Phosphotransferase/anion transporter||Band 3 cytoplasmic domain	0.972843	2.30288e-06
LNC_010284	XLOC_203033	Novel lncRNA	Novel_lncRNA	ENST00000444570	ENSG00000188687	SLC4A5	Sodium bicarbonate cotransporter||Bicarbonate transporter, eukaryotic||-||Bicarbonate transporter, C-terminal||Phosphotransferase/anion transporter||Band 3 cytoplasmic domain	0.972843	2.30288e-06
LNC_002005	XLOC_031441	Novel lncRNA	Novel_lncRNA	ENST00000444570	ENSG00000188687	SLC4A5	Sodium bicarbonate cotransporter||Bicarbonate transporter, eukaryotic||-||Bicarbonate transporter, C-terminal||Phosphotransferase/anion transporter||Band 3 cytoplasmic domain	0.972843	2.30288e-06
LNC_004670	XLOC_082024	Novel lncRNA	Novel_lncRNA	ENST00000444570	ENSG00000188687	SLC4A5	Sodium bicarbonate cotransporter||Bicarbonate transporter, eukaryotic||-||Bicarbonate transporter, C-terminal||Phosphotransferase/anion transporter||Band 3 cytoplasmic domain	0.972843	2.30288e-06
LNC_008227	XLOC_155653	Novel lncRNA	Novel_lncRNA	ENST00000444570	ENSG00000188687	SLC4A5	Sodium bicarbonate cotransporter||Bicarbonate transporter, eukaryotic||-||Bicarbonate transporter, C-terminal||Phosphotransferase/anion transporter||Band 3 cytoplasmic domain	0.972843	2.30288e-06
LNC_000719	XLOC_009893	Novel lncRNA	Novel_lncRNA	ENST00000543719	ENSG00000060339	CCAR1	EF-hand domain pair||S1-like RNA binding domain||Nucleic acid-binding, OB-fold||-||DBC1/CARP1 catalytically inactive NUDIX hydrolase domain||Cell cycle and apoptosis regulator protein||SAP domain||SAP domain superfamily	0.972858	2.29786e-06
LNC_008514	XLOC_160523	Novel lncRNA	Novel_lncRNA	ENST00000469762	ENSG00000113810	SMC4	-||RecF/RecN/SMC, N-terminal||P-loop containing nucleoside triphosphate hydrolase||SMCs flexible hinge||Structural maintenance of chromosomes protein||SMCs flexible hinge superfamily	0.973075	2.22578e-06
ENST00000466204.5	ENSG00000198590.11	C3orf35	Annotated_lncRNA	ENST00000526522	ENSG00000140988	RPS2	Ribosomal protein S5, C-terminal||Ribosomal protein S5, N-terminal, conserved site||Ribosomal protein S5, N-terminal||Ribosomal protein S5||Ribosomal protein S5, eukaryotic/archaeal||-||Ribosomal protein S5 domain 2-type fold, subgroup||Ribosomal protein S5 domain 2-type fold	0.973092	2.22026e-06
LNC_010304	XLOC_203716	Novel lncRNA	Novel_lncRNA	ENST00000545457	ENSG00000177731	FLII	Leucine-rich repeat||Leucine rich repeat 4||ADF-H/Gelsolin-like domain superfamily||Protein flightless-1||Villin/Gelsolin||-||Leucine-rich repeat domain superfamily||Gelsolin-like domain||Leucine-rich repeat, typical subtype	0.973122	2.2104e-06
LNC_001571	XLOC_022497	Novel lncRNA	Novel_lncRNA	ENST00000360840	ENSG00000116221	MRPL37	Ribosomal protein L37/S30	0.973127	2.20877e-06
LNC_002907	XLOC_047618	Novel lncRNA	Novel_lncRNA	ENST00000264720	ENSG00000115207	GTF3C2	WD40/YVTN repeat-like-containing domain superfamily||-||WD40-repeat-containing domain superfamily||WD40 repeat, conserved site||WD40-repeat-containing domain||WD40 repeat	0.97328	2.15934e-06
LNC_008162	XLOC_153718	Novel lncRNA	Novel_lncRNA	ENST00000608353	ENSG00000111850	SMIM8	-||UPF0708 protein C6orf162	0.973403	2.12031e-06
LNC_006883	XLOC_125767	Novel lncRNA	Novel_lncRNA	ENST00000525557	ENSG00000140090	SLC24A4	Sodium/calcium exchanger membrane region||Sodium/potassium/calcium exchanger||Sodium/potassium/calcium exchanger 4	0.973563	2.07013e-06
LNC_002378	XLOC_038751	Novel lncRNA	Novel_lncRNA	ENST00000646087	ENSG00000147044	CASK	L27 domain, C-terminal||Guanylate kinase, conserved site||Guanylate kinase/L-type calcium channel beta subunit||CASK, SH3 domain||Protein kinase-like domain superfamily||PDZ domain||P-loop containing nucleoside triphosphate hydrolase||SH3-like domain superfamily||SH3 domain||-||Protein kinase domain||PDZ superfamily||L27 domain superfamily||Guanylate kinase-like domain||L27 domain	0.973571	2.06745e-06
LNC_008162	XLOC_153718	Novel lncRNA	Novel_lncRNA	ENST00000425599	ENSG00000166405	RIC3	Resistance to inhibitors of cholinesterase protein 3, N-terminal||Resistance to inhibitors of cholinesterase protein 3||-	0.973578	2.06549e-06
LNC_008162	XLOC_153718	Novel lncRNA	Novel_lncRNA	ENST00000530225	ENSG00000140988	RPS2	Ribosomal protein S5, C-terminal||Ribosomal protein S5, N-terminal, conserved site||Ribosomal protein S5, N-terminal||Ribosomal protein S5||Ribosomal protein S5, eukaryotic/archaeal||-||Ribosomal protein S5 domain 2-type fold, subgroup||Ribosomal protein S5 domain 2-type fold	0.973578	2.06549e-06
LNC_008162	XLOC_153718	Novel lncRNA	Novel_lncRNA	ENST00000505016	ENSG00000280987	MATR3	Matrin/U1-C, C2H2-type zinc finger||-||Matrin-3, RNA recognition motif 2||RNA-binding domain superfamily||Matrin-3, RNA recognition motif 1||RNA recognition motif domain||Matrin/U1-C-like, C2H2-type zinc finger	0.973578	2.06549e-06
LNC_008162	XLOC_153718	Novel lncRNA	Novel_lncRNA	ENST00000527302	ENSG00000140988	RPS2	Ribosomal protein S5, C-terminal||Ribosomal protein S5, N-terminal, conserved site||Ribosomal protein S5, N-terminal||Ribosomal protein S5||Ribosomal protein S5, eukaryotic/archaeal||-||Ribosomal protein S5 domain 2-type fold, subgroup||Ribosomal protein S5 domain 2-type fold	0.973578	2.06549e-06
LNC_008162	XLOC_153718	Novel lncRNA	Novel_lncRNA	ENST00000335356	ENSG00000108262	GIT1	Ankyrin repeat||ARF GTPase-activating protein GIT1, C-terminal||Ankyrin repeat-containing domain||Ankyrin repeat-containing domain superfamily||ARFGAP/RecO-like zinc finger||Arf GTPase activating protein||-||Arf GTPase-activating protein GIT1/2, coiled-coil domain||GIT, Spa2 homology (SHD) domain	0.973578	2.06549e-06
LNC_008162	XLOC_153718	Novel lncRNA	Novel_lncRNA	ENST00000424999	ENSG00000143398	PIP5K1A	-||Phosphatidylinositol-4-phosphate 5-kinase, N-terminal||Phosphatidylinositol-4-phosphate 5-kinase||Phosphatidylinositol-4-phosphate 5-kinase, C-terminal||Phosphatidylinositol-4-phosphate 5-kinase, core	0.973578	2.06549e-06
LNC_008162	XLOC_153718	Novel lncRNA	Novel_lncRNA	ENST00000593337	ENSG00000126456	IRF3	SMAD-like domain superfamily||Interferon regulatory factor-3||SMAD/FHA domain superfamily||Winged helix DNA-binding domain superfamily||Winged helix-like DNA-binding domain superfamily||Interferon regulatory factor DNA-binding domain||Interferon regulatory factor, conserved site||-	0.973578	2.06549e-06
LNC_004880	XLOC_083710	Novel lncRNA	Novel_lncRNA	ENST00000262710	ENSG00000100813	ACIN1	RNA-binding domain superfamily||SAP domain||Acinus, RNA recognition motif||-||Acin1, RNSP1-SAP18 binding (RSB) motif||SAP domain superfamily	0.973754	2.01138e-06
LNC_005297	XLOC_091207	Novel lncRNA	Novel_lncRNA	ENST00000376485	ENSG00000137343	ATAT1	Gcn5-related N-acetyltransferase (GNAT) domain, ATAT-type||Acyl-CoA N-acyltransferase	0.97391	1.96446e-06
LNC_001940	XLOC_030414	Novel lncRNA	Novel_lncRNA	ENST00000566423	ENSG00000128989	ARPP19	Endosulphine	0.97393	1.95834e-06
ENST00000582825	ENSG00000264573	RN7SL15P	Annotated_lncRNA	ENST00000636748	ENSG00000049618	ARID1B	Armadillo-type fold||-||ARID DNA-binding domain superfamily||ARID DNA-binding domain||Armadillo-like helical||SWI/SNF-like complex subunit BAF250/Osa||SWI/SNF-like complex subunit BAF250, C-terminal	-0.973988	1.94109e-06
LNC_007987	XLOC_149839	Novel lncRNA	Novel_lncRNA	ENST00000274065	ENSG00000145425	RPS3A	40S ribosomal protein S1/3, eukaryotes||Ribosomal protein S3Ae, conserved site||-||Ribosomal protein S3Ae	0.97404	1.92591e-06
LNC_000325	XLOC_004131	Novel lncRNA	Novel_lncRNA	ENST00000417036	ENSG00000134077	THUMPD3	-||THUMP domain||Putative RNA methylase domain||S-adenosyl-L-methionine-dependent methyltransferase	0.974142	1.89591e-06
LNC_007030	XLOC_129021	Novel lncRNA	Novel_lncRNA	ENST00000449503	ENSG00000163681	SLMAP	Sarcolemmal membrane-associated protein||Forkhead-associated (FHA) domain||SMAD/FHA domain superfamily	0.974402	1.82131e-06
LNC_008101	XLOC_152373	Novel lncRNA	Novel_lncRNA	ENST00000449503	ENSG00000163681	SLMAP	Sarcolemmal membrane-associated protein||Forkhead-associated (FHA) domain||SMAD/FHA domain superfamily	0.974402	1.82131e-06
LNC_004033	XLOC_069285	Novel lncRNA	Novel_lncRNA	ENST00000449503	ENSG00000163681	SLMAP	Sarcolemmal membrane-associated protein||Forkhead-associated (FHA) domain||SMAD/FHA domain superfamily	0.974402	1.82131e-06
LNC_010284	XLOC_203033	Novel lncRNA	Novel_lncRNA	ENST00000449503	ENSG00000163681	SLMAP	Sarcolemmal membrane-associated protein||Forkhead-associated (FHA) domain||SMAD/FHA domain superfamily	0.974402	1.82131e-06
LNC_002005	XLOC_031441	Novel lncRNA	Novel_lncRNA	ENST00000449503	ENSG00000163681	SLMAP	Sarcolemmal membrane-associated protein||Forkhead-associated (FHA) domain||SMAD/FHA domain superfamily	0.974402	1.82131e-06
LNC_004670	XLOC_082024	Novel lncRNA	Novel_lncRNA	ENST00000449503	ENSG00000163681	SLMAP	Sarcolemmal membrane-associated protein||Forkhead-associated (FHA) domain||SMAD/FHA domain superfamily	0.974402	1.82131e-06
LNC_008227	XLOC_155653	Novel lncRNA	Novel_lncRNA	ENST00000449503	ENSG00000163681	SLMAP	Sarcolemmal membrane-associated protein||Forkhead-associated (FHA) domain||SMAD/FHA domain superfamily	0.974402	1.82131e-06
LNC_000011	XLOC_000225	Novel lncRNA	Novel_lncRNA	ENST00000647508	ENSG00000073584	SMARCE1	High mobility group box domain||-||SWI/SNF complex subunit BAF57||High mobility group box domain superfamily	0.974495	1.79528e-06
LNC_007797	XLOC_146360	Novel lncRNA	Novel_lncRNA	ENST00000470772	ENSG00000106348	IMPDH1	IMP dehydrogenase / GMP reductase, conserved site||-||Inosine-5'-monophosphate dehydrogenase||IMP dehydrogenase/GMP reductase||CBS domain||Aldolase-type TIM barrel	0.974503	1.79304e-06
LNC_000059	XLOC_000577	Novel lncRNA	Novel_lncRNA	ENST00000504203	ENSG00000280987	MATR3	Matrin/U1-C, C2H2-type zinc finger||-||Matrin-3, RNA recognition motif 2||RNA-binding domain superfamily||Matrin-3, RNA recognition motif 1||RNA recognition motif domain||Matrin/U1-C-like, C2H2-type zinc finger	0.974998	1.65888e-06
LNC_004481	XLOC_078198	Novel lncRNA	Novel_lncRNA	ENST00000543719	ENSG00000060339	CCAR1	EF-hand domain pair||S1-like RNA binding domain||Nucleic acid-binding, OB-fold||-||DBC1/CARP1 catalytically inactive NUDIX hydrolase domain||Cell cycle and apoptosis regulator protein||SAP domain||SAP domain superfamily	0.975037	1.64865e-06
LNC_004485	XLOC_078198	Novel lncRNA	Novel_lncRNA	ENST00000357121	ENSG00000122126	OCRL	Endonuclease/exonuclease/phosphatase superfamily||Immunoglobulin-like fold||Rho GTPase activation protein||Endonuclease/exonuclease/phosphatase||Inositol polyphosphate-related phosphatase||Rho GTPase-activating protein domain||Inositol polyphosphate 5-phosphatase, clathrin binding domain||-	0.975139	1.62198e-06
ENST00000630823.2	ENSG00000281357.2	ARRDC3-AS1	Annotated_lncRNA	ENST00000644219	ENSG00000147044	CASK	L27 domain, C-terminal||Guanylate kinase, conserved site||Guanylate kinase/L-type calcium channel beta subunit||CASK, SH3 domain||Protein kinase-like domain superfamily||PDZ domain||P-loop containing nucleoside triphosphate hydrolase||SH3-like domain superfamily||SH3 domain||-||Protein kinase domain||PDZ superfamily||L27 domain superfamily||Guanylate kinase-like domain||L27 domain	0.975162	1.61595e-06
LNC_004497	XLOC_078198	Novel lncRNA	Novel_lncRNA	ENST00000376485	ENSG00000137343	ATAT1	Gcn5-related N-acetyltransferase (GNAT) domain, ATAT-type||Acyl-CoA N-acyltransferase	0.975637	1.49683e-06
LNC_010304	XLOC_203716	Novel lncRNA	Novel_lncRNA	ENST00000536012	ENSG00000060339	CCAR1	EF-hand domain pair||S1-like RNA binding domain||Nucleic acid-binding, OB-fold||-||DBC1/CARP1 catalytically inactive NUDIX hydrolase domain||Cell cycle and apoptosis regulator protein||SAP domain||SAP domain superfamily	0.975641	1.49568e-06
LNC_004148	XLOC_071759	Novel lncRNA	Novel_lncRNA	ENST00000298406	ENSG00000139977	NAA30	Acyl-CoA N-acyltransferase||GNAT domain	0.975676	1.48715e-06
LNC_001940	XLOC_030414	Novel lncRNA	Novel_lncRNA	ENST00000358683	ENSG00000188687	SLC4A5	Sodium bicarbonate cotransporter||Bicarbonate transporter, eukaryotic||-||Bicarbonate transporter, C-terminal||Phosphotransferase/anion transporter||Band 3 cytoplasmic domain	0.975736	1.47273e-06
LNC_010304	XLOC_203716	Novel lncRNA	Novel_lncRNA	ENST00000357364	ENSG00000185811	IKZF1	Zinc finger C2H2-type||-||Zinc finger C2H2 superfamily||At2g23090-like||Zinc finger, RING/FYVE/PHD-type	0.975822	1.45217e-06
LNC_010304	XLOC_203716	Novel lncRNA	Novel_lncRNA	ENST00000642405	ENSG00000094631	HDAC6	Histone deacetylase superfamily||Ureohydrolase domain superfamily||-||Histone deacetylase domain superfamily||Zinc finger, UBP-type||Zinc finger, RING/FYVE/PHD-type||Histone deacetylase domain	0.975822	1.45217e-06
LNC_010304	XLOC_203716	Novel lncRNA	Novel_lncRNA	ENST00000589576	ENSG00000168259	DNAJC7	-||Tetratricopeptide repeat-containing domain||Tetratricopeptide-like helical domain superfamily||DnaJ domain||Tetratricopeptide repeat 2||DnaJ domain superfamily||Tetratricopeptide repeat	0.975822	1.45217e-06
LNC_010304	XLOC_203716	Novel lncRNA	Novel_lncRNA	ENST00000569723	ENSG00000128989	ARPP19	Endosulphine	0.975822	1.45217e-06
LNC_010304	XLOC_203716	Novel lncRNA	Novel_lncRNA	ENST00000425905	ENSG00000258366	RTEL1	-||Helicase superfamily 1/2, ATP-binding domain, DinG/Rad3-type||P-loop containing nucleoside triphosphate hydrolase||DEAD2||ATP-dependent helicase, C-terminal||Helicase/UvrB, N-terminal||DNA helicase (DNA repair), Rad3 type||Regulator of telomere elongation helicase 1||Helicase-like, DEXD box c2 type	0.975822	1.45217e-06
LNC_010304	XLOC_203716	Novel lncRNA	Novel_lncRNA	ENST00000372352	ENSG00000130713	EXOSC2	K Homology domain, type 1||Nucleic acid-binding, OB-fold||K Homology domain, type 1 superfamily||Exosome complex RNA-binding protein 1/RRP40/RRP4||Exosome complex component, N-terminal domain	0.975822	1.45217e-06
LNC_002560	XLOC_041795	Novel lncRNA	Novel_lncRNA	ENST00000376485	ENSG00000137343	ATAT1	Gcn5-related N-acetyltransferase (GNAT) domain, ATAT-type||Acyl-CoA N-acyltransferase	0.975833	1.4496e-06
LNC_004343	XLOC_075357	Novel lncRNA	Novel_lncRNA	ENST00000376485	ENSG00000137343	ATAT1	Gcn5-related N-acetyltransferase (GNAT) domain, ATAT-type||Acyl-CoA N-acyltransferase	0.975833	1.4496e-06
LNC_009204	XLOC_174510	Novel lncRNA	Novel_lncRNA	ENST00000376485	ENSG00000137343	ATAT1	Gcn5-related N-acetyltransferase (GNAT) domain, ATAT-type||Acyl-CoA N-acyltransferase	0.975833	1.4496e-06
LNC_001057	XLOC_014635	Novel lncRNA	Novel_lncRNA	ENST00000376485	ENSG00000137343	ATAT1	Gcn5-related N-acetyltransferase (GNAT) domain, ATAT-type||Acyl-CoA N-acyltransferase	0.975833	1.4496e-06
LNC_008117	XLOC_152840	Novel lncRNA	Novel_lncRNA	ENST00000376485	ENSG00000137343	ATAT1	Gcn5-related N-acetyltransferase (GNAT) domain, ATAT-type||Acyl-CoA N-acyltransferase	0.975833	1.4496e-06
LNC_002222	XLOC_035709	Novel lncRNA	Novel_lncRNA	ENST00000376485	ENSG00000137343	ATAT1	Gcn5-related N-acetyltransferase (GNAT) domain, ATAT-type||Acyl-CoA N-acyltransferase	0.975833	1.4496e-06
LNC_000635	XLOC_008370	Novel lncRNA	Novel_lncRNA	ENST00000376485	ENSG00000137343	ATAT1	Gcn5-related N-acetyltransferase (GNAT) domain, ATAT-type||Acyl-CoA N-acyltransferase	0.975833	1.4496e-06
LNC_006101	XLOC_109574	Novel lncRNA	Novel_lncRNA	ENST00000376485	ENSG00000137343	ATAT1	Gcn5-related N-acetyltransferase (GNAT) domain, ATAT-type||Acyl-CoA N-acyltransferase	0.975833	1.4496e-06
LNC_006667	XLOC_121256	Novel lncRNA	Novel_lncRNA	ENST00000376485	ENSG00000137343	ATAT1	Gcn5-related N-acetyltransferase (GNAT) domain, ATAT-type||Acyl-CoA N-acyltransferase	0.975833	1.4496e-06
LNC_004293	XLOC_074284	Novel lncRNA	Novel_lncRNA	ENST00000376485	ENSG00000137343	ATAT1	Gcn5-related N-acetyltransferase (GNAT) domain, ATAT-type||Acyl-CoA N-acyltransferase	0.975833	1.4496e-06
LNC_004559	XLOC_079059	Novel lncRNA	Novel_lncRNA	ENST00000376485	ENSG00000137343	ATAT1	Gcn5-related N-acetyltransferase (GNAT) domain, ATAT-type||Acyl-CoA N-acyltransferase	0.975833	1.4496e-06
LNC_002351	XLOC_038397	Novel lncRNA	Novel_lncRNA	ENST00000376485	ENSG00000137343	ATAT1	Gcn5-related N-acetyltransferase (GNAT) domain, ATAT-type||Acyl-CoA N-acyltransferase	0.975833	1.4496e-06
LNC_004942	XLOC_084737	Novel lncRNA	Novel_lncRNA	ENST00000376485	ENSG00000137343	ATAT1	Gcn5-related N-acetyltransferase (GNAT) domain, ATAT-type||Acyl-CoA N-acyltransferase	0.975833	1.4496e-06
LNC_004943	XLOC_084737	Novel lncRNA	Novel_lncRNA	ENST00000394089	ENSG00000131759	RARA	-||Zinc finger, NHR/GATA-type||Nuclear hormone receptor||Nuclear hormone receptor-like domain superfamily||Nuclear hormone receptor, ligand-binding domain||Retinoic acid receptor||Zinc finger, nuclear hormone receptor-type	0.975926	1.42759e-06
LNC_004381	XLOC_076040	Novel lncRNA	Novel_lncRNA	ENST00000642260	ENSG00000159023	EPB41	FERM conserved site||Band 4.1 domain||FERM central domain||FERM, C-terminal PH-like domain||Ubiquitin-like domain superfamily||-||PH-like domain superfamily||Band 4.1, C-terminal||FERM superfamily, second domain||SAB domain||Ezrin/radixin/moesin-like||FERM, N-terminal||FERM adjacent (FA)||FERM/acyl-CoA-binding protein superfamily||FERM domain	0.975948	1.42229e-06
LNC_004381	XLOC_076040	Novel lncRNA	Novel_lncRNA	ENST00000530165	ENSG00000254986	DPP3	Dipeptidyl-peptidase 3||-	0.975974	1.4161e-06
LNC_004381	XLOC_076040	Novel lncRNA	Novel_lncRNA	ENST00000405222	ENSG00000138101	DTNB	EF-hand domain, type 1||-||Zinc finger, ZZ-type||EF-hand domain, type 2||EF-hand domain pair||Distrobrevin	0.975976	1.41574e-06
LNC_004381	XLOC_076040	Novel lncRNA	Novel_lncRNA	ENST00000531433	ENSG00000140090	SLC24A4	Sodium/calcium exchanger membrane region||Sodium/potassium/calcium exchanger||Sodium/potassium/calcium exchanger 4	0.975977	1.41542e-06
LNC_004381	XLOC_076040	Novel lncRNA	Novel_lncRNA	ENST00000457098	ENSG00000115207	GTF3C2	WD40/YVTN repeat-like-containing domain superfamily||-||WD40-repeat-containing domain superfamily||WD40 repeat, conserved site||WD40-repeat-containing domain||WD40 repeat	0.975977	1.41542e-06
LNC_004381	XLOC_076040	Novel lncRNA	Novel_lncRNA	ENST00000526693	ENSG00000177697	CD151	Tetraspanin, EC2 domain superfamily||-||Tetraspanin||Tetraspanin/Peripherin||Tetraspanin, conserved site	0.975977	1.41542e-06
LNC_004381	XLOC_076040	Novel lncRNA	Novel_lncRNA	ENST00000543238	ENSG00000103227	LMF1	-||Lipase maturation factor	0.975977	1.41542e-06
LNC_004381	XLOC_076040	Novel lncRNA	Novel_lncRNA	ENST00000619145	ENSG00000174669	SLC29A2	Nucleoside transporter ENT1/ENT2||-||Equilibrative nucleoside transporter||Equilibrative nucleoside transporter 2||MFS transporter superfamily	0.975977	1.41542e-06
LNC_001693	XLOC_025540	Novel lncRNA	Novel_lncRNA	ENST00000292199	ENSG00000160703	NLRX1	-||NACHT nucleoside triphosphatase||Leucine-rich repeat	0.976024	1.40465e-06
LNC_000719	XLOC_009893	Novel lncRNA	Novel_lncRNA	ENST00000566423	ENSG00000128989	ARPP19	Endosulphine	0.976269	1.34839e-06
LNC_002560	XLOC_041795	Novel lncRNA	Novel_lncRNA	ENST00000513900	ENSG00000113048	MRPS27	Pentatricopeptide repeat||MRPS27/PTCD2||28S ribosomal protein S27, mitochondrial	0.976378	1.32388e-06
LNC_004343	XLOC_075357	Novel lncRNA	Novel_lncRNA	ENST00000513900	ENSG00000113048	MRPS27	Pentatricopeptide repeat||MRPS27/PTCD2||28S ribosomal protein S27, mitochondrial	0.976378	1.32388e-06
LNC_009204	XLOC_174510	Novel lncRNA	Novel_lncRNA	ENST00000513900	ENSG00000113048	MRPS27	Pentatricopeptide repeat||MRPS27/PTCD2||28S ribosomal protein S27, mitochondrial	0.976378	1.32388e-06
LNC_001057	XLOC_014635	Novel lncRNA	Novel_lncRNA	ENST00000513900	ENSG00000113048	MRPS27	Pentatricopeptide repeat||MRPS27/PTCD2||28S ribosomal protein S27, mitochondrial	0.976378	1.32388e-06
LNC_008117	XLOC_152840	Novel lncRNA	Novel_lncRNA	ENST00000513900	ENSG00000113048	MRPS27	Pentatricopeptide repeat||MRPS27/PTCD2||28S ribosomal protein S27, mitochondrial	0.976378	1.32388e-06
LNC_002222	XLOC_035709	Novel lncRNA	Novel_lncRNA	ENST00000513900	ENSG00000113048	MRPS27	Pentatricopeptide repeat||MRPS27/PTCD2||28S ribosomal protein S27, mitochondrial	0.976378	1.32388e-06
LNC_000635	XLOC_008370	Novel lncRNA	Novel_lncRNA	ENST00000513900	ENSG00000113048	MRPS27	Pentatricopeptide repeat||MRPS27/PTCD2||28S ribosomal protein S27, mitochondrial	0.976378	1.32388e-06
LNC_006101	XLOC_109574	Novel lncRNA	Novel_lncRNA	ENST00000513900	ENSG00000113048	MRPS27	Pentatricopeptide repeat||MRPS27/PTCD2||28S ribosomal protein S27, mitochondrial	0.976378	1.32388e-06
LNC_006667	XLOC_121256	Novel lncRNA	Novel_lncRNA	ENST00000513900	ENSG00000113048	MRPS27	Pentatricopeptide repeat||MRPS27/PTCD2||28S ribosomal protein S27, mitochondrial	0.976378	1.32388e-06
LNC_004293	XLOC_074284	Novel lncRNA	Novel_lncRNA	ENST00000513900	ENSG00000113048	MRPS27	Pentatricopeptide repeat||MRPS27/PTCD2||28S ribosomal protein S27, mitochondrial	0.976378	1.32388e-06
LNC_004559	XLOC_079059	Novel lncRNA	Novel_lncRNA	ENST00000513900	ENSG00000113048	MRPS27	Pentatricopeptide repeat||MRPS27/PTCD2||28S ribosomal protein S27, mitochondrial	0.976378	1.32388e-06
LNC_002351	XLOC_038397	Novel lncRNA	Novel_lncRNA	ENST00000513900	ENSG00000113048	MRPS27	Pentatricopeptide repeat||MRPS27/PTCD2||28S ribosomal protein S27, mitochondrial	0.976378	1.32388e-06
LNC_004942	XLOC_084737	Novel lncRNA	Novel_lncRNA	ENST00000513900	ENSG00000113048	MRPS27	Pentatricopeptide repeat||MRPS27/PTCD2||28S ribosomal protein S27, mitochondrial	0.976378	1.32388e-06
LNC_004497	XLOC_078198	Novel lncRNA	Novel_lncRNA	ENST00000513900	ENSG00000113048	MRPS27	Pentatricopeptide repeat||MRPS27/PTCD2||28S ribosomal protein S27, mitochondrial	0.976428	1.31285e-06
LNC_007030	XLOC_129021	Novel lncRNA	Novel_lncRNA	ENST00000526522	ENSG00000140988	RPS2	Ribosomal protein S5, C-terminal||Ribosomal protein S5, N-terminal, conserved site||Ribosomal protein S5, N-terminal||Ribosomal protein S5||Ribosomal protein S5, eukaryotic/archaeal||-||Ribosomal protein S5 domain 2-type fold, subgroup||Ribosomal protein S5 domain 2-type fold	0.976552	1.28559e-06
LNC_008101	XLOC_152373	Novel lncRNA	Novel_lncRNA	ENST00000526522	ENSG00000140988	RPS2	Ribosomal protein S5, C-terminal||Ribosomal protein S5, N-terminal, conserved site||Ribosomal protein S5, N-terminal||Ribosomal protein S5||Ribosomal protein S5, eukaryotic/archaeal||-||Ribosomal protein S5 domain 2-type fold, subgroup||Ribosomal protein S5 domain 2-type fold	0.976552	1.28559e-06
LNC_004033	XLOC_069285	Novel lncRNA	Novel_lncRNA	ENST00000526522	ENSG00000140988	RPS2	Ribosomal protein S5, C-terminal||Ribosomal protein S5, N-terminal, conserved site||Ribosomal protein S5, N-terminal||Ribosomal protein S5||Ribosomal protein S5, eukaryotic/archaeal||-||Ribosomal protein S5 domain 2-type fold, subgroup||Ribosomal protein S5 domain 2-type fold	0.976552	1.28559e-06
LNC_010284	XLOC_203033	Novel lncRNA	Novel_lncRNA	ENST00000526522	ENSG00000140988	RPS2	Ribosomal protein S5, C-terminal||Ribosomal protein S5, N-terminal, conserved site||Ribosomal protein S5, N-terminal||Ribosomal protein S5||Ribosomal protein S5, eukaryotic/archaeal||-||Ribosomal protein S5 domain 2-type fold, subgroup||Ribosomal protein S5 domain 2-type fold	0.976552	1.28559e-06
LNC_002005	XLOC_031441	Novel lncRNA	Novel_lncRNA	ENST00000526522	ENSG00000140988	RPS2	Ribosomal protein S5, C-terminal||Ribosomal protein S5, N-terminal, conserved site||Ribosomal protein S5, N-terminal||Ribosomal protein S5||Ribosomal protein S5, eukaryotic/archaeal||-||Ribosomal protein S5 domain 2-type fold, subgroup||Ribosomal protein S5 domain 2-type fold	0.976552	1.28559e-06
LNC_004670	XLOC_082024	Novel lncRNA	Novel_lncRNA	ENST00000526522	ENSG00000140988	RPS2	Ribosomal protein S5, C-terminal||Ribosomal protein S5, N-terminal, conserved site||Ribosomal protein S5, N-terminal||Ribosomal protein S5||Ribosomal protein S5, eukaryotic/archaeal||-||Ribosomal protein S5 domain 2-type fold, subgroup||Ribosomal protein S5 domain 2-type fold	0.976552	1.28559e-06
LNC_008227	XLOC_155653	Novel lncRNA	Novel_lncRNA	ENST00000526522	ENSG00000140988	RPS2	Ribosomal protein S5, C-terminal||Ribosomal protein S5, N-terminal, conserved site||Ribosomal protein S5, N-terminal||Ribosomal protein S5||Ribosomal protein S5, eukaryotic/archaeal||-||Ribosomal protein S5 domain 2-type fold, subgroup||Ribosomal protein S5 domain 2-type fold	0.976552	1.28559e-06
LNC_000048	XLOC_000378	Novel lncRNA	Novel_lncRNA	ENST00000383715	ENSG00000168297	PXK	PX domain superfamily||Protein kinase-like domain superfamily||Protein kinase domain||Phox homologous domain||-||WH2 domain	0.976646	1.26525e-06
LNC_007489	XLOC_138821	Novel lncRNA	Novel_lncRNA	ENST00000424248	ENSG00000105339	DENND3	Six-bladed beta-propeller, TolB-like||Tripartite DENN domain||uDENN domain||cDENN domain||WD40 repeat||WD40 repeat, conserved site||WD40/YVTN repeat-like-containing domain superfamily||WD40-repeat-containing domain superfamily||-||dDENN domain||WD40-repeat-containing domain	0.976652	1.264e-06
LNC_004381	XLOC_076040	Novel lncRNA	Novel_lncRNA	ENST00000496972	ENSG00000138101	DTNB	EF-hand domain, type 1||-||Zinc finger, ZZ-type||EF-hand domain, type 2||EF-hand domain pair||Distrobrevin	0.976676	1.2589e-06
LNC_000011	XLOC_000225	Novel lncRNA	Novel_lncRNA	ENST00000376485	ENSG00000137343	ATAT1	Gcn5-related N-acetyltransferase (GNAT) domain, ATAT-type||Acyl-CoA N-acyltransferase	0.976683	1.25729e-06
LNC_007489	XLOC_138821	Novel lncRNA	Novel_lncRNA	ENST00000424143	ENSG00000148120	C9orf3	Peptidase M1, membrane alanine aminopeptidase, N-terminal||Aminopeptidase O||Peptidase M1, leukotriene A4 hydrolase/aminopeptidase C-terminal||Armadillo-type fold||-||Peptidase M1, alanine aminopeptidase/leukotriene A4 hydrolase	0.976923	1.20674e-06
LNC_002392	XLOC_038919	Novel lncRNA	Novel_lncRNA	ENST00000546080	ENSG00000100883	SRP54	Signal recognition particle, SRP54 subunit, eukaryotic||AAA+ ATPase domain||Signal recognition particle, SRP54 subunit, M-domain superfamily||Signal recognition particle, SRP54 subunit, GTPase domain||Signal recognition particle, SRP54 subunit, M-domain||Signal recognition particle, SRP54 subunit||Signal recognition particle, SRP54 subunit, helical bundle||P-loop containing nucleoside triphosphat…	0.976963	1.19842e-06
LNC_009776	XLOC_189531	Novel lncRNA	Novel_lncRNA	ENST00000521599	ENSG00000104490	NCALD	EF-hand domain pair||EF-Hand 1, calcium-binding site||-||EF-hand domain	0.976979	1.19516e-06
LNC_006063	XLOC_109053	Novel lncRNA	Novel_lncRNA	ENST00000513900	ENSG00000113048	MRPS27	Pentatricopeptide repeat||MRPS27/PTCD2||28S ribosomal protein S27, mitochondrial	0.976981	1.19478e-06
ENST00000643101	ENSG00000253438	PCAT1	Annotated_lncRNA	ENST00000398081	ENSG00000160209	PDXK	Pyridoxamine kinase/Phosphomethylpyrimidine kinase||Pyridoxine kinase||-||Ribokinase-like	0.977026	1.18551e-06
LNC_009243	XLOC_175622	Novel lncRNA	Novel_lncRNA	ENST00000602326	ENSG00000075151	EIF4G3	MIF4G-like, type 3||W2 domain||Armadillo-type fold||Eukaryotic translation initiation factor 4 gamma 3||Initiation factor eIF-4 gamma, MA3	0.977106	1.1692e-06
LNC_002084	XLOC_033189	Novel lncRNA	Novel_lncRNA	ENST00000545457	ENSG00000177731	FLII	Leucine-rich repeat||Leucine rich repeat 4||ADF-H/Gelsolin-like domain superfamily||Protein flightless-1||Villin/Gelsolin||-||Leucine-rich repeat domain superfamily||Gelsolin-like domain||Leucine-rich repeat, typical subtype	0.977141	1.16215e-06
LNC_009243	XLOC_175622	Novel lncRNA	Novel_lncRNA	ENST00000553432	ENSG00000186469	GNG2	G-protein gamma-like domain superfamily||G-protein gamma-like domain||G-protein, gamma subunit||-	0.977175	1.15516e-06
LNC_009243	XLOC_175622	Novel lncRNA	Novel_lncRNA	ENST00000643934	ENSG00000094631	HDAC6	Histone deacetylase superfamily||Ureohydrolase domain superfamily||-||Histone deacetylase domain superfamily||Zinc finger, UBP-type||Zinc finger, RING/FYVE/PHD-type||Histone deacetylase domain	0.977175	1.15516e-06
LNC_009243	XLOC_175622	Novel lncRNA	Novel_lncRNA	ENST00000447804	ENSG00000115998	C2orf42	-||Putative treble-clef, zinc-finger domain||Uncharacterised protein C2orf42	0.977175	1.15516e-06
LNC_006063	XLOC_109053	Novel lncRNA	Novel_lncRNA	ENST00000376485	ENSG00000137343	ATAT1	Gcn5-related N-acetyltransferase (GNAT) domain, ATAT-type||Acyl-CoA N-acyltransferase	0.97727	1.13632e-06
ENST00000432070.2	ENSG00000230091.6	TMEM254-AS1	Annotated_lncRNA	ENST00000546080	ENSG00000100883	SRP54	Signal recognition particle, SRP54 subunit, eukaryotic||AAA+ ATPase domain||Signal recognition particle, SRP54 subunit, M-domain superfamily||Signal recognition particle, SRP54 subunit, GTPase domain||Signal recognition particle, SRP54 subunit, M-domain||Signal recognition particle, SRP54 subunit||Signal recognition particle, SRP54 subunit, helical bundle||P-loop containing nucleoside triphosphat…	0.977321	1.12611e-06
LNC_010304	XLOC_203716	Novel lncRNA	Novel_lncRNA	ENST00000426588	ENSG00000168259	DNAJC7	-||Tetratricopeptide repeat-containing domain||Tetratricopeptide-like helical domain superfamily||DnaJ domain||Tetratricopeptide repeat 2||DnaJ domain superfamily||Tetratricopeptide repeat	0.977387	1.11312e-06
LNC_004148	XLOC_071759	Novel lncRNA	Novel_lncRNA	ENST00000555166	ENSG00000139977	NAA30	Acyl-CoA N-acyltransferase||GNAT domain	0.977507	1.08999e-06
ENST00000442982.5	ENSG00000226752.7	PSMD5-AS1	Annotated_lncRNA	ENST00000369756	ENSG00000112773	TENT5A	FAM46 family	0.977917	1.01318e-06
LNC_000719	XLOC_009893	Novel lncRNA	Novel_lncRNA	ENST00000358683	ENSG00000188687	SLC4A5	Sodium bicarbonate cotransporter||Bicarbonate transporter, eukaryotic||-||Bicarbonate transporter, C-terminal||Phosphotransferase/anion transporter||Band 3 cytoplasmic domain	0.97792	1.01249e-06
LNC_007489	XLOC_138821	Novel lncRNA	Novel_lncRNA	ENST00000418724	ENSG00000236104	ZBTB22	BTB/POZ domain||Zinc finger C2H2 superfamily||SKP1/BTB/POZ domain superfamily||Zinc finger C2H2-type||Zinc finger and BTB domain-containing protein 22	0.977948	1.00749e-06
LNC_007922	XLOC_149245	Novel lncRNA	Novel_lncRNA	ENST00000264263	ENSG00000168827	GFM1	Elongation factor G, domain III||Translation elongation factor EFTu-like, domain 2||Small GTP-binding protein domain||Transcription factor, GTP-binding domain||EFG, domain V||EF-G domain III/V-like||Translation elongation factor EFG/EF2, domain IV||Translation elongation factor EFG/EF2||Ribosomal protein S5 domain 2-type fold||Elongation factor EFG, domain V-like||P-loop containing nucleoside tri…	0.978032	9.92257e-07
LNC_007797	XLOC_146360	Novel lncRNA	Novel_lncRNA	ENST00000526522	ENSG00000140988	RPS2	Ribosomal protein S5, C-terminal||Ribosomal protein S5, N-terminal, conserved site||Ribosomal protein S5, N-terminal||Ribosomal protein S5||Ribosomal protein S5, eukaryotic/archaeal||-||Ribosomal protein S5 domain 2-type fold, subgroup||Ribosomal protein S5 domain 2-type fold	0.978104	9.79522e-07
LNC_007797	XLOC_146360	Novel lncRNA	Novel_lncRNA	ENST00000449503	ENSG00000163681	SLMAP	Sarcolemmal membrane-associated protein||Forkhead-associated (FHA) domain||SMAD/FHA domain superfamily	0.978306	9.44035e-07
LNC_002930	XLOC_048046	Novel lncRNA	Novel_lncRNA	ENST00000526522	ENSG00000140988	RPS2	Ribosomal protein S5, C-terminal||Ribosomal protein S5, N-terminal, conserved site||Ribosomal protein S5, N-terminal||Ribosomal protein S5||Ribosomal protein S5, eukaryotic/archaeal||-||Ribosomal protein S5 domain 2-type fold, subgroup||Ribosomal protein S5 domain 2-type fold	0.978331	9.3969e-07
LNC_001582	XLOC_022841	Novel lncRNA	Novel_lncRNA	ENST00000504203	ENSG00000280987	MATR3	Matrin/U1-C, C2H2-type zinc finger||-||Matrin-3, RNA recognition motif 2||RNA-binding domain superfamily||Matrin-3, RNA recognition motif 1||RNA recognition motif domain||Matrin/U1-C-like, C2H2-type zinc finger	0.978373	9.32572e-07
LNC_010304	XLOC_203716	Novel lncRNA	Novel_lncRNA	ENST00000606983	ENSG00000064666	CNN2	Smooth muscle protein/calponin||Calponin/LIMCH1||Calponin repeat||Calponin-like domain superfamily||-||Calponin homology domain||Calponin-2	0.97849	9.12588e-07
LNC_000069	XLOC_000577	Novel lncRNA	Novel_lncRNA	ENST00000553432	ENSG00000186469	GNG2	G-protein gamma-like domain superfamily||G-protein gamma-like domain||G-protein, gamma subunit||-	0.978571	8.99032e-07
LNC_000069	XLOC_000577	Novel lncRNA	Novel_lncRNA	ENST00000643934	ENSG00000094631	HDAC6	Histone deacetylase superfamily||Ureohydrolase domain superfamily||-||Histone deacetylase domain superfamily||Zinc finger, UBP-type||Zinc finger, RING/FYVE/PHD-type||Histone deacetylase domain	0.978571	8.99032e-07
LNC_000069	XLOC_000577	Novel lncRNA	Novel_lncRNA	ENST00000447804	ENSG00000115998	C2orf42	-||Putative treble-clef, zinc-finger domain||Uncharacterised protein C2orf42	0.978571	8.99032e-07
LNC_000059	XLOC_000577	Novel lncRNA	Novel_lncRNA	ENST00000449103	ENSG00000196576	PLXNB2	-||Sema domain||WD40/YVTN repeat-like-containing domain superfamily||Immunoglobulin E-set||PSI domain||Plexin, cytoplasmic RasGAP domain||Sema domain superfamily||IPT domain||Rho GTPase activation protein||Immunoglobulin-like fold||Plexin repeat||Plexin family	0.978598	8.94503e-07
ENST00000466204.5	ENSG00000198590.11	C3orf35	Annotated_lncRNA	ENST00000444570	ENSG00000188687	SLC4A5	Sodium bicarbonate cotransporter||Bicarbonate transporter, eukaryotic||-||Bicarbonate transporter, C-terminal||Phosphotransferase/anion transporter||Band 3 cytoplasmic domain	0.978658	8.84553e-07
LNC_000069	XLOC_000577	Novel lncRNA	Novel_lncRNA	ENST00000602326	ENSG00000075151	EIF4G3	MIF4G-like, type 3||W2 domain||Armadillo-type fold||Eukaryotic translation initiation factor 4 gamma 3||Initiation factor eIF-4 gamma, MA3	0.978687	8.79775e-07
LNC_009776	XLOC_189531	Novel lncRNA	Novel_lncRNA	ENST00000262301	ENSG00000103227	LMF1	-||Lipase maturation factor	0.978694	8.78758e-07
LNC_005297	XLOC_091207	Novel lncRNA	Novel_lncRNA	ENST00000513900	ENSG00000113048	MRPS27	Pentatricopeptide repeat||MRPS27/PTCD2||28S ribosomal protein S27, mitochondrial	0.978768	8.66586e-07
LNC_010088	XLOC_198211	Novel lncRNA	Novel_lncRNA	ENST00000298552	ENSG00000165699	TSC1	Armadillo-like helical||Armadillo-type fold||Hamartin||-	0.978806	8.60474e-07
LNC_002907	XLOC_047618	Novel lncRNA	Novel_lncRNA	ENST00000257336	ENSG00000134897	BIVM	-	0.979105	8.13221e-07
LNC_007860	XLOC_148057	Novel lncRNA	Novel_lncRNA	ENST00000518730	ENSG00000101336	HCK	SH3 domain||-||SH2 domain||SH3-like domain superfamily||Tyrosine-protein kinase, catalytic domain||Protein kinase domain||SH2 domain superfamily||Tyrosine-protein kinase, active site||Serine-threonine/tyrosine-protein kinase, catalytic domain||Tyrosine-protein kinase HCK, SH2 domain||Protein kinase, ATP binding site||Protein kinase-like domain superfamily	0.97912	8.10981e-07
LNC_001013	XLOC_014635	Novel lncRNA	Novel_lncRNA	ENST00000427993	ENSG00000117620	SLC35A3	-||Nucleotide-sugar transporter	0.979156	8.05343e-07
LNC_009243	XLOC_175622	Novel lncRNA	Novel_lncRNA	ENST00000358683	ENSG00000188687	SLC4A5	Sodium bicarbonate cotransporter||Bicarbonate transporter, eukaryotic||-||Bicarbonate transporter, C-terminal||Phosphotransferase/anion transporter||Band 3 cytoplasmic domain	0.979378	7.71775e-07
LNC_000876	XLOC_012719	Novel lncRNA	Novel_lncRNA	ENST00000424712	ENSG00000133056	PIK3C2B	Phosphatidylinositol 3-/4-kinase, catalytic domain||Ubiquitin-like domain superfamily||Phosphatidylinositol 3-kinase, C2 domain||Phosphoinositide 3-kinase, accessory (PIK) domain||C2 domain superfamily||Phosphatidylinositol 3-/4-kinase, catalytic domain superfamily||Phox homologous domain||Phosphatidylinositol 3-kinase Ras-binding (PI3K RBD) domain||Phosphatidylinositol 3/4-kinase, conserved site…	0.979654	7.31522e-07
ENST00000466204.5	ENSG00000198590.11	C3orf35	Annotated_lncRNA	ENST00000525557	ENSG00000140090	SLC24A4	Sodium/calcium exchanger membrane region||Sodium/potassium/calcium exchanger||Sodium/potassium/calcium exchanger 4	0.979857	7.0298e-07
LNC_005297	XLOC_091207	Novel lncRNA	Novel_lncRNA	ENST00000504203	ENSG00000280987	MATR3	Matrin/U1-C, C2H2-type zinc finger||-||Matrin-3, RNA recognition motif 2||RNA-binding domain superfamily||Matrin-3, RNA recognition motif 1||RNA recognition motif domain||Matrin/U1-C-like, C2H2-type zinc finger	0.980091	6.71003e-07
LNC_001582	XLOC_022841	Novel lncRNA	Novel_lncRNA	ENST00000647508	ENSG00000073584	SMARCE1	High mobility group box domain||-||SWI/SNF complex subunit BAF57||High mobility group box domain superfamily	0.980289	6.44926e-07
LNC_009243	XLOC_175622	Novel lncRNA	Novel_lncRNA	ENST00000419067	ENSG00000106348	IMPDH1	IMP dehydrogenase / GMP reductase, conserved site||-||Inosine-5'-monophosphate dehydrogenase||IMP dehydrogenase/GMP reductase||CBS domain||Aldolase-type TIM barrel	0.980397	6.30934e-07
LNC_007797	XLOC_146360	Novel lncRNA	Novel_lncRNA	ENST00000526515	ENSG00000254986	DPP3	Dipeptidyl-peptidase 3||-	0.980443	6.25141e-07
LNC_000876	XLOC_012719	Novel lncRNA	Novel_lncRNA	ENST00000426588	ENSG00000168259	DNAJC7	-||Tetratricopeptide repeat-containing domain||Tetratricopeptide-like helical domain superfamily||DnaJ domain||Tetratricopeptide repeat 2||DnaJ domain superfamily||Tetratricopeptide repeat	0.980566	6.09635e-07
LNC_000069	XLOC_000577	Novel lncRNA	Novel_lncRNA	ENST00000526522	ENSG00000140988	RPS2	Ribosomal protein S5, C-terminal||Ribosomal protein S5, N-terminal, conserved site||Ribosomal protein S5, N-terminal||Ribosomal protein S5||Ribosomal protein S5, eukaryotic/archaeal||-||Ribosomal protein S5 domain 2-type fold, subgroup||Ribosomal protein S5 domain 2-type fold	0.980573	6.088e-07
LNC_007489	XLOC_138821	Novel lncRNA	Novel_lncRNA	ENST00000361600	ENSG00000198932	GPRASP1	Armadillo repeat-containing domain||Armadillo-like helical||Armadillo-type fold	0.980575	6.08536e-07
LNC_000048	XLOC_000378	Novel lncRNA	Novel_lncRNA	ENST00000392863	ENSG00000111850	SMIM8	-||UPF0708 protein C6orf162	0.9806	6.05438e-07
LNC_001221	XLOC_015597	Novel lncRNA	Novel_lncRNA	ENST00000389562	ENSG00000183495	EP400	Helicase/SANT-associated domain||Helicase, C-terminal||P-loop containing nucleoside triphosphate hydrolase||Myb-like domain||-||E1A-binding protein p400, N-terminal||SNF2-related, N-terminal domain||Helicase superfamily 1/2, ATP-binding domain	0.98068	5.95474e-07
LNC_000876	XLOC_012719	Novel lncRNA	Novel_lncRNA	ENST00000545457	ENSG00000177731	FLII	Leucine-rich repeat||Leucine rich repeat 4||ADF-H/Gelsolin-like domain superfamily||Protein flightless-1||Villin/Gelsolin||-||Leucine-rich repeat domain superfamily||Gelsolin-like domain||Leucine-rich repeat, typical subtype	0.980829	5.77475e-07
LNC_006063	XLOC_109053	Novel lncRNA	Novel_lncRNA	ENST00000504203	ENSG00000280987	MATR3	Matrin/U1-C, C2H2-type zinc finger||-||Matrin-3, RNA recognition motif 2||RNA-binding domain superfamily||Matrin-3, RNA recognition motif 1||RNA recognition motif domain||Matrin/U1-C-like, C2H2-type zinc finger	0.980988	5.58648e-07
LNC_000048	XLOC_000378	Novel lncRNA	Novel_lncRNA	ENST00000620962	ENSG00000135916	ITM2C	-||BRICHOS domain	0.981085	5.47424e-07
LNC_007797	XLOC_146360	Novel lncRNA	Novel_lncRNA	ENST00000543719	ENSG00000060339	CCAR1	EF-hand domain pair||S1-like RNA binding domain||Nucleic acid-binding, OB-fold||-||DBC1/CARP1 catalytically inactive NUDIX hydrolase domain||Cell cycle and apoptosis regulator protein||SAP domain||SAP domain superfamily	0.981088	5.47022e-07
LNC_005997	XLOC_107100	Novel lncRNA	Novel_lncRNA	ENST00000330083	ENSG00000137343	ATAT1	Gcn5-related N-acetyltransferase (GNAT) domain, ATAT-type||Acyl-CoA N-acyltransferase	0.981101	5.45564e-07
LNC_004497	XLOC_078198	Novel lncRNA	Novel_lncRNA	ENST00000504203	ENSG00000280987	MATR3	Matrin/U1-C, C2H2-type zinc finger||-||Matrin-3, RNA recognition motif 2||RNA-binding domain superfamily||Matrin-3, RNA recognition motif 1||RNA recognition motif domain||Matrin/U1-C-like, C2H2-type zinc finger	0.981166	5.38127e-07
LNC_000876	XLOC_012719	Novel lncRNA	Novel_lncRNA	ENST00000536012	ENSG00000060339	CCAR1	EF-hand domain pair||S1-like RNA binding domain||Nucleic acid-binding, OB-fold||-||DBC1/CARP1 catalytically inactive NUDIX hydrolase domain||Cell cycle and apoptosis regulator protein||SAP domain||SAP domain superfamily	0.981204	5.33846e-07
LNC_000048	XLOC_000378	Novel lncRNA	Novel_lncRNA	ENST00000619722	ENSG00000100578	KIAA0586	-||Protein TALPID3	0.98121	5.33179e-07
LNC_000048	XLOC_000378	Novel lncRNA	Novel_lncRNA	ENST00000425268	ENSG00000115998	C2orf42	-||Putative treble-clef, zinc-finger domain||Uncharacterised protein C2orf42	0.981263	5.27181e-07
LNC_002560	XLOC_041795	Novel lncRNA	Novel_lncRNA	ENST00000504203	ENSG00000280987	MATR3	Matrin/U1-C, C2H2-type zinc finger||-||Matrin-3, RNA recognition motif 2||RNA-binding domain superfamily||Matrin-3, RNA recognition motif 1||RNA recognition motif domain||Matrin/U1-C-like, C2H2-type zinc finger	0.981285	5.24798e-07
LNC_004343	XLOC_075357	Novel lncRNA	Novel_lncRNA	ENST00000504203	ENSG00000280987	MATR3	Matrin/U1-C, C2H2-type zinc finger||-||Matrin-3, RNA recognition motif 2||RNA-binding domain superfamily||Matrin-3, RNA recognition motif 1||RNA recognition motif domain||Matrin/U1-C-like, C2H2-type zinc finger	0.981285	5.24798e-07
LNC_009204	XLOC_174510	Novel lncRNA	Novel_lncRNA	ENST00000504203	ENSG00000280987	MATR3	Matrin/U1-C, C2H2-type zinc finger||-||Matrin-3, RNA recognition motif 2||RNA-binding domain superfamily||Matrin-3, RNA recognition motif 1||RNA recognition motif domain||Matrin/U1-C-like, C2H2-type zinc finger	0.981285	5.24798e-07
LNC_001057	XLOC_014635	Novel lncRNA	Novel_lncRNA	ENST00000504203	ENSG00000280987	MATR3	Matrin/U1-C, C2H2-type zinc finger||-||Matrin-3, RNA recognition motif 2||RNA-binding domain superfamily||Matrin-3, RNA recognition motif 1||RNA recognition motif domain||Matrin/U1-C-like, C2H2-type zinc finger	0.981285	5.24798e-07
LNC_008117	XLOC_152840	Novel lncRNA	Novel_lncRNA	ENST00000504203	ENSG00000280987	MATR3	Matrin/U1-C, C2H2-type zinc finger||-||Matrin-3, RNA recognition motif 2||RNA-binding domain superfamily||Matrin-3, RNA recognition motif 1||RNA recognition motif domain||Matrin/U1-C-like, C2H2-type zinc finger	0.981285	5.24798e-07
LNC_002222	XLOC_035709	Novel lncRNA	Novel_lncRNA	ENST00000504203	ENSG00000280987	MATR3	Matrin/U1-C, C2H2-type zinc finger||-||Matrin-3, RNA recognition motif 2||RNA-binding domain superfamily||Matrin-3, RNA recognition motif 1||RNA recognition motif domain||Matrin/U1-C-like, C2H2-type zinc finger	0.981285	5.24798e-07
LNC_000635	XLOC_008370	Novel lncRNA	Novel_lncRNA	ENST00000504203	ENSG00000280987	MATR3	Matrin/U1-C, C2H2-type zinc finger||-||Matrin-3, RNA recognition motif 2||RNA-binding domain superfamily||Matrin-3, RNA recognition motif 1||RNA recognition motif domain||Matrin/U1-C-like, C2H2-type zinc finger	0.981285	5.24798e-07
LNC_006101	XLOC_109574	Novel lncRNA	Novel_lncRNA	ENST00000504203	ENSG00000280987	MATR3	Matrin/U1-C, C2H2-type zinc finger||-||Matrin-3, RNA recognition motif 2||RNA-binding domain superfamily||Matrin-3, RNA recognition motif 1||RNA recognition motif domain||Matrin/U1-C-like, C2H2-type zinc finger	0.981285	5.24798e-07
LNC_006667	XLOC_121256	Novel lncRNA	Novel_lncRNA	ENST00000504203	ENSG00000280987	MATR3	Matrin/U1-C, C2H2-type zinc finger||-||Matrin-3, RNA recognition motif 2||RNA-binding domain superfamily||Matrin-3, RNA recognition motif 1||RNA recognition motif domain||Matrin/U1-C-like, C2H2-type zinc finger	0.981285	5.24798e-07
LNC_004293	XLOC_074284	Novel lncRNA	Novel_lncRNA	ENST00000504203	ENSG00000280987	MATR3	Matrin/U1-C, C2H2-type zinc finger||-||Matrin-3, RNA recognition motif 2||RNA-binding domain superfamily||Matrin-3, RNA recognition motif 1||RNA recognition motif domain||Matrin/U1-C-like, C2H2-type zinc finger	0.981285	5.24798e-07
LNC_004559	XLOC_079059	Novel lncRNA	Novel_lncRNA	ENST00000504203	ENSG00000280987	MATR3	Matrin/U1-C, C2H2-type zinc finger||-||Matrin-3, RNA recognition motif 2||RNA-binding domain superfamily||Matrin-3, RNA recognition motif 1||RNA recognition motif domain||Matrin/U1-C-like, C2H2-type zinc finger	0.981285	5.24798e-07
LNC_002351	XLOC_038397	Novel lncRNA	Novel_lncRNA	ENST00000504203	ENSG00000280987	MATR3	Matrin/U1-C, C2H2-type zinc finger||-||Matrin-3, RNA recognition motif 2||RNA-binding domain superfamily||Matrin-3, RNA recognition motif 1||RNA recognition motif domain||Matrin/U1-C-like, C2H2-type zinc finger	0.981285	5.24798e-07
LNC_004942	XLOC_084737	Novel lncRNA	Novel_lncRNA	ENST00000504203	ENSG00000280987	MATR3	Matrin/U1-C, C2H2-type zinc finger||-||Matrin-3, RNA recognition motif 2||RNA-binding domain superfamily||Matrin-3, RNA recognition motif 1||RNA recognition motif domain||Matrin/U1-C-like, C2H2-type zinc finger	0.981285	5.24798e-07
LNC_002084	XLOC_033189	Novel lncRNA	Novel_lncRNA	ENST00000424712	ENSG00000133056	PIK3C2B	Phosphatidylinositol 3-/4-kinase, catalytic domain||Ubiquitin-like domain superfamily||Phosphatidylinositol 3-kinase, C2 domain||Phosphoinositide 3-kinase, accessory (PIK) domain||C2 domain superfamily||Phosphatidylinositol 3-/4-kinase, catalytic domain superfamily||Phox homologous domain||Phosphatidylinositol 3-kinase Ras-binding (PI3K RBD) domain||Phosphatidylinositol 3/4-kinase, conserved site…	0.981341	5.18517e-07
LNC_000876	XLOC_012719	Novel lncRNA	Novel_lncRNA	ENST00000357364	ENSG00000185811	IKZF1	Zinc finger C2H2-type||-||Zinc finger C2H2 superfamily||At2g23090-like||Zinc finger, RING/FYVE/PHD-type	0.981365	5.15905e-07
LNC_000876	XLOC_012719	Novel lncRNA	Novel_lncRNA	ENST00000642405	ENSG00000094631	HDAC6	Histone deacetylase superfamily||Ureohydrolase domain superfamily||-||Histone deacetylase domain superfamily||Zinc finger, UBP-type||Zinc finger, RING/FYVE/PHD-type||Histone deacetylase domain	0.981365	5.15905e-07
LNC_000876	XLOC_012719	Novel lncRNA	Novel_lncRNA	ENST00000589576	ENSG00000168259	DNAJC7	-||Tetratricopeptide repeat-containing domain||Tetratricopeptide-like helical domain superfamily||DnaJ domain||Tetratricopeptide repeat 2||DnaJ domain superfamily||Tetratricopeptide repeat	0.981365	5.15905e-07
LNC_000876	XLOC_012719	Novel lncRNA	Novel_lncRNA	ENST00000569723	ENSG00000128989	ARPP19	Endosulphine	0.981365	5.15905e-07
LNC_000876	XLOC_012719	Novel lncRNA	Novel_lncRNA	ENST00000425905	ENSG00000258366	RTEL1	-||Helicase superfamily 1/2, ATP-binding domain, DinG/Rad3-type||P-loop containing nucleoside triphosphate hydrolase||DEAD2||ATP-dependent helicase, C-terminal||Helicase/UvrB, N-terminal||DNA helicase (DNA repair), Rad3 type||Regulator of telomere elongation helicase 1||Helicase-like, DEXD box c2 type	0.981365	5.15905e-07
LNC_000876	XLOC_012719	Novel lncRNA	Novel_lncRNA	ENST00000372352	ENSG00000130713	EXOSC2	K Homology domain, type 1||Nucleic acid-binding, OB-fold||K Homology domain, type 1 superfamily||Exosome complex RNA-binding protein 1/RRP40/RRP4||Exosome complex component, N-terminal domain	0.981365	5.15905e-07
LNC_006277	XLOC_112537	Novel lncRNA	Novel_lncRNA	ENST00000508426	ENSG00000249437	NAIP	Baculoviral IAP repeat-containing protein 1||Leucine-rich repeat domain superfamily||AAA+ ATPase domain||NACHT nucleoside triphosphatase||P-loop containing nucleoside triphosphate hydrolase||BIR repeat||-	0.981457	5.05843e-07
LNC_004381	XLOC_076040	Novel lncRNA	Novel_lncRNA	ENST00000378886	ENSG00000125885	MCM8	AAA+ ATPase domain||MCM domain||Nucleic acid-binding, OB-fold||MCM OB domain||P-loop containing nucleoside triphosphate hydrolase||Mini-chromosome maintenance protein	0.981639	4.86321e-07
LNC_001693	XLOC_025540	Novel lncRNA	Novel_lncRNA	ENST00000262301	ENSG00000103227	LMF1	-||Lipase maturation factor	0.981745	4.75242e-07
LNC_004481	XLOC_078198	Novel lncRNA	Novel_lncRNA	ENST00000350494	ENSG00000134759	ELP2	WD40-repeat-containing domain||Elongator complex protein 2||WD40/YVTN repeat-like-containing domain superfamily||Quinoprotein alcohol dehydrogenase-like superfamily||WD40-repeat-containing domain superfamily||-||WD40 repeat||Galactose oxidase/kelch, beta-propeller	0.981876	4.61864e-07
ENST00000601033.1	ENSG00000268401.1	CTC-344H19.4	Annotated_lncRNA	ENST00000604524	ENSG00000214655	ZSWIM8	Zinc finger, SWIM-type||-	0.981919	4.5757e-07
LNC_001061	XLOC_014635	Novel lncRNA	Novel_lncRNA	ENST00000518668	ENSG00000105339	DENND3	Six-bladed beta-propeller, TolB-like||Tripartite DENN domain||uDENN domain||cDENN domain||WD40 repeat||WD40 repeat, conserved site||WD40/YVTN repeat-like-containing domain superfamily||WD40-repeat-containing domain superfamily||-||dDENN domain||WD40-repeat-containing domain	0.981937	4.55717e-07
LNC_005297	XLOC_091207	Novel lncRNA	Novel_lncRNA	ENST00000647508	ENSG00000073584	SMARCE1	High mobility group box domain||-||SWI/SNF complex subunit BAF57||High mobility group box domain superfamily	0.982106	4.39015e-07
LNC_002084	XLOC_033189	Novel lncRNA	Novel_lncRNA	ENST00000426588	ENSG00000168259	DNAJC7	-||Tetratricopeptide repeat-containing domain||Tetratricopeptide-like helical domain superfamily||DnaJ domain||Tetratricopeptide repeat 2||DnaJ domain superfamily||Tetratricopeptide repeat	0.982131	4.36547e-07
LNC_004481	XLOC_078198	Novel lncRNA	Novel_lncRNA	ENST00000358683	ENSG00000188687	SLC4A5	Sodium bicarbonate cotransporter||Bicarbonate transporter, eukaryotic||-||Bicarbonate transporter, C-terminal||Phosphotransferase/anion transporter||Band 3 cytoplasmic domain	0.982299	4.20413e-07
LNC_007489	XLOC_138821	Novel lncRNA	Novel_lncRNA	ENST00000354719	ENSG00000134602	STK26	Serine-threonine/tyrosine-protein kinase, catalytic domain||Protein kinase domain||MST4, kinase domain||Protein kinase-like domain superfamily||Protein kinase, ATP binding site	0.982458	4.05592e-07
LNC_009551	XLOC_184880	Novel lncRNA	Novel_lncRNA	ENST00000444152	ENSG00000198932	GPRASP1	Armadillo repeat-containing domain||Armadillo-like helical||Armadillo-type fold	0.982687	3.84965e-07
LNC_000069	XLOC_000577	Novel lncRNA	Novel_lncRNA	ENST00000419067	ENSG00000106348	IMPDH1	IMP dehydrogenase / GMP reductase, conserved site||-||Inosine-5'-monophosphate dehydrogenase||IMP dehydrogenase/GMP reductase||CBS domain||Aldolase-type TIM barrel	0.982706	3.83268e-07
LNC_001009	XLOC_014635	Novel lncRNA	Novel_lncRNA	ENST00000268704	ENSG00000197912	SPG7	Peptidase M41||P-loop containing nucleoside triphosphate hydrolase||-||Peptidase M41, FtsH extracellular||AAA+ ATPase domain||Peptidase, FtsH||Peptidase M41-like||ATPase, AAA-type, core	0.982834	3.72147e-07
LNC_004497	XLOC_078198	Novel lncRNA	Novel_lncRNA	ENST00000647508	ENSG00000073584	SMARCE1	High mobility group box domain||-||SWI/SNF complex subunit BAF57||High mobility group box domain superfamily	0.983076	3.51656e-07
LNC_002084	XLOC_033189	Novel lncRNA	Novel_lncRNA	ENST00000536012	ENSG00000060339	CCAR1	EF-hand domain pair||S1-like RNA binding domain||Nucleic acid-binding, OB-fold||-||DBC1/CARP1 catalytically inactive NUDIX hydrolase domain||Cell cycle and apoptosis regulator protein||SAP domain||SAP domain superfamily	0.983192	3.42141e-07
LNC_002560	XLOC_041795	Novel lncRNA	Novel_lncRNA	ENST00000647508	ENSG00000073584	SMARCE1	High mobility group box domain||-||SWI/SNF complex subunit BAF57||High mobility group box domain superfamily	0.983194	3.42031e-07
LNC_004343	XLOC_075357	Novel lncRNA	Novel_lncRNA	ENST00000647508	ENSG00000073584	SMARCE1	High mobility group box domain||-||SWI/SNF complex subunit BAF57||High mobility group box domain superfamily	0.983194	3.42031e-07
LNC_009204	XLOC_174510	Novel lncRNA	Novel_lncRNA	ENST00000647508	ENSG00000073584	SMARCE1	High mobility group box domain||-||SWI/SNF complex subunit BAF57||High mobility group box domain superfamily	0.983194	3.42031e-07
LNC_001057	XLOC_014635	Novel lncRNA	Novel_lncRNA	ENST00000647508	ENSG00000073584	SMARCE1	High mobility group box domain||-||SWI/SNF complex subunit BAF57||High mobility group box domain superfamily	0.983194	3.42031e-07
LNC_008117	XLOC_152840	Novel lncRNA	Novel_lncRNA	ENST00000647508	ENSG00000073584	SMARCE1	High mobility group box domain||-||SWI/SNF complex subunit BAF57||High mobility group box domain superfamily	0.983194	3.42031e-07
LNC_002222	XLOC_035709	Novel lncRNA	Novel_lncRNA	ENST00000647508	ENSG00000073584	SMARCE1	High mobility group box domain||-||SWI/SNF complex subunit BAF57||High mobility group box domain superfamily	0.983194	3.42031e-07
LNC_000635	XLOC_008370	Novel lncRNA	Novel_lncRNA	ENST00000647508	ENSG00000073584	SMARCE1	High mobility group box domain||-||SWI/SNF complex subunit BAF57||High mobility group box domain superfamily	0.983194	3.42031e-07
LNC_006101	XLOC_109574	Novel lncRNA	Novel_lncRNA	ENST00000647508	ENSG00000073584	SMARCE1	High mobility group box domain||-||SWI/SNF complex subunit BAF57||High mobility group box domain superfamily	0.983194	3.42031e-07
LNC_006667	XLOC_121256	Novel lncRNA	Novel_lncRNA	ENST00000647508	ENSG00000073584	SMARCE1	High mobility group box domain||-||SWI/SNF complex subunit BAF57||High mobility group box domain superfamily	0.983194	3.42031e-07
LNC_004293	XLOC_074284	Novel lncRNA	Novel_lncRNA	ENST00000647508	ENSG00000073584	SMARCE1	High mobility group box domain||-||SWI/SNF complex subunit BAF57||High mobility group box domain superfamily	0.983194	3.42031e-07
LNC_004559	XLOC_079059	Novel lncRNA	Novel_lncRNA	ENST00000647508	ENSG00000073584	SMARCE1	High mobility group box domain||-||SWI/SNF complex subunit BAF57||High mobility group box domain superfamily	0.983194	3.42031e-07
LNC_002351	XLOC_038397	Novel lncRNA	Novel_lncRNA	ENST00000647508	ENSG00000073584	SMARCE1	High mobility group box domain||-||SWI/SNF complex subunit BAF57||High mobility group box domain superfamily	0.983194	3.42031e-07
LNC_004942	XLOC_084737	Novel lncRNA	Novel_lncRNA	ENST00000647508	ENSG00000073584	SMARCE1	High mobility group box domain||-||SWI/SNF complex subunit BAF57||High mobility group box domain superfamily	0.983194	3.42031e-07
LNC_000541	XLOC_006391	Novel lncRNA	Novel_lncRNA	ENST00000508426	ENSG00000249437	NAIP	Baculoviral IAP repeat-containing protein 1||Leucine-rich repeat domain superfamily||AAA+ ATPase domain||NACHT nucleoside triphosphatase||P-loop containing nucleoside triphosphate hydrolase||BIR repeat||-	0.983195	3.41902e-07
LNC_004800	XLOC_083096	Novel lncRNA	Novel_lncRNA	ENST00000508426	ENSG00000249437	NAIP	Baculoviral IAP repeat-containing protein 1||Leucine-rich repeat domain superfamily||AAA+ ATPase domain||NACHT nucleoside triphosphatase||P-loop containing nucleoside triphosphate hydrolase||BIR repeat||-	0.983195	3.41902e-07
LNC_000059	XLOC_000577	Novel lncRNA	Novel_lncRNA	ENST00000647508	ENSG00000073584	SMARCE1	High mobility group box domain||-||SWI/SNF complex subunit BAF57||High mobility group box domain superfamily	0.983313	3.32495e-07
ENST00000601033.1	ENSG00000268401.1	CTC-344H19.4	Annotated_lncRNA	ENST00000546034	ENSG00000174669	SLC29A2	Nucleoside transporter ENT1/ENT2||-||Equilibrative nucleoside transporter||Equilibrative nucleoside transporter 2||MFS transporter superfamily	0.983366	3.28329e-07
LNC_004398	XLOC_076431	Novel lncRNA	Novel_lncRNA	ENST00000508426	ENSG00000249437	NAIP	Baculoviral IAP repeat-containing protein 1||Leucine-rich repeat domain superfamily||AAA+ ATPase domain||NACHT nucleoside triphosphatase||P-loop containing nucleoside triphosphate hydrolase||BIR repeat||-	0.983385	3.26777e-07
LNC_002084	XLOC_033189	Novel lncRNA	Novel_lncRNA	ENST00000357364	ENSG00000185811	IKZF1	Zinc finger C2H2-type||-||Zinc finger C2H2 superfamily||At2g23090-like||Zinc finger, RING/FYVE/PHD-type	0.983407	3.25096e-07
LNC_002084	XLOC_033189	Novel lncRNA	Novel_lncRNA	ENST00000642405	ENSG00000094631	HDAC6	Histone deacetylase superfamily||Ureohydrolase domain superfamily||-||Histone deacetylase domain superfamily||Zinc finger, UBP-type||Zinc finger, RING/FYVE/PHD-type||Histone deacetylase domain	0.983407	3.25096e-07
LNC_002084	XLOC_033189	Novel lncRNA	Novel_lncRNA	ENST00000589576	ENSG00000168259	DNAJC7	-||Tetratricopeptide repeat-containing domain||Tetratricopeptide-like helical domain superfamily||DnaJ domain||Tetratricopeptide repeat 2||DnaJ domain superfamily||Tetratricopeptide repeat	0.983407	3.25096e-07
LNC_002084	XLOC_033189	Novel lncRNA	Novel_lncRNA	ENST00000569723	ENSG00000128989	ARPP19	Endosulphine	0.983407	3.25096e-07
LNC_002084	XLOC_033189	Novel lncRNA	Novel_lncRNA	ENST00000425905	ENSG00000258366	RTEL1	-||Helicase superfamily 1/2, ATP-binding domain, DinG/Rad3-type||P-loop containing nucleoside triphosphate hydrolase||DEAD2||ATP-dependent helicase, C-terminal||Helicase/UvrB, N-terminal||DNA helicase (DNA repair), Rad3 type||Regulator of telomere elongation helicase 1||Helicase-like, DEXD box c2 type	0.983407	3.25096e-07
LNC_002084	XLOC_033189	Novel lncRNA	Novel_lncRNA	ENST00000372352	ENSG00000130713	EXOSC2	K Homology domain, type 1||Nucleic acid-binding, OB-fold||K Homology domain, type 1 superfamily||Exosome complex RNA-binding protein 1/RRP40/RRP4||Exosome complex component, N-terminal domain	0.983407	3.25096e-07
LNC_004381	XLOC_076040	Novel lncRNA	Novel_lncRNA	ENST00000376485	ENSG00000137343	ATAT1	Gcn5-related N-acetyltransferase (GNAT) domain, ATAT-type||Acyl-CoA N-acyltransferase	0.983504	3.17595e-07
LNC_007030	XLOC_129021	Novel lncRNA	Novel_lncRNA	ENST00000525557	ENSG00000140090	SLC24A4	Sodium/calcium exchanger membrane region||Sodium/potassium/calcium exchanger||Sodium/potassium/calcium exchanger 4	0.983553	3.13862e-07
LNC_008101	XLOC_152373	Novel lncRNA	Novel_lncRNA	ENST00000525557	ENSG00000140090	SLC24A4	Sodium/calcium exchanger membrane region||Sodium/potassium/calcium exchanger||Sodium/potassium/calcium exchanger 4	0.983553	3.13862e-07
LNC_004033	XLOC_069285	Novel lncRNA	Novel_lncRNA	ENST00000525557	ENSG00000140090	SLC24A4	Sodium/calcium exchanger membrane region||Sodium/potassium/calcium exchanger||Sodium/potassium/calcium exchanger 4	0.983553	3.13862e-07
LNC_010284	XLOC_203033	Novel lncRNA	Novel_lncRNA	ENST00000525557	ENSG00000140090	SLC24A4	Sodium/calcium exchanger membrane region||Sodium/potassium/calcium exchanger||Sodium/potassium/calcium exchanger 4	0.983553	3.13862e-07
LNC_002005	XLOC_031441	Novel lncRNA	Novel_lncRNA	ENST00000525557	ENSG00000140090	SLC24A4	Sodium/calcium exchanger membrane region||Sodium/potassium/calcium exchanger||Sodium/potassium/calcium exchanger 4	0.983553	3.13862e-07
LNC_004670	XLOC_082024	Novel lncRNA	Novel_lncRNA	ENST00000525557	ENSG00000140090	SLC24A4	Sodium/calcium exchanger membrane region||Sodium/potassium/calcium exchanger||Sodium/potassium/calcium exchanger 4	0.983553	3.13862e-07
LNC_008227	XLOC_155653	Novel lncRNA	Novel_lncRNA	ENST00000525557	ENSG00000140090	SLC24A4	Sodium/calcium exchanger membrane region||Sodium/potassium/calcium exchanger||Sodium/potassium/calcium exchanger 4	0.983553	3.13862e-07
LNC_000634	XLOC_008370	Novel lncRNA	Novel_lncRNA	ENST00000426837	ENSG00000047849	MAP4	Microtubule associated protein, tubulin-binding repeat||-	0.983681	3.04218e-07
LNC_010304	XLOC_203716	Novel lncRNA	Novel_lncRNA	ENST00000424712	ENSG00000133056	PIK3C2B	Phosphatidylinositol 3-/4-kinase, catalytic domain||Ubiquitin-like domain superfamily||Phosphatidylinositol 3-kinase, C2 domain||Phosphoinositide 3-kinase, accessory (PIK) domain||C2 domain superfamily||Phosphatidylinositol 3-/4-kinase, catalytic domain superfamily||Phox homologous domain||Phosphatidylinositol 3-kinase Ras-binding (PI3K RBD) domain||Phosphatidylinositol 3/4-kinase, conserved site…	0.983682	3.04183e-07
LNC_000333	XLOC_004494	Novel lncRNA	Novel_lncRNA	ENST00000378886	ENSG00000125885	MCM8	AAA+ ATPase domain||MCM domain||Nucleic acid-binding, OB-fold||MCM OB domain||P-loop containing nucleoside triphosphate hydrolase||Mini-chromosome maintenance protein	0.983702	3.02655e-07
LNC_000059	XLOC_000577	Novel lncRNA	Novel_lncRNA	ENST00000354269	ENSG00000106348	IMPDH1	IMP dehydrogenase / GMP reductase, conserved site||-||Inosine-5'-monophosphate dehydrogenase||IMP dehydrogenase/GMP reductase||CBS domain||Aldolase-type TIM barrel	0.983931	2.86119e-07
LNC_007489	XLOC_138821	Novel lncRNA	Novel_lncRNA	ENST00000445716	ENSG00000234545	FAM133B	-||Protein FAM133	0.983957	2.84267e-07
LNC_001941	XLOC_030414	Novel lncRNA	Novel_lncRNA	ENST00000508426	ENSG00000249437	NAIP	Baculoviral IAP repeat-containing protein 1||Leucine-rich repeat domain superfamily||AAA+ ATPase domain||NACHT nucleoside triphosphatase||P-loop containing nucleoside triphosphate hydrolase||BIR repeat||-	0.984198	2.67674e-07
LNC_001582	XLOC_022841	Novel lncRNA	Novel_lncRNA	ENST00000513900	ENSG00000113048	MRPS27	Pentatricopeptide repeat||MRPS27/PTCD2||28S ribosomal protein S27, mitochondrial	0.984456	2.50683e-07
LNC_008335	XLOC_157047	Novel lncRNA	Novel_lncRNA	ENST00000545457	ENSG00000177731	FLII	Leucine-rich repeat||Leucine rich repeat 4||ADF-H/Gelsolin-like domain superfamily||Protein flightless-1||Villin/Gelsolin||-||Leucine-rich repeat domain superfamily||Gelsolin-like domain||Leucine-rich repeat, typical subtype	0.984459	2.50447e-07
LNC_009551	XLOC_184880	Novel lncRNA	Novel_lncRNA	ENST00000469762	ENSG00000113810	SMC4	-||RecF/RecN/SMC, N-terminal||P-loop containing nucleoside triphosphate hydrolase||SMCs flexible hinge||Structural maintenance of chromosomes protein||SMCs flexible hinge superfamily	0.984481	2.4905e-07
LNC_003599	XLOC_060613	Novel lncRNA	Novel_lncRNA	ENST00000382181	ENSG00000125826	RBCK1	IBR domain||Zinc finger, RING-type, conserved site||Zinc finger, RING/FYVE/PHD-type||Zinc finger, RanBP2-type superfamily||Ubiquitin domain||Ubiquitin-like domain superfamily||-||Zinc finger, RING-type||Zinc finger, RanBP2-type||RanBP-type and C3HC4-type zinc finger-containing protein 1||RING-type zinc-finger, LisH dimerisation motif	0.984527	2.46114e-07
LNC_000011	XLOC_000225	Novel lncRNA	Novel_lncRNA	ENST00000496972	ENSG00000138101	DTNB	EF-hand domain, type 1||-||Zinc finger, ZZ-type||EF-hand domain, type 2||EF-hand domain pair||Distrobrevin	0.984649	2.38511e-07
LNC_002392	XLOC_038919	Novel lncRNA	Novel_lncRNA	ENST00000644219	ENSG00000147044	CASK	L27 domain, C-terminal||Guanylate kinase, conserved site||Guanylate kinase/L-type calcium channel beta subunit||CASK, SH3 domain||Protein kinase-like domain superfamily||PDZ domain||P-loop containing nucleoside triphosphate hydrolase||SH3-like domain superfamily||SH3 domain||-||Protein kinase domain||PDZ superfamily||L27 domain superfamily||Guanylate kinase-like domain||L27 domain	0.984678	2.36712e-07
LNC_000267	XLOC_002980	Novel lncRNA	Novel_lncRNA	ENST00000546080	ENSG00000100883	SRP54	Signal recognition particle, SRP54 subunit, eukaryotic||AAA+ ATPase domain||Signal recognition particle, SRP54 subunit, M-domain superfamily||Signal recognition particle, SRP54 subunit, GTPase domain||Signal recognition particle, SRP54 subunit, M-domain||Signal recognition particle, SRP54 subunit||Signal recognition particle, SRP54 subunit, helical bundle||P-loop containing nucleoside triphosphat…	0.984687	2.36189e-07
LNC_001940	XLOC_030414	Novel lncRNA	Novel_lncRNA	ENST00000419067	ENSG00000106348	IMPDH1	IMP dehydrogenase / GMP reductase, conserved site||-||Inosine-5'-monophosphate dehydrogenase||IMP dehydrogenase/GMP reductase||CBS domain||Aldolase-type TIM barrel	0.984793	2.29701e-07
LNC_004481	XLOC_078198	Novel lncRNA	Novel_lncRNA	ENST00000419067	ENSG00000106348	IMPDH1	IMP dehydrogenase / GMP reductase, conserved site||-||Inosine-5'-monophosphate dehydrogenase||IMP dehydrogenase/GMP reductase||CBS domain||Aldolase-type TIM barrel	0.984794	2.29651e-07
ENST00000432070.2	ENSG00000230091.6	TMEM254-AS1	Annotated_lncRNA	ENST00000644219	ENSG00000147044	CASK	L27 domain, C-terminal||Guanylate kinase, conserved site||Guanylate kinase/L-type calcium channel beta subunit||CASK, SH3 domain||Protein kinase-like domain superfamily||PDZ domain||P-loop containing nucleoside triphosphate hydrolase||SH3-like domain superfamily||SH3 domain||-||Protein kinase domain||PDZ superfamily||L27 domain superfamily||Guanylate kinase-like domain||L27 domain	0.984888	2.24067e-07
LNC_008335	XLOC_157047	Novel lncRNA	Novel_lncRNA	ENST00000426588	ENSG00000168259	DNAJC7	-||Tetratricopeptide repeat-containing domain||Tetratricopeptide-like helical domain superfamily||DnaJ domain||Tetratricopeptide repeat 2||DnaJ domain superfamily||Tetratricopeptide repeat	0.984931	2.21511e-07
LNC_006063	XLOC_109053	Novel lncRNA	Novel_lncRNA	ENST00000647508	ENSG00000073584	SMARCE1	High mobility group box domain||-||SWI/SNF complex subunit BAF57||High mobility group box domain superfamily	0.985003	2.1737e-07
LNC_004481	XLOC_078198	Novel lncRNA	Novel_lncRNA	ENST00000480861	ENSG00000106348	IMPDH1	IMP dehydrogenase / GMP reductase, conserved site||-||Inosine-5'-monophosphate dehydrogenase||IMP dehydrogenase/GMP reductase||CBS domain||Aldolase-type TIM barrel	0.985232	2.04438e-07
LNC_000704	XLOC_009594	Novel lncRNA	Novel_lncRNA	ENST00000502557	ENSG00000204536	CCHCR1	-||Coiled-coil alpha-helical rod protein 1	0.985311	2.00135e-07
LNC_001582	XLOC_022841	Novel lncRNA	Novel_lncRNA	ENST00000354269	ENSG00000106348	IMPDH1	IMP dehydrogenase / GMP reductase, conserved site||-||Inosine-5'-monophosphate dehydrogenase||IMP dehydrogenase/GMP reductase||CBS domain||Aldolase-type TIM barrel	0.98534	1.98535e-07
LNC_001571	XLOC_022497	Novel lncRNA	Novel_lncRNA	ENST00000448044	ENSG00000073849	ST6GAL1	Sialyltransferase||Glycosyl transferase family 29||-	0.985629	1.83395e-07
LNC_000011	XLOC_000225	Novel lncRNA	Novel_lncRNA	ENST00000642260	ENSG00000159023	EPB41	FERM conserved site||Band 4.1 domain||FERM central domain||FERM, C-terminal PH-like domain||Ubiquitin-like domain superfamily||-||PH-like domain superfamily||Band 4.1, C-terminal||FERM superfamily, second domain||SAB domain||Ezrin/radixin/moesin-like||FERM, N-terminal||FERM adjacent (FA)||FERM/acyl-CoA-binding protein superfamily||FERM domain	0.985764	1.76619e-07
LNC_000011	XLOC_000225	Novel lncRNA	Novel_lncRNA	ENST00000405222	ENSG00000138101	DTNB	EF-hand domain, type 1||-||Zinc finger, ZZ-type||EF-hand domain, type 2||EF-hand domain pair||Distrobrevin	0.985771	1.76297e-07
LNC_000011	XLOC_000225	Novel lncRNA	Novel_lncRNA	ENST00000531433	ENSG00000140090	SLC24A4	Sodium/calcium exchanger membrane region||Sodium/potassium/calcium exchanger||Sodium/potassium/calcium exchanger 4	0.985771	1.76282e-07
LNC_000011	XLOC_000225	Novel lncRNA	Novel_lncRNA	ENST00000457098	ENSG00000115207	GTF3C2	WD40/YVTN repeat-like-containing domain superfamily||-||WD40-repeat-containing domain superfamily||WD40 repeat, conserved site||WD40-repeat-containing domain||WD40 repeat	0.985771	1.76282e-07
LNC_000011	XLOC_000225	Novel lncRNA	Novel_lncRNA	ENST00000526693	ENSG00000177697	CD151	Tetraspanin, EC2 domain superfamily||-||Tetraspanin||Tetraspanin/Peripherin||Tetraspanin, conserved site	0.985771	1.76282e-07
LNC_000011	XLOC_000225	Novel lncRNA	Novel_lncRNA	ENST00000543238	ENSG00000103227	LMF1	-||Lipase maturation factor	0.985771	1.76282e-07
LNC_000011	XLOC_000225	Novel lncRNA	Novel_lncRNA	ENST00000619145	ENSG00000174669	SLC29A2	Nucleoside transporter ENT1/ENT2||-||Equilibrative nucleoside transporter||Equilibrative nucleoside transporter 2||MFS transporter superfamily	0.985771	1.76282e-07
LNC_000011	XLOC_000225	Novel lncRNA	Novel_lncRNA	ENST00000530165	ENSG00000254986	DPP3	Dipeptidyl-peptidase 3||-	0.985774	1.76134e-07
LNC_002378	XLOC_038751	Novel lncRNA	Novel_lncRNA	ENST00000505314	ENSG00000174780	SRP72	Putative TPR-like repeat||Tetratricopeptide repeat||Signal recognition particle, SRP72 subunit, RNA-binding||Winged helix-like DNA-binding domain superfamily||Tetratricopeptide-like helical domain superfamily||Signal recognition particle, SRP72 subunit||Tetratricopeptide repeat-containing domain	0.985891	1.70435e-07
LNC_000267	XLOC_002980	Novel lncRNA	Novel_lncRNA	ENST00000644219	ENSG00000147044	CASK	L27 domain, C-terminal||Guanylate kinase, conserved site||Guanylate kinase/L-type calcium channel beta subunit||CASK, SH3 domain||Protein kinase-like domain superfamily||PDZ domain||P-loop containing nucleoside triphosphate hydrolase||SH3-like domain superfamily||SH3 domain||-||Protein kinase domain||PDZ superfamily||L27 domain superfamily||Guanylate kinase-like domain||L27 domain	0.986396	1.47408e-07
ENST00000466204.5	ENSG00000198590.11	C3orf35	Annotated_lncRNA	ENST00000543719	ENSG00000060339	CCAR1	EF-hand domain pair||S1-like RNA binding domain||Nucleic acid-binding, OB-fold||-||DBC1/CARP1 catalytically inactive NUDIX hydrolase domain||Cell cycle and apoptosis regulator protein||SAP domain||SAP domain superfamily	0.9865	1.42971e-07
LNC_008335	XLOC_157047	Novel lncRNA	Novel_lncRNA	ENST00000424712	ENSG00000133056	PIK3C2B	Phosphatidylinositol 3-/4-kinase, catalytic domain||Ubiquitin-like domain superfamily||Phosphatidylinositol 3-kinase, C2 domain||Phosphoinositide 3-kinase, accessory (PIK) domain||C2 domain superfamily||Phosphatidylinositol 3-/4-kinase, catalytic domain superfamily||Phox homologous domain||Phosphatidylinositol 3-kinase Ras-binding (PI3K RBD) domain||Phosphatidylinositol 3/4-kinase, conserved site…	0.986503	1.42849e-07
LNC_008199	XLOC_155358	Novel lncRNA	Novel_lncRNA	ENST00000356116	ENSG00000197142	ACSL5	AMP-binding, conserved site||AMP-dependent synthetase/ligase	0.986536	1.41445e-07
LNC_000719	XLOC_009893	Novel lncRNA	Novel_lncRNA	ENST00000419067	ENSG00000106348	IMPDH1	IMP dehydrogenase / GMP reductase, conserved site||-||Inosine-5'-monophosphate dehydrogenase||IMP dehydrogenase/GMP reductase||CBS domain||Aldolase-type TIM barrel	0.986695	1.34905e-07
LNC_007797	XLOC_146360	Novel lncRNA	Novel_lncRNA	ENST00000358683	ENSG00000188687	SLC4A5	Sodium bicarbonate cotransporter||Bicarbonate transporter, eukaryotic||-||Bicarbonate transporter, C-terminal||Phosphotransferase/anion transporter||Band 3 cytoplasmic domain	0.986747	1.32824e-07
LNC_009776	XLOC_189531	Novel lncRNA	Novel_lncRNA	ENST00000456470	ENSG00000100379	KCTD17	BTB/POZ domain||SKP1/BTB/POZ domain superfamily||Potassium channel tetramerisation-type BTB domain||-	0.986769	1.31941e-07
LNC_009875	XLOC_192231	Novel lncRNA	Novel_lncRNA	ENST00000446306	ENSG00000196367	TRRAP	FATC domain||Protein kinase-like domain superfamily||Armadillo-type fold||Tetratricopeptide-like helical domain superfamily||PIK-related kinase, FAT||Armadillo-like helical||Transcription-associated protein 1||PIK-related kinase||-||Phosphatidylinositol 3-/4-kinase, catalytic domain superfamily||Phosphatidylinositol 3-/4-kinase, catalytic domain	0.986805	1.30532e-07
LNC_000011	XLOC_000225	Novel lncRNA	Novel_lncRNA	ENST00000513900	ENSG00000113048	MRPS27	Pentatricopeptide repeat||MRPS27/PTCD2||28S ribosomal protein S27, mitochondrial	0.986936	1.25432e-07
LNC_005297	XLOC_091207	Novel lncRNA	Novel_lncRNA	ENST00000354269	ENSG00000106348	IMPDH1	IMP dehydrogenase / GMP reductase, conserved site||-||Inosine-5'-monophosphate dehydrogenase||IMP dehydrogenase/GMP reductase||CBS domain||Aldolase-type TIM barrel	0.987062	1.20692e-07
LNC_001221	XLOC_015597	Novel lncRNA	Novel_lncRNA	ENST00000428757	ENSG00000008838	MED24	-||Mediator complex, subunit Med24, N-terminal	0.987315	1.11554e-07
LNC_001940	XLOC_030414	Novel lncRNA	Novel_lncRNA	ENST00000602326	ENSG00000075151	EIF4G3	MIF4G-like, type 3||W2 domain||Armadillo-type fold||Eukaryotic translation initiation factor 4 gamma 3||Initiation factor eIF-4 gamma, MA3	0.987341	1.10668e-07
LNC_007797	XLOC_146360	Novel lncRNA	Novel_lncRNA	ENST00000566423	ENSG00000128989	ARPP19	Endosulphine	0.987355	1.1016e-07
LNC_001693	XLOC_025540	Novel lncRNA	Novel_lncRNA	ENST00000521599	ENSG00000104490	NCALD	EF-hand domain pair||EF-Hand 1, calcium-binding site||-||EF-hand domain	0.987373	1.09538e-07
LNC_001940	XLOC_030414	Novel lncRNA	Novel_lncRNA	ENST00000553432	ENSG00000186469	GNG2	G-protein gamma-like domain superfamily||G-protein gamma-like domain||G-protein, gamma subunit||-	0.98749	1.05537e-07
LNC_001940	XLOC_030414	Novel lncRNA	Novel_lncRNA	ENST00000643934	ENSG00000094631	HDAC6	Histone deacetylase superfamily||Ureohydrolase domain superfamily||-||Histone deacetylase domain superfamily||Zinc finger, UBP-type||Zinc finger, RING/FYVE/PHD-type||Histone deacetylase domain	0.98749	1.05537e-07
LNC_001940	XLOC_030414	Novel lncRNA	Novel_lncRNA	ENST00000447804	ENSG00000115998	C2orf42	-||Putative treble-clef, zinc-finger domain||Uncharacterised protein C2orf42	0.98749	1.05537e-07
LNC_010304	XLOC_203716	Novel lncRNA	Novel_lncRNA	ENST00000546080	ENSG00000100883	SRP54	Signal recognition particle, SRP54 subunit, eukaryotic||AAA+ ATPase domain||Signal recognition particle, SRP54 subunit, M-domain superfamily||Signal recognition particle, SRP54 subunit, GTPase domain||Signal recognition particle, SRP54 subunit, M-domain||Signal recognition particle, SRP54 subunit||Signal recognition particle, SRP54 subunit, helical bundle||P-loop containing nucleoside triphosphat…	0.987583	1.02474e-07
LNC_009875	XLOC_192231	Novel lncRNA	Novel_lncRNA	ENST00000326407	ENSG00000135916	ITM2C	-||BRICHOS domain	0.987666	9.97737e-08
LNC_007797	XLOC_146360	Novel lncRNA	Novel_lncRNA	ENST00000350494	ENSG00000134759	ELP2	WD40-repeat-containing domain||Elongator complex protein 2||WD40/YVTN repeat-like-containing domain superfamily||Quinoprotein alcohol dehydrogenase-like superfamily||WD40-repeat-containing domain superfamily||-||WD40 repeat||Galactose oxidase/kelch, beta-propeller	0.987802	9.54547e-08
LNC_010264	XLOC_202657	Novel lncRNA	Novel_lncRNA	ENST00000430227	ENSG00000143390	RFX5	RFX5, C-terminal||-||Winged helix DNA-binding domain superfamily||Winged helix-like DNA-binding domain superfamily||DNA-binding protein RFX5||DNA-binding RFX-type winged-helix domain	0.987804	9.53709e-08
LNC_007797	XLOC_146360	Novel lncRNA	Novel_lncRNA	ENST00000480861	ENSG00000106348	IMPDH1	IMP dehydrogenase / GMP reductase, conserved site||-||Inosine-5'-monophosphate dehydrogenase||IMP dehydrogenase/GMP reductase||CBS domain||Aldolase-type TIM barrel	0.987902	9.23526e-08
ENST00000630823.2	ENSG00000281357.2	ARRDC3-AS1	Annotated_lncRNA	ENST00000545457	ENSG00000177731	FLII	Leucine-rich repeat||Leucine rich repeat 4||ADF-H/Gelsolin-like domain superfamily||Protein flightless-1||Villin/Gelsolin||-||Leucine-rich repeat domain superfamily||Gelsolin-like domain||Leucine-rich repeat, typical subtype	0.988048	8.80112e-08
LNC_004497	XLOC_078198	Novel lncRNA	Novel_lncRNA	ENST00000354269	ENSG00000106348	IMPDH1	IMP dehydrogenase / GMP reductase, conserved site||-||Inosine-5'-monophosphate dehydrogenase||IMP dehydrogenase/GMP reductase||CBS domain||Aldolase-type TIM barrel	0.988115	8.60591e-08
LNC_003230	XLOC_054374	Novel lncRNA	Novel_lncRNA	ENST00000599117	ENSG00000196235	SUPT5H	Translation protein SH3-like domain superfamily||KOW||-||Ribosomal protein L2, domain 2||Transcription elongation factor Spt5||NusG, N-terminal||Spt5 transcription elongation factor, N-terminal||Spt5 C-terminal domain||Transcription elongation factor Spt5, NGN domain||NusG, N-terminal domain superfamily	0.988142	8.5273e-08
LNC_008335	XLOC_157047	Novel lncRNA	Novel_lncRNA	ENST00000536012	ENSG00000060339	CCAR1	EF-hand domain pair||S1-like RNA binding domain||Nucleic acid-binding, OB-fold||-||DBC1/CARP1 catalytically inactive NUDIX hydrolase domain||Cell cycle and apoptosis regulator protein||SAP domain||SAP domain superfamily	0.98817	8.44819e-08
LNC_002560	XLOC_041795	Novel lncRNA	Novel_lncRNA	ENST00000354269	ENSG00000106348	IMPDH1	IMP dehydrogenase / GMP reductase, conserved site||-||Inosine-5'-monophosphate dehydrogenase||IMP dehydrogenase/GMP reductase||CBS domain||Aldolase-type TIM barrel	0.988222	8.30204e-08
LNC_004343	XLOC_075357	Novel lncRNA	Novel_lncRNA	ENST00000354269	ENSG00000106348	IMPDH1	IMP dehydrogenase / GMP reductase, conserved site||-||Inosine-5'-monophosphate dehydrogenase||IMP dehydrogenase/GMP reductase||CBS domain||Aldolase-type TIM barrel	0.988222	8.30204e-08
LNC_009204	XLOC_174510	Novel lncRNA	Novel_lncRNA	ENST00000354269	ENSG00000106348	IMPDH1	IMP dehydrogenase / GMP reductase, conserved site||-||Inosine-5'-monophosphate dehydrogenase||IMP dehydrogenase/GMP reductase||CBS domain||Aldolase-type TIM barrel	0.988222	8.30204e-08
LNC_001057	XLOC_014635	Novel lncRNA	Novel_lncRNA	ENST00000354269	ENSG00000106348	IMPDH1	IMP dehydrogenase / GMP reductase, conserved site||-||Inosine-5'-monophosphate dehydrogenase||IMP dehydrogenase/GMP reductase||CBS domain||Aldolase-type TIM barrel	0.988222	8.30204e-08
LNC_008117	XLOC_152840	Novel lncRNA	Novel_lncRNA	ENST00000354269	ENSG00000106348	IMPDH1	IMP dehydrogenase / GMP reductase, conserved site||-||Inosine-5'-monophosphate dehydrogenase||IMP dehydrogenase/GMP reductase||CBS domain||Aldolase-type TIM barrel	0.988222	8.30204e-08
LNC_002222	XLOC_035709	Novel lncRNA	Novel_lncRNA	ENST00000354269	ENSG00000106348	IMPDH1	IMP dehydrogenase / GMP reductase, conserved site||-||Inosine-5'-monophosphate dehydrogenase||IMP dehydrogenase/GMP reductase||CBS domain||Aldolase-type TIM barrel	0.988222	8.30204e-08
LNC_000635	XLOC_008370	Novel lncRNA	Novel_lncRNA	ENST00000354269	ENSG00000106348	IMPDH1	IMP dehydrogenase / GMP reductase, conserved site||-||Inosine-5'-monophosphate dehydrogenase||IMP dehydrogenase/GMP reductase||CBS domain||Aldolase-type TIM barrel	0.988222	8.30204e-08
LNC_006101	XLOC_109574	Novel lncRNA	Novel_lncRNA	ENST00000354269	ENSG00000106348	IMPDH1	IMP dehydrogenase / GMP reductase, conserved site||-||Inosine-5'-monophosphate dehydrogenase||IMP dehydrogenase/GMP reductase||CBS domain||Aldolase-type TIM barrel	0.988222	8.30204e-08
LNC_006667	XLOC_121256	Novel lncRNA	Novel_lncRNA	ENST00000354269	ENSG00000106348	IMPDH1	IMP dehydrogenase / GMP reductase, conserved site||-||Inosine-5'-monophosphate dehydrogenase||IMP dehydrogenase/GMP reductase||CBS domain||Aldolase-type TIM barrel	0.988222	8.30204e-08
LNC_004293	XLOC_074284	Novel lncRNA	Novel_lncRNA	ENST00000354269	ENSG00000106348	IMPDH1	IMP dehydrogenase / GMP reductase, conserved site||-||Inosine-5'-monophosphate dehydrogenase||IMP dehydrogenase/GMP reductase||CBS domain||Aldolase-type TIM barrel	0.988222	8.30204e-08
LNC_004559	XLOC_079059	Novel lncRNA	Novel_lncRNA	ENST00000354269	ENSG00000106348	IMPDH1	IMP dehydrogenase / GMP reductase, conserved site||-||Inosine-5'-monophosphate dehydrogenase||IMP dehydrogenase/GMP reductase||CBS domain||Aldolase-type TIM barrel	0.988222	8.30204e-08
LNC_002351	XLOC_038397	Novel lncRNA	Novel_lncRNA	ENST00000354269	ENSG00000106348	IMPDH1	IMP dehydrogenase / GMP reductase, conserved site||-||Inosine-5'-monophosphate dehydrogenase||IMP dehydrogenase/GMP reductase||CBS domain||Aldolase-type TIM barrel	0.988222	8.30204e-08
LNC_004942	XLOC_084737	Novel lncRNA	Novel_lncRNA	ENST00000354269	ENSG00000106348	IMPDH1	IMP dehydrogenase / GMP reductase, conserved site||-||Inosine-5'-monophosphate dehydrogenase||IMP dehydrogenase/GMP reductase||CBS domain||Aldolase-type TIM barrel	0.988222	8.30204e-08
LNC_001061	XLOC_014635	Novel lncRNA	Novel_lncRNA	ENST00000445716	ENSG00000234545	FAM133B	-||Protein FAM133	0.988319	8.03039e-08
LNC_004481	XLOC_078198	Novel lncRNA	Novel_lncRNA	ENST00000553432	ENSG00000186469	GNG2	G-protein gamma-like domain superfamily||G-protein gamma-like domain||G-protein, gamma subunit||-	0.988327	8.00958e-08
LNC_004481	XLOC_078198	Novel lncRNA	Novel_lncRNA	ENST00000643934	ENSG00000094631	HDAC6	Histone deacetylase superfamily||Ureohydrolase domain superfamily||-||Histone deacetylase domain superfamily||Zinc finger, UBP-type||Zinc finger, RING/FYVE/PHD-type||Histone deacetylase domain	0.988327	8.00958e-08
LNC_004481	XLOC_078198	Novel lncRNA	Novel_lncRNA	ENST00000447804	ENSG00000115998	C2orf42	-||Putative treble-clef, zinc-finger domain||Uncharacterised protein C2orf42	0.988327	8.00958e-08
LNC_004481	XLOC_078198	Novel lncRNA	Novel_lncRNA	ENST00000602326	ENSG00000075151	EIF4G3	MIF4G-like, type 3||W2 domain||Armadillo-type fold||Eukaryotic translation initiation factor 4 gamma 3||Initiation factor eIF-4 gamma, MA3	0.988343	7.96502e-08
LNC_008335	XLOC_157047	Novel lncRNA	Novel_lncRNA	ENST00000357364	ENSG00000185811	IKZF1	Zinc finger C2H2-type||-||Zinc finger C2H2 superfamily||At2g23090-like||Zinc finger, RING/FYVE/PHD-type	0.988351	7.94483e-08
LNC_008335	XLOC_157047	Novel lncRNA	Novel_lncRNA	ENST00000642405	ENSG00000094631	HDAC6	Histone deacetylase superfamily||Ureohydrolase domain superfamily||-||Histone deacetylase domain superfamily||Zinc finger, UBP-type||Zinc finger, RING/FYVE/PHD-type||Histone deacetylase domain	0.988351	7.94483e-08
LNC_008335	XLOC_157047	Novel lncRNA	Novel_lncRNA	ENST00000589576	ENSG00000168259	DNAJC7	-||Tetratricopeptide repeat-containing domain||Tetratricopeptide-like helical domain superfamily||DnaJ domain||Tetratricopeptide repeat 2||DnaJ domain superfamily||Tetratricopeptide repeat	0.988351	7.94483e-08
LNC_008335	XLOC_157047	Novel lncRNA	Novel_lncRNA	ENST00000569723	ENSG00000128989	ARPP19	Endosulphine	0.988351	7.94483e-08
LNC_008335	XLOC_157047	Novel lncRNA	Novel_lncRNA	ENST00000425905	ENSG00000258366	RTEL1	-||Helicase superfamily 1/2, ATP-binding domain, DinG/Rad3-type||P-loop containing nucleoside triphosphate hydrolase||DEAD2||ATP-dependent helicase, C-terminal||Helicase/UvrB, N-terminal||DNA helicase (DNA repair), Rad3 type||Regulator of telomere elongation helicase 1||Helicase-like, DEXD box c2 type	0.988351	7.94483e-08
LNC_008335	XLOC_157047	Novel lncRNA	Novel_lncRNA	ENST00000372352	ENSG00000130713	EXOSC2	K Homology domain, type 1||Nucleic acid-binding, OB-fold||K Homology domain, type 1 superfamily||Exosome complex RNA-binding protein 1/RRP40/RRP4||Exosome complex component, N-terminal domain	0.988351	7.94483e-08
LNC_006063	XLOC_109053	Novel lncRNA	Novel_lncRNA	ENST00000354269	ENSG00000106348	IMPDH1	IMP dehydrogenase / GMP reductase, conserved site||-||Inosine-5'-monophosphate dehydrogenase||IMP dehydrogenase/GMP reductase||CBS domain||Aldolase-type TIM barrel	0.988449	7.68181e-08
LNC_001582	XLOC_022841	Novel lncRNA	Novel_lncRNA	ENST00000432455	ENSG00000196576	PLXNB2	-||Sema domain||WD40/YVTN repeat-like-containing domain superfamily||Immunoglobulin E-set||PSI domain||Plexin, cytoplasmic RasGAP domain||Sema domain superfamily||IPT domain||Rho GTPase activation protein||Immunoglobulin-like fold||Plexin repeat||Plexin family	0.988838	6.69967e-08
ENST00000630823.2	ENSG00000281357.2	ARRDC3-AS1	Annotated_lncRNA	ENST00000426588	ENSG00000168259	DNAJC7	-||Tetratricopeptide repeat-containing domain||Tetratricopeptide-like helical domain superfamily||DnaJ domain||Tetratricopeptide repeat 2||DnaJ domain superfamily||Tetratricopeptide repeat	0.98897	6.38948e-08
LNC_000719	XLOC_009893	Novel lncRNA	Novel_lncRNA	ENST00000602326	ENSG00000075151	EIF4G3	MIF4G-like, type 3||W2 domain||Armadillo-type fold||Eukaryotic translation initiation factor 4 gamma 3||Initiation factor eIF-4 gamma, MA3	0.989173	5.93444e-08
LNC_009875	XLOC_192231	Novel lncRNA	Novel_lncRNA	ENST00000518668	ENSG00000105339	DENND3	Six-bladed beta-propeller, TolB-like||Tripartite DENN domain||uDENN domain||cDENN domain||WD40 repeat||WD40 repeat, conserved site||WD40/YVTN repeat-like-containing domain superfamily||WD40-repeat-containing domain superfamily||-||dDENN domain||WD40-repeat-containing domain	0.989261	5.7436e-08
LNC_006277	XLOC_112537	Novel lncRNA	Novel_lncRNA	ENST00000579294	ENSG00000177731	FLII	Leucine-rich repeat||Leucine rich repeat 4||ADF-H/Gelsolin-like domain superfamily||Protein flightless-1||Villin/Gelsolin||-||Leucine-rich repeat domain superfamily||Gelsolin-like domain||Leucine-rich repeat, typical subtype	0.989287	5.68823e-08
LNC_000719	XLOC_009893	Novel lncRNA	Novel_lncRNA	ENST00000553432	ENSG00000186469	GNG2	G-protein gamma-like domain superfamily||G-protein gamma-like domain||G-protein, gamma subunit||-	0.989312	5.63702e-08
LNC_000719	XLOC_009893	Novel lncRNA	Novel_lncRNA	ENST00000447804	ENSG00000115998	C2orf42	-||Putative treble-clef, zinc-finger domain||Uncharacterised protein C2orf42	0.989312	5.63702e-08
LNC_000719	XLOC_009893	Novel lncRNA	Novel_lncRNA	ENST00000643934	ENSG00000094631	HDAC6	Histone deacetylase superfamily||Ureohydrolase domain superfamily||-||Histone deacetylase domain superfamily||Zinc finger, UBP-type||Zinc finger, RING/FYVE/PHD-type||Histone deacetylase domain	0.989312	5.63702e-08
LNC_004481	XLOC_078198	Novel lncRNA	Novel_lncRNA	ENST00000566423	ENSG00000128989	ARPP19	Endosulphine	0.989336	5.58684e-08
LNC_000011	XLOC_000225	Novel lncRNA	Novel_lncRNA	ENST00000619707	ENSG00000147894	C9orf72	Guanine nucleotide exchange C9orf72	0.989551	5.15094e-08
LNC_001013	XLOC_014635	Novel lncRNA	Novel_lncRNA	ENST00000639636	ENSG00000161551	ZNF577	-||Zinc finger C2H2 superfamily||KRAB domain superfamily||Zinc finger C2H2-type||Zinc finger, RING/FYVE/PHD-type||Krueppel-associated box	0.989555	5.14136e-08
LNC_006883	XLOC_125767	Novel lncRNA	Novel_lncRNA	ENST00000470772	ENSG00000106348	IMPDH1	IMP dehydrogenase / GMP reductase, conserved site||-||Inosine-5'-monophosphate dehydrogenase||IMP dehydrogenase/GMP reductase||CBS domain||Aldolase-type TIM barrel	0.989595	5.06404e-08
LNC_000541	XLOC_006391	Novel lncRNA	Novel_lncRNA	ENST00000579294	ENSG00000177731	FLII	Leucine-rich repeat||Leucine rich repeat 4||ADF-H/Gelsolin-like domain superfamily||Protein flightless-1||Villin/Gelsolin||-||Leucine-rich repeat domain superfamily||Gelsolin-like domain||Leucine-rich repeat, typical subtype	0.989862	4.56614e-08
LNC_004800	XLOC_083096	Novel lncRNA	Novel_lncRNA	ENST00000579294	ENSG00000177731	FLII	Leucine-rich repeat||Leucine rich repeat 4||ADF-H/Gelsolin-like domain superfamily||Protein flightless-1||Villin/Gelsolin||-||Leucine-rich repeat domain superfamily||Gelsolin-like domain||Leucine-rich repeat, typical subtype	0.989862	4.56614e-08
LNC_007797	XLOC_146360	Novel lncRNA	Novel_lncRNA	ENST00000525557	ENSG00000140090	SLC24A4	Sodium/calcium exchanger membrane region||Sodium/potassium/calcium exchanger||Sodium/potassium/calcium exchanger 4	0.990046	4.24471e-08
LNC_004398	XLOC_076431	Novel lncRNA	Novel_lncRNA	ENST00000579294	ENSG00000177731	FLII	Leucine-rich repeat||Leucine rich repeat 4||ADF-H/Gelsolin-like domain superfamily||Protein flightless-1||Villin/Gelsolin||-||Leucine-rich repeat domain superfamily||Gelsolin-like domain||Leucine-rich repeat, typical subtype	0.990073	4.1984e-08
LNC_009875	XLOC_192231	Novel lncRNA	Novel_lncRNA	ENST00000510663	ENSG00000174780	SRP72	Putative TPR-like repeat||Tetratricopeptide repeat||Signal recognition particle, SRP72 subunit, RNA-binding||Winged helix-like DNA-binding domain superfamily||Tetratricopeptide-like helical domain superfamily||Signal recognition particle, SRP72 subunit||Tetratricopeptide repeat-containing domain	0.9903	3.82808e-08
LNC_008199	XLOC_155358	Novel lncRNA	Novel_lncRNA	ENST00000399408	ENSG00000103222	ABCC1	Multi drug resistance-associated protein||ABC transporter, conserved site||ABC transporter type 1, transmembrane domain||AAA+ ATPase domain||P-loop containing nucleoside triphosphate hydrolase||ABC transporter type 1, transmembrane domain superfamily||-||ABC transporter-like	0.99048	3.55323e-08
LNC_001940	XLOC_030414	Novel lncRNA	Novel_lncRNA	ENST00000350494	ENSG00000134759	ELP2	WD40-repeat-containing domain||Elongator complex protein 2||WD40/YVTN repeat-like-containing domain superfamily||Quinoprotein alcohol dehydrogenase-like superfamily||WD40-repeat-containing domain superfamily||-||WD40 repeat||Galactose oxidase/kelch, beta-propeller	0.990492	3.53497e-08
LNC_007030	XLOC_129021	Novel lncRNA	Novel_lncRNA	ENST00000543719	ENSG00000060339	CCAR1	EF-hand domain pair||S1-like RNA binding domain||Nucleic acid-binding, OB-fold||-||DBC1/CARP1 catalytically inactive NUDIX hydrolase domain||Cell cycle and apoptosis regulator protein||SAP domain||SAP domain superfamily	0.990559	3.43667e-08
LNC_008101	XLOC_152373	Novel lncRNA	Novel_lncRNA	ENST00000543719	ENSG00000060339	CCAR1	EF-hand domain pair||S1-like RNA binding domain||Nucleic acid-binding, OB-fold||-||DBC1/CARP1 catalytically inactive NUDIX hydrolase domain||Cell cycle and apoptosis regulator protein||SAP domain||SAP domain superfamily	0.990559	3.43667e-08
LNC_004033	XLOC_069285	Novel lncRNA	Novel_lncRNA	ENST00000543719	ENSG00000060339	CCAR1	EF-hand domain pair||S1-like RNA binding domain||Nucleic acid-binding, OB-fold||-||DBC1/CARP1 catalytically inactive NUDIX hydrolase domain||Cell cycle and apoptosis regulator protein||SAP domain||SAP domain superfamily	0.990559	3.43667e-08
LNC_010284	XLOC_203033	Novel lncRNA	Novel_lncRNA	ENST00000543719	ENSG00000060339	CCAR1	EF-hand domain pair||S1-like RNA binding domain||Nucleic acid-binding, OB-fold||-||DBC1/CARP1 catalytically inactive NUDIX hydrolase domain||Cell cycle and apoptosis regulator protein||SAP domain||SAP domain superfamily	0.990559	3.43667e-08
LNC_002005	XLOC_031441	Novel lncRNA	Novel_lncRNA	ENST00000543719	ENSG00000060339	CCAR1	EF-hand domain pair||S1-like RNA binding domain||Nucleic acid-binding, OB-fold||-||DBC1/CARP1 catalytically inactive NUDIX hydrolase domain||Cell cycle and apoptosis regulator protein||SAP domain||SAP domain superfamily	0.990559	3.43667e-08
LNC_004670	XLOC_082024	Novel lncRNA	Novel_lncRNA	ENST00000543719	ENSG00000060339	CCAR1	EF-hand domain pair||S1-like RNA binding domain||Nucleic acid-binding, OB-fold||-||DBC1/CARP1 catalytically inactive NUDIX hydrolase domain||Cell cycle and apoptosis regulator protein||SAP domain||SAP domain superfamily	0.990559	3.43667e-08
LNC_008227	XLOC_155653	Novel lncRNA	Novel_lncRNA	ENST00000543719	ENSG00000060339	CCAR1	EF-hand domain pair||S1-like RNA binding domain||Nucleic acid-binding, OB-fold||-||DBC1/CARP1 catalytically inactive NUDIX hydrolase domain||Cell cycle and apoptosis regulator protein||SAP domain||SAP domain superfamily	0.990559	3.43667e-08
ENST00000630823.2	ENSG00000281357.2	ARRDC3-AS1	Annotated_lncRNA	ENST00000424712	ENSG00000133056	PIK3C2B	Phosphatidylinositol 3-/4-kinase, catalytic domain||Ubiquitin-like domain superfamily||Phosphatidylinositol 3-kinase, C2 domain||Phosphoinositide 3-kinase, accessory (PIK) domain||C2 domain superfamily||Phosphatidylinositol 3-/4-kinase, catalytic domain superfamily||Phox homologous domain||Phosphatidylinositol 3-kinase Ras-binding (PI3K RBD) domain||Phosphatidylinositol 3/4-kinase, conserved site…	0.990883	2.98959e-08
LNC_001941	XLOC_030414	Novel lncRNA	Novel_lncRNA	ENST00000579294	ENSG00000177731	FLII	Leucine-rich repeat||Leucine rich repeat 4||ADF-H/Gelsolin-like domain superfamily||Protein flightless-1||Villin/Gelsolin||-||Leucine-rich repeat domain superfamily||Gelsolin-like domain||Leucine-rich repeat, typical subtype	0.990979	2.86627e-08
LNC_004944	XLOC_084737	Novel lncRNA	Novel_lncRNA	ENST00000430858	ENSG00000094631	HDAC6	Histone deacetylase superfamily||Ureohydrolase domain superfamily||-||Histone deacetylase domain superfamily||Zinc finger, UBP-type||Zinc finger, RING/FYVE/PHD-type||Histone deacetylase domain	0.991063	2.76164e-08
LNC_005297	XLOC_091207	Novel lncRNA	Novel_lncRNA	ENST00000432455	ENSG00000196576	PLXNB2	-||Sema domain||WD40/YVTN repeat-like-containing domain superfamily||Immunoglobulin E-set||PSI domain||Plexin, cytoplasmic RasGAP domain||Sema domain superfamily||IPT domain||Rho GTPase activation protein||Immunoglobulin-like fold||Plexin repeat||Plexin family	0.99136	2.41233e-08
LNC_006063	XLOC_109053	Novel lncRNA	Novel_lncRNA	ENST00000432455	ENSG00000196576	PLXNB2	-||Sema domain||WD40/YVTN repeat-like-containing domain superfamily||Immunoglobulin E-set||PSI domain||Plexin, cytoplasmic RasGAP domain||Sema domain superfamily||IPT domain||Rho GTPase activation protein||Immunoglobulin-like fold||Plexin repeat||Plexin family	0.991456	2.30797e-08
ENST00000466204.5	ENSG00000198590.11	C3orf35	Annotated_lncRNA	ENST00000350494	ENSG00000134759	ELP2	WD40-repeat-containing domain||Elongator complex protein 2||WD40/YVTN repeat-like-containing domain superfamily||Quinoprotein alcohol dehydrogenase-like superfamily||WD40-repeat-containing domain superfamily||-||WD40 repeat||Galactose oxidase/kelch, beta-propeller	0.991631	2.1246e-08
LNC_000719	XLOC_009893	Novel lncRNA	Novel_lncRNA	ENST00000350494	ENSG00000134759	ELP2	WD40-repeat-containing domain||Elongator complex protein 2||WD40/YVTN repeat-like-containing domain superfamily||Quinoprotein alcohol dehydrogenase-like superfamily||WD40-repeat-containing domain superfamily||-||WD40 repeat||Galactose oxidase/kelch, beta-propeller	0.991663	2.09226e-08
ENST00000466204.5	ENSG00000198590.11	C3orf35	Annotated_lncRNA	ENST00000566423	ENSG00000128989	ARPP19	Endosulphine	0.991663	2.09216e-08
LNC_004497	XLOC_078198	Novel lncRNA	Novel_lncRNA	ENST00000432455	ENSG00000196576	PLXNB2	-||Sema domain||WD40/YVTN repeat-like-containing domain superfamily||Immunoglobulin E-set||PSI domain||Plexin, cytoplasmic RasGAP domain||Sema domain superfamily||IPT domain||Rho GTPase activation protein||Immunoglobulin-like fold||Plexin repeat||Plexin family	0.991669	2.08657e-08
LNC_006377	XLOC_114913	Novel lncRNA	Novel_lncRNA	ENST00000268704	ENSG00000197912	SPG7	Peptidase M41||P-loop containing nucleoside triphosphate hydrolase||-||Peptidase M41, FtsH extracellular||AAA+ ATPase domain||Peptidase, FtsH||Peptidase M41-like||ATPase, AAA-type, core	0.991735	2.02154e-08
LNC_002560	XLOC_041795	Novel lncRNA	Novel_lncRNA	ENST00000432455	ENSG00000196576	PLXNB2	-||Sema domain||WD40/YVTN repeat-like-containing domain superfamily||Immunoglobulin E-set||PSI domain||Plexin, cytoplasmic RasGAP domain||Sema domain superfamily||IPT domain||Rho GTPase activation protein||Immunoglobulin-like fold||Plexin repeat||Plexin family	0.991796	1.96258e-08
LNC_004343	XLOC_075357	Novel lncRNA	Novel_lncRNA	ENST00000432455	ENSG00000196576	PLXNB2	-||Sema domain||WD40/YVTN repeat-like-containing domain superfamily||Immunoglobulin E-set||PSI domain||Plexin, cytoplasmic RasGAP domain||Sema domain superfamily||IPT domain||Rho GTPase activation protein||Immunoglobulin-like fold||Plexin repeat||Plexin family	0.991796	1.96258e-08
LNC_009204	XLOC_174510	Novel lncRNA	Novel_lncRNA	ENST00000432455	ENSG00000196576	PLXNB2	-||Sema domain||WD40/YVTN repeat-like-containing domain superfamily||Immunoglobulin E-set||PSI domain||Plexin, cytoplasmic RasGAP domain||Sema domain superfamily||IPT domain||Rho GTPase activation protein||Immunoglobulin-like fold||Plexin repeat||Plexin family	0.991796	1.96258e-08
LNC_001057	XLOC_014635	Novel lncRNA	Novel_lncRNA	ENST00000432455	ENSG00000196576	PLXNB2	-||Sema domain||WD40/YVTN repeat-like-containing domain superfamily||Immunoglobulin E-set||PSI domain||Plexin, cytoplasmic RasGAP domain||Sema domain superfamily||IPT domain||Rho GTPase activation protein||Immunoglobulin-like fold||Plexin repeat||Plexin family	0.991796	1.96258e-08
LNC_008117	XLOC_152840	Novel lncRNA	Novel_lncRNA	ENST00000432455	ENSG00000196576	PLXNB2	-||Sema domain||WD40/YVTN repeat-like-containing domain superfamily||Immunoglobulin E-set||PSI domain||Plexin, cytoplasmic RasGAP domain||Sema domain superfamily||IPT domain||Rho GTPase activation protein||Immunoglobulin-like fold||Plexin repeat||Plexin family	0.991796	1.96258e-08
LNC_002222	XLOC_035709	Novel lncRNA	Novel_lncRNA	ENST00000432455	ENSG00000196576	PLXNB2	-||Sema domain||WD40/YVTN repeat-like-containing domain superfamily||Immunoglobulin E-set||PSI domain||Plexin, cytoplasmic RasGAP domain||Sema domain superfamily||IPT domain||Rho GTPase activation protein||Immunoglobulin-like fold||Plexin repeat||Plexin family	0.991796	1.96258e-08
LNC_000635	XLOC_008370	Novel lncRNA	Novel_lncRNA	ENST00000432455	ENSG00000196576	PLXNB2	-||Sema domain||WD40/YVTN repeat-like-containing domain superfamily||Immunoglobulin E-set||PSI domain||Plexin, cytoplasmic RasGAP domain||Sema domain superfamily||IPT domain||Rho GTPase activation protein||Immunoglobulin-like fold||Plexin repeat||Plexin family	0.991796	1.96258e-08
LNC_006101	XLOC_109574	Novel lncRNA	Novel_lncRNA	ENST00000432455	ENSG00000196576	PLXNB2	-||Sema domain||WD40/YVTN repeat-like-containing domain superfamily||Immunoglobulin E-set||PSI domain||Plexin, cytoplasmic RasGAP domain||Sema domain superfamily||IPT domain||Rho GTPase activation protein||Immunoglobulin-like fold||Plexin repeat||Plexin family	0.991796	1.96258e-08
LNC_006667	XLOC_121256	Novel lncRNA	Novel_lncRNA	ENST00000432455	ENSG00000196576	PLXNB2	-||Sema domain||WD40/YVTN repeat-like-containing domain superfamily||Immunoglobulin E-set||PSI domain||Plexin, cytoplasmic RasGAP domain||Sema domain superfamily||IPT domain||Rho GTPase activation protein||Immunoglobulin-like fold||Plexin repeat||Plexin family	0.991796	1.96258e-08
LNC_004293	XLOC_074284	Novel lncRNA	Novel_lncRNA	ENST00000432455	ENSG00000196576	PLXNB2	-||Sema domain||WD40/YVTN repeat-like-containing domain superfamily||Immunoglobulin E-set||PSI domain||Plexin, cytoplasmic RasGAP domain||Sema domain superfamily||IPT domain||Rho GTPase activation protein||Immunoglobulin-like fold||Plexin repeat||Plexin family	0.991796	1.96258e-08
LNC_004559	XLOC_079059	Novel lncRNA	Novel_lncRNA	ENST00000432455	ENSG00000196576	PLXNB2	-||Sema domain||WD40/YVTN repeat-like-containing domain superfamily||Immunoglobulin E-set||PSI domain||Plexin, cytoplasmic RasGAP domain||Sema domain superfamily||IPT domain||Rho GTPase activation protein||Immunoglobulin-like fold||Plexin repeat||Plexin family	0.991796	1.96258e-08
LNC_002351	XLOC_038397	Novel lncRNA	Novel_lncRNA	ENST00000432455	ENSG00000196576	PLXNB2	-||Sema domain||WD40/YVTN repeat-like-containing domain superfamily||Immunoglobulin E-set||PSI domain||Plexin, cytoplasmic RasGAP domain||Sema domain superfamily||IPT domain||Rho GTPase activation protein||Immunoglobulin-like fold||Plexin repeat||Plexin family	0.991796	1.96258e-08
LNC_004942	XLOC_084737	Novel lncRNA	Novel_lncRNA	ENST00000432455	ENSG00000196576	PLXNB2	-||Sema domain||WD40/YVTN repeat-like-containing domain superfamily||Immunoglobulin E-set||PSI domain||Plexin, cytoplasmic RasGAP domain||Sema domain superfamily||IPT domain||Rho GTPase activation protein||Immunoglobulin-like fold||Plexin repeat||Plexin family	0.991796	1.96258e-08
ENST00000630823.2	ENSG00000281357.2	ARRDC3-AS1	Annotated_lncRNA	ENST00000536012	ENSG00000060339	CCAR1	EF-hand domain pair||S1-like RNA binding domain||Nucleic acid-binding, OB-fold||-||DBC1/CARP1 catalytically inactive NUDIX hydrolase domain||Cell cycle and apoptosis regulator protein||SAP domain||SAP domain superfamily	0.991843	1.91818e-08
ENST00000630823.2	ENSG00000281357.2	ARRDC3-AS1	Annotated_lncRNA	ENST00000357364	ENSG00000185811	IKZF1	Zinc finger C2H2-type||-||Zinc finger C2H2 superfamily||At2g23090-like||Zinc finger, RING/FYVE/PHD-type	0.992097	1.69055e-08
ENST00000630823.2	ENSG00000281357.2	ARRDC3-AS1	Annotated_lncRNA	ENST00000642405	ENSG00000094631	HDAC6	Histone deacetylase superfamily||Ureohydrolase domain superfamily||-||Histone deacetylase domain superfamily||Zinc finger, UBP-type||Zinc finger, RING/FYVE/PHD-type||Histone deacetylase domain	0.992097	1.69055e-08
ENST00000630823.2	ENSG00000281357.2	ARRDC3-AS1	Annotated_lncRNA	ENST00000589576	ENSG00000168259	DNAJC7	-||Tetratricopeptide repeat-containing domain||Tetratricopeptide-like helical domain superfamily||DnaJ domain||Tetratricopeptide repeat 2||DnaJ domain superfamily||Tetratricopeptide repeat	0.992097	1.69055e-08
ENST00000630823.2	ENSG00000281357.2	ARRDC3-AS1	Annotated_lncRNA	ENST00000569723	ENSG00000128989	ARPP19	Endosulphine	0.992097	1.69055e-08
ENST00000630823.2	ENSG00000281357.2	ARRDC3-AS1	Annotated_lncRNA	ENST00000425905	ENSG00000258366	RTEL1	-||Helicase superfamily 1/2, ATP-binding domain, DinG/Rad3-type||P-loop containing nucleoside triphosphate hydrolase||DEAD2||ATP-dependent helicase, C-terminal||Helicase/UvrB, N-terminal||DNA helicase (DNA repair), Rad3 type||Regulator of telomere elongation helicase 1||Helicase-like, DEXD box c2 type	0.992097	1.69055e-08
ENST00000630823.2	ENSG00000281357.2	ARRDC3-AS1	Annotated_lncRNA	ENST00000372352	ENSG00000130713	EXOSC2	K Homology domain, type 1||Nucleic acid-binding, OB-fold||K Homology domain, type 1 superfamily||Exosome complex RNA-binding protein 1/RRP40/RRP4||Exosome complex component, N-terminal domain	0.992097	1.69055e-08
LNC_009875	XLOC_192231	Novel lncRNA	Novel_lncRNA	ENST00000638338	ENSG00000117620	SLC35A3	-||Nucleotide-sugar transporter	0.99217	1.62924e-08
LNC_010304	XLOC_203716	Novel lncRNA	Novel_lncRNA	ENST00000441902	ENSG00000143398	PIP5K1A	-||Phosphatidylinositol-4-phosphate 5-kinase, N-terminal||Phosphatidylinositol-4-phosphate 5-kinase||Phosphatidylinositol-4-phosphate 5-kinase, C-terminal||Phosphatidylinositol-4-phosphate 5-kinase, core	0.992186	1.61541e-08
LNC_009875	XLOC_192231	Novel lncRNA	Novel_lncRNA	ENST00000355973	ENSG00000204681	GABBR1	Receptor, ligand binding region||-||GPCR family 3, gamma-aminobutyric acid receptor, type B1||GPCR family 3, C-terminal||Sushi/SCR/CCP superfamily||Sushi/SCR/CCP domain||Periplasmic binding protein-like I||GPCR family 3, GABA-B receptor	0.99229	1.53135e-08
LNC_007797	XLOC_146360	Novel lncRNA	Novel_lncRNA	ENST00000419067	ENSG00000106348	IMPDH1	IMP dehydrogenase / GMP reductase, conserved site||-||Inosine-5'-monophosphate dehydrogenase||IMP dehydrogenase/GMP reductase||CBS domain||Aldolase-type TIM barrel	0.992515	1.36104e-08
ENST00000466204.5	ENSG00000198590.11	C3orf35	Annotated_lncRNA	ENST00000480861	ENSG00000106348	IMPDH1	IMP dehydrogenase / GMP reductase, conserved site||-||Inosine-5'-monophosphate dehydrogenase||IMP dehydrogenase/GMP reductase||CBS domain||Aldolase-type TIM barrel	0.992719	1.21912e-08
LNC_001061	XLOC_014635	Novel lncRNA	Novel_lncRNA	ENST00000424248	ENSG00000105339	DENND3	Six-bladed beta-propeller, TolB-like||Tripartite DENN domain||uDENN domain||cDENN domain||WD40 repeat||WD40 repeat, conserved site||WD40/YVTN repeat-like-containing domain superfamily||WD40-repeat-containing domain superfamily||-||dDENN domain||WD40-repeat-containing domain	0.992834	1.14383e-08
LNC_007030	XLOC_129021	Novel lncRNA	Novel_lncRNA	ENST00000358683	ENSG00000188687	SLC4A5	Sodium bicarbonate cotransporter||Bicarbonate transporter, eukaryotic||-||Bicarbonate transporter, C-terminal||Phosphotransferase/anion transporter||Band 3 cytoplasmic domain	0.993154	9.52923e-09
LNC_008101	XLOC_152373	Novel lncRNA	Novel_lncRNA	ENST00000358683	ENSG00000188687	SLC4A5	Sodium bicarbonate cotransporter||Bicarbonate transporter, eukaryotic||-||Bicarbonate transporter, C-terminal||Phosphotransferase/anion transporter||Band 3 cytoplasmic domain	0.993154	9.52923e-09
LNC_004033	XLOC_069285	Novel lncRNA	Novel_lncRNA	ENST00000358683	ENSG00000188687	SLC4A5	Sodium bicarbonate cotransporter||Bicarbonate transporter, eukaryotic||-||Bicarbonate transporter, C-terminal||Phosphotransferase/anion transporter||Band 3 cytoplasmic domain	0.993154	9.52923e-09
LNC_010284	XLOC_203033	Novel lncRNA	Novel_lncRNA	ENST00000358683	ENSG00000188687	SLC4A5	Sodium bicarbonate cotransporter||Bicarbonate transporter, eukaryotic||-||Bicarbonate transporter, C-terminal||Phosphotransferase/anion transporter||Band 3 cytoplasmic domain	0.993154	9.52923e-09
LNC_002005	XLOC_031441	Novel lncRNA	Novel_lncRNA	ENST00000358683	ENSG00000188687	SLC4A5	Sodium bicarbonate cotransporter||Bicarbonate transporter, eukaryotic||-||Bicarbonate transporter, C-terminal||Phosphotransferase/anion transporter||Band 3 cytoplasmic domain	0.993154	9.52923e-09
LNC_004670	XLOC_082024	Novel lncRNA	Novel_lncRNA	ENST00000358683	ENSG00000188687	SLC4A5	Sodium bicarbonate cotransporter||Bicarbonate transporter, eukaryotic||-||Bicarbonate transporter, C-terminal||Phosphotransferase/anion transporter||Band 3 cytoplasmic domain	0.993154	9.52923e-09
LNC_008227	XLOC_155653	Novel lncRNA	Novel_lncRNA	ENST00000358683	ENSG00000188687	SLC4A5	Sodium bicarbonate cotransporter||Bicarbonate transporter, eukaryotic||-||Bicarbonate transporter, C-terminal||Phosphotransferase/anion transporter||Band 3 cytoplasmic domain	0.993154	9.52923e-09
LNC_007030	XLOC_129021	Novel lncRNA	Novel_lncRNA	ENST00000566423	ENSG00000128989	ARPP19	Endosulphine	0.993402	8.22749e-09
LNC_008101	XLOC_152373	Novel lncRNA	Novel_lncRNA	ENST00000566423	ENSG00000128989	ARPP19	Endosulphine	0.993402	8.22749e-09
LNC_004033	XLOC_069285	Novel lncRNA	Novel_lncRNA	ENST00000566423	ENSG00000128989	ARPP19	Endosulphine	0.993402	8.22749e-09
LNC_010284	XLOC_203033	Novel lncRNA	Novel_lncRNA	ENST00000566423	ENSG00000128989	ARPP19	Endosulphine	0.993402	8.22749e-09
LNC_002005	XLOC_031441	Novel lncRNA	Novel_lncRNA	ENST00000566423	ENSG00000128989	ARPP19	Endosulphine	0.993402	8.22749e-09
LNC_004670	XLOC_082024	Novel lncRNA	Novel_lncRNA	ENST00000566423	ENSG00000128989	ARPP19	Endosulphine	0.993402	8.22749e-09
LNC_008227	XLOC_155653	Novel lncRNA	Novel_lncRNA	ENST00000566423	ENSG00000128989	ARPP19	Endosulphine	0.993402	8.22749e-09
LNC_008857	XLOC_167524	Novel lncRNA	Novel_lncRNA	ENST00000537674	ENSG00000008838	MED24	-||Mediator complex, subunit Med24, N-terminal	0.993467	7.90744e-09
LNC_000055	XLOC_000571	Novel lncRNA	Novel_lncRNA	ENST00000346817	ENSG00000003400	CASP10	Caspase-10||Peptidase family C14A, cysteine active site||Peptidase C14, p20 domain||Death effector domain||Caspase-like domain superfamily||Peptidase family C14A, His active site||-||Peptidase C14A, caspase catalytic domain||Peptidase C14, caspase non-catalytic subunit p10||Death-like domain superfamily	0.993524	7.63709e-09
LNC_001693	XLOC_025540	Novel lncRNA	Novel_lncRNA	ENST00000456470	ENSG00000100379	KCTD17	BTB/POZ domain||SKP1/BTB/POZ domain superfamily||Potassium channel tetramerisation-type BTB domain||-	0.993718	6.76293e-09
LNC_010152	XLOC_199967	Novel lncRNA	Novel_lncRNA	ENST00000346817	ENSG00000003400	CASP10	Caspase-10||Peptidase family C14A, cysteine active site||Peptidase C14, p20 domain||Death effector domain||Caspase-like domain superfamily||Peptidase family C14A, His active site||-||Peptidase C14A, caspase catalytic domain||Peptidase C14, caspase non-catalytic subunit p10||Death-like domain superfamily	0.993856	6.18885e-09
LNC_000059	XLOC_000577	Novel lncRNA	Novel_lncRNA	ENST00000619707	ENSG00000147894	C9orf72	Guanine nucleotide exchange C9orf72	0.993881	6.08728e-09
LNC_008857	XLOC_167524	Novel lncRNA	Novel_lncRNA	ENST00000277198	ENSG00000148120	C9orf3	Peptidase M1, membrane alanine aminopeptidase, N-terminal||Aminopeptidase O||Peptidase M1, leukotriene A4 hydrolase/aminopeptidase C-terminal||Armadillo-type fold||-||Peptidase M1, alanine aminopeptidase/leukotriene A4 hydrolase	0.993984	5.69079e-09
LNC_007030	XLOC_129021	Novel lncRNA	Novel_lncRNA	ENST00000350494	ENSG00000134759	ELP2	WD40-repeat-containing domain||Elongator complex protein 2||WD40/YVTN repeat-like-containing domain superfamily||Quinoprotein alcohol dehydrogenase-like superfamily||WD40-repeat-containing domain superfamily||-||WD40 repeat||Galactose oxidase/kelch, beta-propeller	0.994429	4.18589e-09
LNC_008101	XLOC_152373	Novel lncRNA	Novel_lncRNA	ENST00000350494	ENSG00000134759	ELP2	WD40-repeat-containing domain||Elongator complex protein 2||WD40/YVTN repeat-like-containing domain superfamily||Quinoprotein alcohol dehydrogenase-like superfamily||WD40-repeat-containing domain superfamily||-||WD40 repeat||Galactose oxidase/kelch, beta-propeller	0.994429	4.18589e-09
LNC_004033	XLOC_069285	Novel lncRNA	Novel_lncRNA	ENST00000350494	ENSG00000134759	ELP2	WD40-repeat-containing domain||Elongator complex protein 2||WD40/YVTN repeat-like-containing domain superfamily||Quinoprotein alcohol dehydrogenase-like superfamily||WD40-repeat-containing domain superfamily||-||WD40 repeat||Galactose oxidase/kelch, beta-propeller	0.994429	4.18589e-09
LNC_010284	XLOC_203033	Novel lncRNA	Novel_lncRNA	ENST00000350494	ENSG00000134759	ELP2	WD40-repeat-containing domain||Elongator complex protein 2||WD40/YVTN repeat-like-containing domain superfamily||Quinoprotein alcohol dehydrogenase-like superfamily||WD40-repeat-containing domain superfamily||-||WD40 repeat||Galactose oxidase/kelch, beta-propeller	0.994429	4.18589e-09
LNC_002005	XLOC_031441	Novel lncRNA	Novel_lncRNA	ENST00000350494	ENSG00000134759	ELP2	WD40-repeat-containing domain||Elongator complex protein 2||WD40/YVTN repeat-like-containing domain superfamily||Quinoprotein alcohol dehydrogenase-like superfamily||WD40-repeat-containing domain superfamily||-||WD40 repeat||Galactose oxidase/kelch, beta-propeller	0.994429	4.18589e-09
LNC_004670	XLOC_082024	Novel lncRNA	Novel_lncRNA	ENST00000350494	ENSG00000134759	ELP2	WD40-repeat-containing domain||Elongator complex protein 2||WD40/YVTN repeat-like-containing domain superfamily||Quinoprotein alcohol dehydrogenase-like superfamily||WD40-repeat-containing domain superfamily||-||WD40 repeat||Galactose oxidase/kelch, beta-propeller	0.994429	4.18589e-09
LNC_008227	XLOC_155653	Novel lncRNA	Novel_lncRNA	ENST00000350494	ENSG00000134759	ELP2	WD40-repeat-containing domain||Elongator complex protein 2||WD40/YVTN repeat-like-containing domain superfamily||Quinoprotein alcohol dehydrogenase-like superfamily||WD40-repeat-containing domain superfamily||-||WD40 repeat||Galactose oxidase/kelch, beta-propeller	0.994429	4.18589e-09
LNC_010304	XLOC_203716	Novel lncRNA	Novel_lncRNA	ENST00000229570	ENSG00000111850	SMIM8	-||UPF0708 protein C6orf162	0.994445	4.13856e-09
LNC_000059	XLOC_000577	Novel lncRNA	Novel_lncRNA	ENST00000432455	ENSG00000196576	PLXNB2	-||Sema domain||WD40/YVTN repeat-like-containing domain superfamily||Immunoglobulin E-set||PSI domain||Plexin, cytoplasmic RasGAP domain||Sema domain superfamily||IPT domain||Rho GTPase activation protein||Immunoglobulin-like fold||Plexin repeat||Plexin family	0.994495	3.99193e-09
LNC_007030	XLOC_129021	Novel lncRNA	Novel_lncRNA	ENST00000480861	ENSG00000106348	IMPDH1	IMP dehydrogenase / GMP reductase, conserved site||-||Inosine-5'-monophosphate dehydrogenase||IMP dehydrogenase/GMP reductase||CBS domain||Aldolase-type TIM barrel	0.99462	3.64122e-09
LNC_008101	XLOC_152373	Novel lncRNA	Novel_lncRNA	ENST00000480861	ENSG00000106348	IMPDH1	IMP dehydrogenase / GMP reductase, conserved site||-||Inosine-5'-monophosphate dehydrogenase||IMP dehydrogenase/GMP reductase||CBS domain||Aldolase-type TIM barrel	0.99462	3.64122e-09
LNC_004033	XLOC_069285	Novel lncRNA	Novel_lncRNA	ENST00000480861	ENSG00000106348	IMPDH1	IMP dehydrogenase / GMP reductase, conserved site||-||Inosine-5'-monophosphate dehydrogenase||IMP dehydrogenase/GMP reductase||CBS domain||Aldolase-type TIM barrel	0.99462	3.64122e-09
LNC_010284	XLOC_203033	Novel lncRNA	Novel_lncRNA	ENST00000480861	ENSG00000106348	IMPDH1	IMP dehydrogenase / GMP reductase, conserved site||-||Inosine-5'-monophosphate dehydrogenase||IMP dehydrogenase/GMP reductase||CBS domain||Aldolase-type TIM barrel	0.99462	3.64122e-09
LNC_002005	XLOC_031441	Novel lncRNA	Novel_lncRNA	ENST00000480861	ENSG00000106348	IMPDH1	IMP dehydrogenase / GMP reductase, conserved site||-||Inosine-5'-monophosphate dehydrogenase||IMP dehydrogenase/GMP reductase||CBS domain||Aldolase-type TIM barrel	0.99462	3.64122e-09
LNC_004670	XLOC_082024	Novel lncRNA	Novel_lncRNA	ENST00000480861	ENSG00000106348	IMPDH1	IMP dehydrogenase / GMP reductase, conserved site||-||Inosine-5'-monophosphate dehydrogenase||IMP dehydrogenase/GMP reductase||CBS domain||Aldolase-type TIM barrel	0.99462	3.64122e-09
LNC_008227	XLOC_155653	Novel lncRNA	Novel_lncRNA	ENST00000480861	ENSG00000106348	IMPDH1	IMP dehydrogenase / GMP reductase, conserved site||-||Inosine-5'-monophosphate dehydrogenase||IMP dehydrogenase/GMP reductase||CBS domain||Aldolase-type TIM barrel	0.99462	3.64122e-09
LNC_005475	XLOC_095677	Novel lncRNA	Novel_lncRNA	ENST00000449311	ENSG00000131236	CAP1	Adenylate cyclase-associated CAP||CAP, conserved site, C-terminal||Adenylate cyclase-associated CAP, C-terminal||CARP motif||C-CAP/cofactor C-like domain||Adenylate cyclase-associated CAP, C-terminal superfamily||Adenylate cyclase-associated CAP, N-terminal domain superfamily||Adenylate cyclase-associated CAP, N-terminal||CAP, conserved site, N-terminal||Adenylyl cyclase-associated protein CAP1	0.994768	3.25733e-09
LNC_009776	XLOC_189531	Novel lncRNA	Novel_lncRNA	ENST00000592576	ENSG00000108883	EFTUD2	Elongation factor EFG, domain V-like||Ribosomal protein S5 domain 2-type fold||Translation elongation factor EFG/EF2, domain IV||116kDa U5 small nuclear ribonucleoprotein component, N-terminal||-||P-loop containing nucleoside triphosphate hydrolase||116kDa U5 small nuclear ribonucleoprotein component, C-terminal||Translation protein, beta-barrel domain superfamily||Ribosomal protein S5 domain 2-t…	0.995019	2.67682e-09
LNC_000074	XLOC_000577	Novel lncRNA	Novel_lncRNA	ENST00000426837	ENSG00000047849	MAP4	Microtubule associated protein, tubulin-binding repeat||-	0.995041	2.63019e-09
LNC_007797	XLOC_146360	Novel lncRNA	Novel_lncRNA	ENST00000553432	ENSG00000186469	GNG2	G-protein gamma-like domain superfamily||G-protein gamma-like domain||G-protein, gamma subunit||-	0.995053	2.60456e-09
LNC_007797	XLOC_146360	Novel lncRNA	Novel_lncRNA	ENST00000643934	ENSG00000094631	HDAC6	Histone deacetylase superfamily||Ureohydrolase domain superfamily||-||Histone deacetylase domain superfamily||Zinc finger, UBP-type||Zinc finger, RING/FYVE/PHD-type||Histone deacetylase domain	0.995053	2.60456e-09
LNC_007797	XLOC_146360	Novel lncRNA	Novel_lncRNA	ENST00000447804	ENSG00000115998	C2orf42	-||Putative treble-clef, zinc-finger domain||Uncharacterised protein C2orf42	0.995053	2.60456e-09
LNC_007797	XLOC_146360	Novel lncRNA	Novel_lncRNA	ENST00000602326	ENSG00000075151	EIF4G3	MIF4G-like, type 3||W2 domain||Armadillo-type fold||Eukaryotic translation initiation factor 4 gamma 3||Initiation factor eIF-4 gamma, MA3	0.995072	2.56502e-09
LNC_004481	XLOC_078198	Novel lncRNA	Novel_lncRNA	ENST00000526522	ENSG00000140988	RPS2	Ribosomal protein S5, C-terminal||Ribosomal protein S5, N-terminal, conserved site||Ribosomal protein S5, N-terminal||Ribosomal protein S5||Ribosomal protein S5, eukaryotic/archaeal||-||Ribosomal protein S5 domain 2-type fold, subgroup||Ribosomal protein S5 domain 2-type fold	0.995671	1.52889e-09
LNC_000267	XLOC_002980	Novel lncRNA	Novel_lncRNA	ENST00000545457	ENSG00000177731	FLII	Leucine-rich repeat||Leucine rich repeat 4||ADF-H/Gelsolin-like domain superfamily||Protein flightless-1||Villin/Gelsolin||-||Leucine-rich repeat domain superfamily||Gelsolin-like domain||Leucine-rich repeat, typical subtype	0.995926	1.19886e-09
LNC_000059	XLOC_000577	Novel lncRNA	Novel_lncRNA	ENST00000496972	ENSG00000138101	DTNB	EF-hand domain, type 1||-||Zinc finger, ZZ-type||EF-hand domain, type 2||EF-hand domain pair||Distrobrevin	0.996077	1.03117e-09
LNC_000059	XLOC_000577	Novel lncRNA	Novel_lncRNA	ENST00000642260	ENSG00000159023	EPB41	FERM conserved site||Band 4.1 domain||FERM central domain||FERM, C-terminal PH-like domain||Ubiquitin-like domain superfamily||-||PH-like domain superfamily||Band 4.1, C-terminal||FERM superfamily, second domain||SAB domain||Ezrin/radixin/moesin-like||FERM, N-terminal||FERM adjacent (FA)||FERM/acyl-CoA-binding protein superfamily||FERM domain	0.996274	8.39514e-10
LNC_000059	XLOC_000577	Novel lncRNA	Novel_lncRNA	ENST00000405222	ENSG00000138101	DTNB	EF-hand domain, type 1||-||Zinc finger, ZZ-type||EF-hand domain, type 2||EF-hand domain pair||Distrobrevin	0.996304	8.12915e-10
LNC_000059	XLOC_000577	Novel lncRNA	Novel_lncRNA	ENST00000619145	ENSG00000174669	SLC29A2	Nucleoside transporter ENT1/ENT2||-||Equilibrative nucleoside transporter||Equilibrative nucleoside transporter 2||MFS transporter superfamily	0.996305	8.11612e-10
LNC_000059	XLOC_000577	Novel lncRNA	Novel_lncRNA	ENST00000531433	ENSG00000140090	SLC24A4	Sodium/calcium exchanger membrane region||Sodium/potassium/calcium exchanger||Sodium/potassium/calcium exchanger 4	0.996305	8.11612e-10
LNC_000059	XLOC_000577	Novel lncRNA	Novel_lncRNA	ENST00000457098	ENSG00000115207	GTF3C2	WD40/YVTN repeat-like-containing domain superfamily||-||WD40-repeat-containing domain superfamily||WD40 repeat, conserved site||WD40-repeat-containing domain||WD40 repeat	0.996305	8.11612e-10
LNC_000059	XLOC_000577	Novel lncRNA	Novel_lncRNA	ENST00000526693	ENSG00000177697	CD151	Tetraspanin, EC2 domain superfamily||-||Tetraspanin||Tetraspanin/Peripherin||Tetraspanin, conserved site	0.996305	8.11612e-10
LNC_000059	XLOC_000577	Novel lncRNA	Novel_lncRNA	ENST00000543238	ENSG00000103227	LMF1	-||Lipase maturation factor	0.996305	8.11612e-10
LNC_000059	XLOC_000577	Novel lncRNA	Novel_lncRNA	ENST00000530165	ENSG00000254986	DPP3	Dipeptidyl-peptidase 3||-	0.996308	8.09612e-10
LNC_009551	XLOC_184880	Novel lncRNA	Novel_lncRNA	ENST00000509644	ENSG00000280987	MATR3	Matrin/U1-C, C2H2-type zinc finger||-||Matrin-3, RNA recognition motif 2||RNA-binding domain superfamily||Matrin-3, RNA recognition motif 1||RNA recognition motif domain||Matrin/U1-C-like, C2H2-type zinc finger	0.996446	6.95164e-10
ENST00000466204.5	ENSG00000198590.11	C3orf35	Annotated_lncRNA	ENST00000419067	ENSG00000106348	IMPDH1	IMP dehydrogenase / GMP reductase, conserved site||-||Inosine-5'-monophosphate dehydrogenase||IMP dehydrogenase/GMP reductase||CBS domain||Aldolase-type TIM barrel	0.99657	6.02763e-10
LNC_006277	XLOC_112537	Novel lncRNA	Novel_lncRNA	ENST00000462632	ENSG00000204681	GABBR1	Receptor, ligand binding region||-||GPCR family 3, gamma-aminobutyric acid receptor, type B1||GPCR family 3, C-terminal||Sushi/SCR/CCP superfamily||Sushi/SCR/CCP domain||Periplasmic binding protein-like I||GPCR family 3, GABA-B receptor	0.99676	4.80454e-10
LNC_004497	XLOC_078198	Novel lncRNA	Novel_lncRNA	ENST00000619707	ENSG00000147894	C9orf72	Guanine nucleotide exchange C9orf72	0.997311	2.28014e-10
LNC_001582	XLOC_022841	Novel lncRNA	Novel_lncRNA	ENST00000496972	ENSG00000138101	DTNB	EF-hand domain, type 1||-||Zinc finger, ZZ-type||EF-hand domain, type 2||EF-hand domain pair||Distrobrevin	0.997366	2.09874e-10
LNC_002560	XLOC_041795	Novel lncRNA	Novel_lncRNA	ENST00000619707	ENSG00000147894	C9orf72	Guanine nucleotide exchange C9orf72	0.997382	2.04988e-10
LNC_004343	XLOC_075357	Novel lncRNA	Novel_lncRNA	ENST00000619707	ENSG00000147894	C9orf72	Guanine nucleotide exchange C9orf72	0.997382	2.04988e-10
LNC_009204	XLOC_174510	Novel lncRNA	Novel_lncRNA	ENST00000619707	ENSG00000147894	C9orf72	Guanine nucleotide exchange C9orf72	0.997382	2.04988e-10
LNC_001057	XLOC_014635	Novel lncRNA	Novel_lncRNA	ENST00000619707	ENSG00000147894	C9orf72	Guanine nucleotide exchange C9orf72	0.997382	2.04988e-10
LNC_008117	XLOC_152840	Novel lncRNA	Novel_lncRNA	ENST00000619707	ENSG00000147894	C9orf72	Guanine nucleotide exchange C9orf72	0.997382	2.04988e-10
LNC_002222	XLOC_035709	Novel lncRNA	Novel_lncRNA	ENST00000619707	ENSG00000147894	C9orf72	Guanine nucleotide exchange C9orf72	0.997382	2.04988e-10
LNC_000635	XLOC_008370	Novel lncRNA	Novel_lncRNA	ENST00000619707	ENSG00000147894	C9orf72	Guanine nucleotide exchange C9orf72	0.997382	2.04988e-10
LNC_006101	XLOC_109574	Novel lncRNA	Novel_lncRNA	ENST00000619707	ENSG00000147894	C9orf72	Guanine nucleotide exchange C9orf72	0.997382	2.04988e-10
LNC_006667	XLOC_121256	Novel lncRNA	Novel_lncRNA	ENST00000619707	ENSG00000147894	C9orf72	Guanine nucleotide exchange C9orf72	0.997382	2.04988e-10
LNC_004293	XLOC_074284	Novel lncRNA	Novel_lncRNA	ENST00000619707	ENSG00000147894	C9orf72	Guanine nucleotide exchange C9orf72	0.997382	2.04988e-10
LNC_004559	XLOC_079059	Novel lncRNA	Novel_lncRNA	ENST00000619707	ENSG00000147894	C9orf72	Guanine nucleotide exchange C9orf72	0.997382	2.04988e-10
LNC_002351	XLOC_038397	Novel lncRNA	Novel_lncRNA	ENST00000619707	ENSG00000147894	C9orf72	Guanine nucleotide exchange C9orf72	0.997382	2.04988e-10
LNC_004942	XLOC_084737	Novel lncRNA	Novel_lncRNA	ENST00000619707	ENSG00000147894	C9orf72	Guanine nucleotide exchange C9orf72	0.997382	2.04988e-10
ENST00000466204.5	ENSG00000198590.11	C3orf35	Annotated_lncRNA	ENST00000358683	ENSG00000188687	SLC4A5	Sodium bicarbonate cotransporter||Bicarbonate transporter, eukaryotic||-||Bicarbonate transporter, C-terminal||Phosphotransferase/anion transporter||Band 3 cytoplasmic domain	0.997401	1.99016e-10
LNC_005297	XLOC_091207	Novel lncRNA	Novel_lncRNA	ENST00000619707	ENSG00000147894	C9orf72	Guanine nucleotide exchange C9orf72	0.997419	1.93678e-10
LNC_001941	XLOC_030414	Novel lncRNA	Novel_lncRNA	ENST00000462632	ENSG00000204681	GABBR1	Receptor, ligand binding region||-||GPCR family 3, gamma-aminobutyric acid receptor, type B1||GPCR family 3, C-terminal||Sushi/SCR/CCP superfamily||Sushi/SCR/CCP domain||Periplasmic binding protein-like I||GPCR family 3, GABA-B receptor	0.997629	1.37912e-10
LNC_001582	XLOC_022841	Novel lncRNA	Novel_lncRNA	ENST00000619707	ENSG00000147894	C9orf72	Guanine nucleotide exchange C9orf72	0.997674	1.27692e-10
LNC_004398	XLOC_076431	Novel lncRNA	Novel_lncRNA	ENST00000462632	ENSG00000204681	GABBR1	Receptor, ligand binding region||-||GPCR family 3, gamma-aminobutyric acid receptor, type B1||GPCR family 3, C-terminal||Sushi/SCR/CCP superfamily||Sushi/SCR/CCP domain||Periplasmic binding protein-like I||GPCR family 3, GABA-B receptor	0.997733	1.1528e-10
LNC_000541	XLOC_006391	Novel lncRNA	Novel_lncRNA	ENST00000462632	ENSG00000204681	GABBR1	Receptor, ligand binding region||-||GPCR family 3, gamma-aminobutyric acid receptor, type B1||GPCR family 3, C-terminal||Sushi/SCR/CCP superfamily||Sushi/SCR/CCP domain||Periplasmic binding protein-like I||GPCR family 3, GABA-B receptor	0.99775	1.11766e-10
LNC_004800	XLOC_083096	Novel lncRNA	Novel_lncRNA	ENST00000462632	ENSG00000204681	GABBR1	Receptor, ligand binding region||-||GPCR family 3, gamma-aminobutyric acid receptor, type B1||GPCR family 3, C-terminal||Sushi/SCR/CCP superfamily||Sushi/SCR/CCP domain||Periplasmic binding protein-like I||GPCR family 3, GABA-B receptor	0.99775	1.11766e-10
LNC_000267	XLOC_002980	Novel lncRNA	Novel_lncRNA	ENST00000426588	ENSG00000168259	DNAJC7	-||Tetratricopeptide repeat-containing domain||Tetratricopeptide-like helical domain superfamily||DnaJ domain||Tetratricopeptide repeat 2||DnaJ domain superfamily||Tetratricopeptide repeat	0.997844	9.4322e-11
LNC_006063	XLOC_109053	Novel lncRNA	Novel_lncRNA	ENST00000619707	ENSG00000147894	C9orf72	Guanine nucleotide exchange C9orf72	0.997937	7.90839e-11
LNC_003091	XLOC_051106	Novel lncRNA	Novel_lncRNA	ENST00000277198	ENSG00000148120	C9orf3	Peptidase M1, membrane alanine aminopeptidase, N-terminal||Aminopeptidase O||Peptidase M1, leukotriene A4 hydrolase/aminopeptidase C-terminal||Armadillo-type fold||-||Peptidase M1, alanine aminopeptidase/leukotriene A4 hydrolase	0.998041	6.43267e-11
ENST00000432070.2	ENSG00000230091.6	TMEM254-AS1	Annotated_lncRNA	ENST00000545457	ENSG00000177731	FLII	Leucine-rich repeat||Leucine rich repeat 4||ADF-H/Gelsolin-like domain superfamily||Protein flightless-1||Villin/Gelsolin||-||Leucine-rich repeat domain superfamily||Gelsolin-like domain||Leucine-rich repeat, typical subtype	0.99808	5.92559e-11
LNC_001571	XLOC_022497	Novel lncRNA	Novel_lncRNA	ENST00000349334	ENSG00000134184	GSTM1	Glutathione S-transferase, C-terminal||Glutathione S-transferase, C-terminal-like||Glutathione S-transferase, N-terminal||Thioredoxin-like superfamily||Glutathione S-transferase, C-terminal domain superfamily||Glutathione S-transferase, Mu class	0.998099	5.70548e-11
LNC_002392	XLOC_038919	Novel lncRNA	Novel_lncRNA	ENST00000545457	ENSG00000177731	FLII	Leucine-rich repeat||Leucine rich repeat 4||ADF-H/Gelsolin-like domain superfamily||Protein flightless-1||Villin/Gelsolin||-||Leucine-rich repeat domain superfamily||Gelsolin-like domain||Leucine-rich repeat, typical subtype	0.998104	5.63494e-11
LNC_000267	XLOC_002980	Novel lncRNA	Novel_lncRNA	ENST00000536012	ENSG00000060339	CCAR1	EF-hand domain pair||S1-like RNA binding domain||Nucleic acid-binding, OB-fold||-||DBC1/CARP1 catalytically inactive NUDIX hydrolase domain||Cell cycle and apoptosis regulator protein||SAP domain||SAP domain superfamily	0.998109	5.57657e-11
LNC_000267	XLOC_002980	Novel lncRNA	Novel_lncRNA	ENST00000424712	ENSG00000133056	PIK3C2B	Phosphatidylinositol 3-/4-kinase, catalytic domain||Ubiquitin-like domain superfamily||Phosphatidylinositol 3-kinase, C2 domain||Phosphoinositide 3-kinase, accessory (PIK) domain||C2 domain superfamily||Phosphatidylinositol 3-/4-kinase, catalytic domain superfamily||Phox homologous domain||Phosphatidylinositol 3-kinase Ras-binding (PI3K RBD) domain||Phosphatidylinositol 3/4-kinase, conserved site…	0.998181	4.7761e-11
LNC_000267	XLOC_002980	Novel lncRNA	Novel_lncRNA	ENST00000589576	ENSG00000168259	DNAJC7	-||Tetratricopeptide repeat-containing domain||Tetratricopeptide-like helical domain superfamily||DnaJ domain||Tetratricopeptide repeat 2||DnaJ domain superfamily||Tetratricopeptide repeat	0.998214	4.44413e-11
LNC_000267	XLOC_002980	Novel lncRNA	Novel_lncRNA	ENST00000357364	ENSG00000185811	IKZF1	Zinc finger C2H2-type||-||Zinc finger C2H2 superfamily||At2g23090-like||Zinc finger, RING/FYVE/PHD-type	0.998214	4.44413e-11
LNC_000267	XLOC_002980	Novel lncRNA	Novel_lncRNA	ENST00000642405	ENSG00000094631	HDAC6	Histone deacetylase superfamily||Ureohydrolase domain superfamily||-||Histone deacetylase domain superfamily||Zinc finger, UBP-type||Zinc finger, RING/FYVE/PHD-type||Histone deacetylase domain	0.998214	4.44413e-11
LNC_000267	XLOC_002980	Novel lncRNA	Novel_lncRNA	ENST00000569723	ENSG00000128989	ARPP19	Endosulphine	0.998214	4.44413e-11
LNC_000267	XLOC_002980	Novel lncRNA	Novel_lncRNA	ENST00000425905	ENSG00000258366	RTEL1	-||Helicase superfamily 1/2, ATP-binding domain, DinG/Rad3-type||P-loop containing nucleoside triphosphate hydrolase||DEAD2||ATP-dependent helicase, C-terminal||Helicase/UvrB, N-terminal||DNA helicase (DNA repair), Rad3 type||Regulator of telomere elongation helicase 1||Helicase-like, DEXD box c2 type	0.998214	4.44413e-11
LNC_000267	XLOC_002980	Novel lncRNA	Novel_lncRNA	ENST00000372352	ENSG00000130713	EXOSC2	K Homology domain, type 1||Nucleic acid-binding, OB-fold||K Homology domain, type 1 superfamily||Exosome complex RNA-binding protein 1/RRP40/RRP4||Exosome complex component, N-terminal domain	0.998214	4.44413e-11
LNC_001061	XLOC_014635	Novel lncRNA	Novel_lncRNA	ENST00000361600	ENSG00000198932	GPRASP1	Armadillo repeat-containing domain||Armadillo-like helical||Armadillo-type fold	0.998219	4.39546e-11
LNC_000325	XLOC_004131	Novel lncRNA	Novel_lncRNA	ENST00000438518	ENSG00000094631	HDAC6	Histone deacetylase superfamily||Ureohydrolase domain superfamily||-||Histone deacetylase domain superfamily||Zinc finger, UBP-type||Zinc finger, RING/FYVE/PHD-type||Histone deacetylase domain	0.998311	3.55485e-11
LNC_007030	XLOC_129021	Novel lncRNA	Novel_lncRNA	ENST00000419067	ENSG00000106348	IMPDH1	IMP dehydrogenase / GMP reductase, conserved site||-||Inosine-5'-monophosphate dehydrogenase||IMP dehydrogenase/GMP reductase||CBS domain||Aldolase-type TIM barrel	0.998398	2.87571e-11
LNC_008101	XLOC_152373	Novel lncRNA	Novel_lncRNA	ENST00000419067	ENSG00000106348	IMPDH1	IMP dehydrogenase / GMP reductase, conserved site||-||Inosine-5'-monophosphate dehydrogenase||IMP dehydrogenase/GMP reductase||CBS domain||Aldolase-type TIM barrel	0.998398	2.87571e-11
LNC_004033	XLOC_069285	Novel lncRNA	Novel_lncRNA	ENST00000419067	ENSG00000106348	IMPDH1	IMP dehydrogenase / GMP reductase, conserved site||-||Inosine-5'-monophosphate dehydrogenase||IMP dehydrogenase/GMP reductase||CBS domain||Aldolase-type TIM barrel	0.998398	2.87571e-11
LNC_010284	XLOC_203033	Novel lncRNA	Novel_lncRNA	ENST00000419067	ENSG00000106348	IMPDH1	IMP dehydrogenase / GMP reductase, conserved site||-||Inosine-5'-monophosphate dehydrogenase||IMP dehydrogenase/GMP reductase||CBS domain||Aldolase-type TIM barrel	0.998398	2.87571e-11
LNC_002005	XLOC_031441	Novel lncRNA	Novel_lncRNA	ENST00000419067	ENSG00000106348	IMPDH1	IMP dehydrogenase / GMP reductase, conserved site||-||Inosine-5'-monophosphate dehydrogenase||IMP dehydrogenase/GMP reductase||CBS domain||Aldolase-type TIM barrel	0.998398	2.87571e-11
LNC_004670	XLOC_082024	Novel lncRNA	Novel_lncRNA	ENST00000419067	ENSG00000106348	IMPDH1	IMP dehydrogenase / GMP reductase, conserved site||-||Inosine-5'-monophosphate dehydrogenase||IMP dehydrogenase/GMP reductase||CBS domain||Aldolase-type TIM barrel	0.998398	2.87571e-11
LNC_008227	XLOC_155653	Novel lncRNA	Novel_lncRNA	ENST00000419067	ENSG00000106348	IMPDH1	IMP dehydrogenase / GMP reductase, conserved site||-||Inosine-5'-monophosphate dehydrogenase||IMP dehydrogenase/GMP reductase||CBS domain||Aldolase-type TIM barrel	0.998398	2.87571e-11
LNC_001582	XLOC_022841	Novel lncRNA	Novel_lncRNA	ENST00000642260	ENSG00000159023	EPB41	FERM conserved site||Band 4.1 domain||FERM central domain||FERM, C-terminal PH-like domain||Ubiquitin-like domain superfamily||-||PH-like domain superfamily||Band 4.1, C-terminal||FERM superfamily, second domain||SAB domain||Ezrin/radixin/moesin-like||FERM, N-terminal||FERM adjacent (FA)||FERM/acyl-CoA-binding protein superfamily||FERM domain	0.998406	2.82091e-11
LNC_001582	XLOC_022841	Novel lncRNA	Novel_lncRNA	ENST00000530165	ENSG00000254986	DPP3	Dipeptidyl-peptidase 3||-	0.998413	2.77083e-11
LNC_001582	XLOC_022841	Novel lncRNA	Novel_lncRNA	ENST00000405222	ENSG00000138101	DTNB	EF-hand domain, type 1||-||Zinc finger, ZZ-type||EF-hand domain, type 2||EF-hand domain pair||Distrobrevin	0.998413	2.76808e-11
LNC_001582	XLOC_022841	Novel lncRNA	Novel_lncRNA	ENST00000531433	ENSG00000140090	SLC24A4	Sodium/calcium exchanger membrane region||Sodium/potassium/calcium exchanger||Sodium/potassium/calcium exchanger 4	0.998414	2.76562e-11
LNC_001582	XLOC_022841	Novel lncRNA	Novel_lncRNA	ENST00000526693	ENSG00000177697	CD151	Tetraspanin, EC2 domain superfamily||-||Tetraspanin||Tetraspanin/Peripherin||Tetraspanin, conserved site	0.998414	2.76562e-11
LNC_001582	XLOC_022841	Novel lncRNA	Novel_lncRNA	ENST00000543238	ENSG00000103227	LMF1	-||Lipase maturation factor	0.998414	2.76562e-11
LNC_001582	XLOC_022841	Novel lncRNA	Novel_lncRNA	ENST00000619145	ENSG00000174669	SLC29A2	Nucleoside transporter ENT1/ENT2||-||Equilibrative nucleoside transporter||Equilibrative nucleoside transporter 2||MFS transporter superfamily	0.998414	2.76562e-11
LNC_001582	XLOC_022841	Novel lncRNA	Novel_lncRNA	ENST00000457098	ENSG00000115207	GTF3C2	WD40/YVTN repeat-like-containing domain superfamily||-||WD40-repeat-containing domain superfamily||WD40 repeat, conserved site||WD40-repeat-containing domain||WD40 repeat	0.998414	2.76562e-11
LNC_001940	XLOC_030414	Novel lncRNA	Novel_lncRNA	ENST00000480861	ENSG00000106348	IMPDH1	IMP dehydrogenase / GMP reductase, conserved site||-||Inosine-5'-monophosphate dehydrogenase||IMP dehydrogenase/GMP reductase||CBS domain||Aldolase-type TIM barrel	0.998489	2.27885e-11
ENST00000466204.5	ENSG00000198590.11	C3orf35	Annotated_lncRNA	ENST00000602326	ENSG00000075151	EIF4G3	MIF4G-like, type 3||W2 domain||Armadillo-type fold||Eukaryotic translation initiation factor 4 gamma 3||Initiation factor eIF-4 gamma, MA3	0.998499	2.21866e-11
LNC_008199	XLOC_155358	Novel lncRNA	Novel_lncRNA	ENST00000370153	ENSG00000117620	SLC35A3	-||Nucleotide-sugar transporter	0.99855	1.92866e-11
ENST00000466204.5	ENSG00000198590.11	C3orf35	Annotated_lncRNA	ENST00000553432	ENSG00000186469	GNG2	G-protein gamma-like domain superfamily||G-protein gamma-like domain||G-protein, gamma subunit||-	0.998551	1.92686e-11
ENST00000466204.5	ENSG00000198590.11	C3orf35	Annotated_lncRNA	ENST00000643934	ENSG00000094631	HDAC6	Histone deacetylase superfamily||Ureohydrolase domain superfamily||-||Histone deacetylase domain superfamily||Zinc finger, UBP-type||Zinc finger, RING/FYVE/PHD-type||Histone deacetylase domain	0.998551	1.92686e-11
ENST00000466204.5	ENSG00000198590.11	C3orf35	Annotated_lncRNA	ENST00000447804	ENSG00000115998	C2orf42	-||Putative treble-clef, zinc-finger domain||Uncharacterised protein C2orf42	0.998551	1.92686e-11
LNC_010304	XLOC_203716	Novel lncRNA	Novel_lncRNA	ENST00000644219	ENSG00000147044	CASK	L27 domain, C-terminal||Guanylate kinase, conserved site||Guanylate kinase/L-type calcium channel beta subunit||CASK, SH3 domain||Protein kinase-like domain superfamily||PDZ domain||P-loop containing nucleoside triphosphate hydrolase||SH3-like domain superfamily||SH3 domain||-||Protein kinase domain||PDZ superfamily||L27 domain superfamily||Guanylate kinase-like domain||L27 domain	0.998929	5.73864e-12
LNC_001061	XLOC_014635	Novel lncRNA	Novel_lncRNA	ENST00000354719	ENSG00000134602	STK26	Serine-threonine/tyrosine-protein kinase, catalytic domain||Protein kinase domain||MST4, kinase domain||Protein kinase-like domain superfamily||Protein kinase, ATP binding site	0.999043	3.67252e-12
LNC_000719	XLOC_009893	Novel lncRNA	Novel_lncRNA	ENST00000480861	ENSG00000106348	IMPDH1	IMP dehydrogenase / GMP reductase, conserved site||-||Inosine-5'-monophosphate dehydrogenase||IMP dehydrogenase/GMP reductase||CBS domain||Aldolase-type TIM barrel	0.999073	3.22848e-12
LNC_002392	XLOC_038919	Novel lncRNA	Novel_lncRNA	ENST00000424712	ENSG00000133056	PIK3C2B	Phosphatidylinositol 3-/4-kinase, catalytic domain||Ubiquitin-like domain superfamily||Phosphatidylinositol 3-kinase, C2 domain||Phosphoinositide 3-kinase, accessory (PIK) domain||C2 domain superfamily||Phosphatidylinositol 3-/4-kinase, catalytic domain superfamily||Phox homologous domain||Phosphatidylinositol 3-kinase Ras-binding (PI3K RBD) domain||Phosphatidylinositol 3/4-kinase, conserved site…	0.999149	2.29739e-12
LNC_005297	XLOC_091207	Novel lncRNA	Novel_lncRNA	ENST00000496972	ENSG00000138101	DTNB	EF-hand domain, type 1||-||Zinc finger, ZZ-type||EF-hand domain, type 2||EF-hand domain pair||Distrobrevin	0.999157	2.21093e-12
LNC_003091	XLOC_051106	Novel lncRNA	Novel_lncRNA	ENST00000537674	ENSG00000008838	MED24	-||Mediator complex, subunit Med24, N-terminal	0.9992	1.78745e-12
ENST00000432070.2	ENSG00000230091.6	TMEM254-AS1	Annotated_lncRNA	ENST00000424712	ENSG00000133056	PIK3C2B	Phosphatidylinositol 3-/4-kinase, catalytic domain||Ubiquitin-like domain superfamily||Phosphatidylinositol 3-kinase, C2 domain||Phosphoinositide 3-kinase, accessory (PIK) domain||C2 domain superfamily||Phosphatidylinositol 3-/4-kinase, catalytic domain superfamily||Phox homologous domain||Phosphatidylinositol 3-kinase Ras-binding (PI3K RBD) domain||Phosphatidylinositol 3/4-kinase, conserved site…	0.999222	1.59997e-12
LNC_004485	XLOC_078198	Novel lncRNA	Novel_lncRNA	ENST00000457772	ENSG00000073849	ST6GAL1	Sialyltransferase||Glycosyl transferase family 29||-	0.999363	7.20448e-13
LNC_006883	XLOC_125767	Novel lncRNA	Novel_lncRNA	ENST00000526515	ENSG00000254986	DPP3	Dipeptidyl-peptidase 3||-	0.999418	5.01729e-13
LNC_008514	XLOC_160523	Novel lncRNA	Novel_lncRNA	ENST00000509644	ENSG00000280987	MATR3	Matrin/U1-C, C2H2-type zinc finger||-||Matrin-3, RNA recognition motif 2||RNA-binding domain superfamily||Matrin-3, RNA recognition motif 1||RNA recognition motif domain||Matrin/U1-C-like, C2H2-type zinc finger	0.999604	1.08055e-13
LNC_001693	XLOC_025540	Novel lncRNA	Novel_lncRNA	ENST00000592576	ENSG00000108883	EFTUD2	Elongation factor EFG, domain V-like||Ribosomal protein S5 domain 2-type fold||Translation elongation factor EFG/EF2, domain IV||116kDa U5 small nuclear ribonucleoprotein component, N-terminal||-||P-loop containing nucleoside triphosphate hydrolase||116kDa U5 small nuclear ribonucleoprotein component, C-terminal||Translation protein, beta-barrel domain superfamily||Ribosomal protein S5 domain 2-t…	0.999612	9.91607e-14
LNC_002392	XLOC_038919	Novel lncRNA	Novel_lncRNA	ENST00000426588	ENSG00000168259	DNAJC7	-||Tetratricopeptide repeat-containing domain||Tetratricopeptide-like helical domain superfamily||DnaJ domain||Tetratricopeptide repeat 2||DnaJ domain superfamily||Tetratricopeptide repeat	0.999617	9.38773e-14
LNC_006277	XLOC_112537	Novel lncRNA	Novel_lncRNA	ENST00000608353	ENSG00000111850	SMIM8	-||UPF0708 protein C6orf162	0.999634	7.81757e-14
LNC_004497	XLOC_078198	Novel lncRNA	Novel_lncRNA	ENST00000496972	ENSG00000138101	DTNB	EF-hand domain, type 1||-||Zinc finger, ZZ-type||EF-hand domain, type 2||EF-hand domain pair||Distrobrevin	0.999659	5.90779e-14
LNC_006277	XLOC_112537	Novel lncRNA	Novel_lncRNA	ENST00000527302	ENSG00000140988	RPS2	Ribosomal protein S5, C-terminal||Ribosomal protein S5, N-terminal, conserved site||Ribosomal protein S5, N-terminal||Ribosomal protein S5||Ribosomal protein S5, eukaryotic/archaeal||-||Ribosomal protein S5 domain 2-type fold, subgroup||Ribosomal protein S5 domain 2-type fold	0.999666	5.45743e-14
LNC_006277	XLOC_112537	Novel lncRNA	Novel_lncRNA	ENST00000425599	ENSG00000166405	RIC3	Resistance to inhibitors of cholinesterase protein 3, N-terminal||Resistance to inhibitors of cholinesterase protein 3||-	0.999666	5.45743e-14
LNC_006277	XLOC_112537	Novel lncRNA	Novel_lncRNA	ENST00000505016	ENSG00000280987	MATR3	Matrin/U1-C, C2H2-type zinc finger||-||Matrin-3, RNA recognition motif 2||RNA-binding domain superfamily||Matrin-3, RNA recognition motif 1||RNA recognition motif domain||Matrin/U1-C-like, C2H2-type zinc finger	0.999666	5.45743e-14
LNC_006277	XLOC_112537	Novel lncRNA	Novel_lncRNA	ENST00000335356	ENSG00000108262	GIT1	Ankyrin repeat||ARF GTPase-activating protein GIT1, C-terminal||Ankyrin repeat-containing domain||Ankyrin repeat-containing domain superfamily||ARFGAP/RecO-like zinc finger||Arf GTPase activating protein||-||Arf GTPase-activating protein GIT1/2, coiled-coil domain||GIT, Spa2 homology (SHD) domain	0.999666	5.45743e-14
LNC_006277	XLOC_112537	Novel lncRNA	Novel_lncRNA	ENST00000530225	ENSG00000140988	RPS2	Ribosomal protein S5, C-terminal||Ribosomal protein S5, N-terminal, conserved site||Ribosomal protein S5, N-terminal||Ribosomal protein S5||Ribosomal protein S5, eukaryotic/archaeal||-||Ribosomal protein S5 domain 2-type fold, subgroup||Ribosomal protein S5 domain 2-type fold	0.999666	5.45743e-14
LNC_006277	XLOC_112537	Novel lncRNA	Novel_lncRNA	ENST00000424999	ENSG00000143398	PIP5K1A	-||Phosphatidylinositol-4-phosphate 5-kinase, N-terminal||Phosphatidylinositol-4-phosphate 5-kinase||Phosphatidylinositol-4-phosphate 5-kinase, C-terminal||Phosphatidylinositol-4-phosphate 5-kinase, core	0.999666	5.45743e-14
LNC_006277	XLOC_112537	Novel lncRNA	Novel_lncRNA	ENST00000593337	ENSG00000126456	IRF3	SMAD-like domain superfamily||Interferon regulatory factor-3||SMAD/FHA domain superfamily||Winged helix DNA-binding domain superfamily||Winged helix-like DNA-binding domain superfamily||Interferon regulatory factor DNA-binding domain||Interferon regulatory factor, conserved site||-	0.999666	5.45743e-14
ENST00000432070.2	ENSG00000230091.6	TMEM254-AS1	Annotated_lncRNA	ENST00000426588	ENSG00000168259	DNAJC7	-||Tetratricopeptide repeat-containing domain||Tetratricopeptide-like helical domain superfamily||DnaJ domain||Tetratricopeptide repeat 2||DnaJ domain superfamily||Tetratricopeptide repeat	0.999671	5.13354e-14
LNC_002560	XLOC_041795	Novel lncRNA	Novel_lncRNA	ENST00000496972	ENSG00000138101	DTNB	EF-hand domain, type 1||-||Zinc finger, ZZ-type||EF-hand domain, type 2||EF-hand domain pair||Distrobrevin	0.99968	4.58379e-14
LNC_004343	XLOC_075357	Novel lncRNA	Novel_lncRNA	ENST00000496972	ENSG00000138101	DTNB	EF-hand domain, type 1||-||Zinc finger, ZZ-type||EF-hand domain, type 2||EF-hand domain pair||Distrobrevin	0.99968	4.58379e-14
LNC_009204	XLOC_174510	Novel lncRNA	Novel_lncRNA	ENST00000496972	ENSG00000138101	DTNB	EF-hand domain, type 1||-||Zinc finger, ZZ-type||EF-hand domain, type 2||EF-hand domain pair||Distrobrevin	0.99968	4.58379e-14
LNC_008117	XLOC_152840	Novel lncRNA	Novel_lncRNA	ENST00000496972	ENSG00000138101	DTNB	EF-hand domain, type 1||-||Zinc finger, ZZ-type||EF-hand domain, type 2||EF-hand domain pair||Distrobrevin	0.99968	4.58379e-14
LNC_002222	XLOC_035709	Novel lncRNA	Novel_lncRNA	ENST00000496972	ENSG00000138101	DTNB	EF-hand domain, type 1||-||Zinc finger, ZZ-type||EF-hand domain, type 2||EF-hand domain pair||Distrobrevin	0.99968	4.58379e-14
LNC_000635	XLOC_008370	Novel lncRNA	Novel_lncRNA	ENST00000496972	ENSG00000138101	DTNB	EF-hand domain, type 1||-||Zinc finger, ZZ-type||EF-hand domain, type 2||EF-hand domain pair||Distrobrevin	0.99968	4.58379e-14
LNC_006101	XLOC_109574	Novel lncRNA	Novel_lncRNA	ENST00000496972	ENSG00000138101	DTNB	EF-hand domain, type 1||-||Zinc finger, ZZ-type||EF-hand domain, type 2||EF-hand domain pair||Distrobrevin	0.99968	4.58379e-14
LNC_006667	XLOC_121256	Novel lncRNA	Novel_lncRNA	ENST00000496972	ENSG00000138101	DTNB	EF-hand domain, type 1||-||Zinc finger, ZZ-type||EF-hand domain, type 2||EF-hand domain pair||Distrobrevin	0.99968	4.58379e-14
LNC_004293	XLOC_074284	Novel lncRNA	Novel_lncRNA	ENST00000496972	ENSG00000138101	DTNB	EF-hand domain, type 1||-||Zinc finger, ZZ-type||EF-hand domain, type 2||EF-hand domain pair||Distrobrevin	0.99968	4.58379e-14
LNC_004559	XLOC_079059	Novel lncRNA	Novel_lncRNA	ENST00000496972	ENSG00000138101	DTNB	EF-hand domain, type 1||-||Zinc finger, ZZ-type||EF-hand domain, type 2||EF-hand domain pair||Distrobrevin	0.99968	4.58379e-14
LNC_002351	XLOC_038397	Novel lncRNA	Novel_lncRNA	ENST00000496972	ENSG00000138101	DTNB	EF-hand domain, type 1||-||Zinc finger, ZZ-type||EF-hand domain, type 2||EF-hand domain pair||Distrobrevin	0.99968	4.58379e-14
LNC_004942	XLOC_084737	Novel lncRNA	Novel_lncRNA	ENST00000496972	ENSG00000138101	DTNB	EF-hand domain, type 1||-||Zinc finger, ZZ-type||EF-hand domain, type 2||EF-hand domain pair||Distrobrevin	0.99968	4.58379e-14
LNC_001057	XLOC_014635	Novel lncRNA	Novel_lncRNA	ENST00000496972	ENSG00000138101	DTNB	EF-hand domain, type 1||-||Zinc finger, ZZ-type||EF-hand domain, type 2||EF-hand domain pair||Distrobrevin	0.99968	4.58379e-14
LNC_006063	XLOC_109053	Novel lncRNA	Novel_lncRNA	ENST00000496972	ENSG00000138101	DTNB	EF-hand domain, type 1||-||Zinc finger, ZZ-type||EF-hand domain, type 2||EF-hand domain pair||Distrobrevin	0.999794	7.86344e-15
LNC_005297	XLOC_091207	Novel lncRNA	Novel_lncRNA	ENST00000642260	ENSG00000159023	EPB41	FERM conserved site||Band 4.1 domain||FERM central domain||FERM, C-terminal PH-like domain||Ubiquitin-like domain superfamily||-||PH-like domain superfamily||Band 4.1, C-terminal||FERM superfamily, second domain||SAB domain||Ezrin/radixin/moesin-like||FERM, N-terminal||FERM adjacent (FA)||FERM/acyl-CoA-binding protein superfamily||FERM domain	0.999819	4.69872e-15
LNC_005297	XLOC_091207	Novel lncRNA	Novel_lncRNA	ENST00000530165	ENSG00000254986	DPP3	Dipeptidyl-peptidase 3||-	0.999824	4.15285e-15
LNC_005297	XLOC_091207	Novel lncRNA	Novel_lncRNA	ENST00000405222	ENSG00000138101	DTNB	EF-hand domain, type 1||-||Zinc finger, ZZ-type||EF-hand domain, type 2||EF-hand domain pair||Distrobrevin	0.999825	4.12475e-15
LNC_005297	XLOC_091207	Novel lncRNA	Novel_lncRNA	ENST00000619145	ENSG00000174669	SLC29A2	Nucleoside transporter ENT1/ENT2||-||Equilibrative nucleoside transporter||Equilibrative nucleoside transporter 2||MFS transporter superfamily	0.999825	4.09971e-15
LNC_005297	XLOC_091207	Novel lncRNA	Novel_lncRNA	ENST00000531433	ENSG00000140090	SLC24A4	Sodium/calcium exchanger membrane region||Sodium/potassium/calcium exchanger||Sodium/potassium/calcium exchanger 4	0.999825	4.09971e-15
LNC_005297	XLOC_091207	Novel lncRNA	Novel_lncRNA	ENST00000457098	ENSG00000115207	GTF3C2	WD40/YVTN repeat-like-containing domain superfamily||-||WD40-repeat-containing domain superfamily||WD40 repeat, conserved site||WD40-repeat-containing domain||WD40 repeat	0.999825	4.09971e-15
LNC_005297	XLOC_091207	Novel lncRNA	Novel_lncRNA	ENST00000543238	ENSG00000103227	LMF1	-||Lipase maturation factor	0.999825	4.09971e-15
LNC_005297	XLOC_091207	Novel lncRNA	Novel_lncRNA	ENST00000526693	ENSG00000177697	CD151	Tetraspanin, EC2 domain superfamily||-||Tetraspanin||Tetraspanin/Peripherin||Tetraspanin, conserved site	0.999825	4.09971e-15
LNC_002392	XLOC_038919	Novel lncRNA	Novel_lncRNA	ENST00000536012	ENSG00000060339	CCAR1	EF-hand domain pair||S1-like RNA binding domain||Nucleic acid-binding, OB-fold||-||DBC1/CARP1 catalytically inactive NUDIX hydrolase domain||Cell cycle and apoptosis regulator protein||SAP domain||SAP domain superfamily	0.999943	4.71755e-17
LNC_006063	XLOC_109053	Novel lncRNA	Novel_lncRNA	ENST00000642260	ENSG00000159023	EPB41	FERM conserved site||Band 4.1 domain||FERM central domain||FERM, C-terminal PH-like domain||Ubiquitin-like domain superfamily||-||PH-like domain superfamily||Band 4.1, C-terminal||FERM superfamily, second domain||SAB domain||Ezrin/radixin/moesin-like||FERM, N-terminal||FERM adjacent (FA)||FERM/acyl-CoA-binding protein superfamily||FERM domain	0.999946	3.68095e-17
LNC_006063	XLOC_109053	Novel lncRNA	Novel_lncRNA	ENST00000405222	ENSG00000138101	DTNB	EF-hand domain, type 1||-||Zinc finger, ZZ-type||EF-hand domain, type 2||EF-hand domain pair||Distrobrevin	0.999948	3.21164e-17
LNC_006063	XLOC_109053	Novel lncRNA	Novel_lncRNA	ENST00000619145	ENSG00000174669	SLC29A2	Nucleoside transporter ENT1/ENT2||-||Equilibrative nucleoside transporter||Equilibrative nucleoside transporter 2||MFS transporter superfamily	0.999948	3.19562e-17
LNC_006063	XLOC_109053	Novel lncRNA	Novel_lncRNA	ENST00000531433	ENSG00000140090	SLC24A4	Sodium/calcium exchanger membrane region||Sodium/potassium/calcium exchanger||Sodium/potassium/calcium exchanger 4	0.999948	3.19562e-17
LNC_006063	XLOC_109053	Novel lncRNA	Novel_lncRNA	ENST00000457098	ENSG00000115207	GTF3C2	WD40/YVTN repeat-like-containing domain superfamily||-||WD40-repeat-containing domain superfamily||WD40 repeat, conserved site||WD40-repeat-containing domain||WD40 repeat	0.999948	3.19562e-17
LNC_006063	XLOC_109053	Novel lncRNA	Novel_lncRNA	ENST00000543238	ENSG00000103227	LMF1	-||Lipase maturation factor	0.999948	3.19562e-17
LNC_006063	XLOC_109053	Novel lncRNA	Novel_lncRNA	ENST00000526693	ENSG00000177697	CD151	Tetraspanin, EC2 domain superfamily||-||Tetraspanin||Tetraspanin/Peripherin||Tetraspanin, conserved site	0.999948	3.19562e-17
LNC_006063	XLOC_109053	Novel lncRNA	Novel_lncRNA	ENST00000530165	ENSG00000254986	DPP3	Dipeptidyl-peptidase 3||-	0.999949	2.94089e-17
LNC_002392	XLOC_038919	Novel lncRNA	Novel_lncRNA	ENST00000569723	ENSG00000128989	ARPP19	Endosulphine	0.999967	5.43997e-18
LNC_002392	XLOC_038919	Novel lncRNA	Novel_lncRNA	ENST00000642405	ENSG00000094631	HDAC6	Histone deacetylase superfamily||Ureohydrolase domain superfamily||-||Histone deacetylase domain superfamily||Zinc finger, UBP-type||Zinc finger, RING/FYVE/PHD-type||Histone deacetylase domain	0.999967	5.43997e-18
LNC_002392	XLOC_038919	Novel lncRNA	Novel_lncRNA	ENST00000589576	ENSG00000168259	DNAJC7	-||Tetratricopeptide repeat-containing domain||Tetratricopeptide-like helical domain superfamily||DnaJ domain||Tetratricopeptide repeat 2||DnaJ domain superfamily||Tetratricopeptide repeat	0.999967	5.43997e-18
LNC_002392	XLOC_038919	Novel lncRNA	Novel_lncRNA	ENST00000372352	ENSG00000130713	EXOSC2	K Homology domain, type 1||Nucleic acid-binding, OB-fold||K Homology domain, type 1 superfamily||Exosome complex RNA-binding protein 1/RRP40/RRP4||Exosome complex component, N-terminal domain	0.999967	5.43997e-18
LNC_002392	XLOC_038919	Novel lncRNA	Novel_lncRNA	ENST00000357364	ENSG00000185811	IKZF1	Zinc finger C2H2-type||-||Zinc finger C2H2 superfamily||At2g23090-like||Zinc finger, RING/FYVE/PHD-type	0.999967	5.43997e-18
LNC_002392	XLOC_038919	Novel lncRNA	Novel_lncRNA	ENST00000425905	ENSG00000258366	RTEL1	-||Helicase superfamily 1/2, ATP-binding domain, DinG/Rad3-type||P-loop containing nucleoside triphosphate hydrolase||DEAD2||ATP-dependent helicase, C-terminal||Helicase/UvrB, N-terminal||DNA helicase (DNA repair), Rad3 type||Regulator of telomere elongation helicase 1||Helicase-like, DEXD box c2 type	0.999967	5.43997e-18
LNC_001941	XLOC_030414	Novel lncRNA	Novel_lncRNA	ENST00000530225	ENSG00000140988	RPS2	Ribosomal protein S5, C-terminal||Ribosomal protein S5, N-terminal, conserved site||Ribosomal protein S5, N-terminal||Ribosomal protein S5||Ribosomal protein S5, eukaryotic/archaeal||-||Ribosomal protein S5 domain 2-type fold, subgroup||Ribosomal protein S5 domain 2-type fold	0.999967	5.13644e-18
LNC_001941	XLOC_030414	Novel lncRNA	Novel_lncRNA	ENST00000505016	ENSG00000280987	MATR3	Matrin/U1-C, C2H2-type zinc finger||-||Matrin-3, RNA recognition motif 2||RNA-binding domain superfamily||Matrin-3, RNA recognition motif 1||RNA recognition motif domain||Matrin/U1-C-like, C2H2-type zinc finger	0.999967	5.13644e-18
LNC_001941	XLOC_030414	Novel lncRNA	Novel_lncRNA	ENST00000425599	ENSG00000166405	RIC3	Resistance to inhibitors of cholinesterase protein 3, N-terminal||Resistance to inhibitors of cholinesterase protein 3||-	0.999967	5.13644e-18
LNC_001941	XLOC_030414	Novel lncRNA	Novel_lncRNA	ENST00000527302	ENSG00000140988	RPS2	Ribosomal protein S5, C-terminal||Ribosomal protein S5, N-terminal, conserved site||Ribosomal protein S5, N-terminal||Ribosomal protein S5||Ribosomal protein S5, eukaryotic/archaeal||-||Ribosomal protein S5 domain 2-type fold, subgroup||Ribosomal protein S5 domain 2-type fold	0.999967	5.13644e-18
LNC_001941	XLOC_030414	Novel lncRNA	Novel_lncRNA	ENST00000335356	ENSG00000108262	GIT1	Ankyrin repeat||ARF GTPase-activating protein GIT1, C-terminal||Ankyrin repeat-containing domain||Ankyrin repeat-containing domain superfamily||ARFGAP/RecO-like zinc finger||Arf GTPase activating protein||-||Arf GTPase-activating protein GIT1/2, coiled-coil domain||GIT, Spa2 homology (SHD) domain	0.999967	5.13644e-18
LNC_001941	XLOC_030414	Novel lncRNA	Novel_lncRNA	ENST00000593337	ENSG00000126456	IRF3	SMAD-like domain superfamily||Interferon regulatory factor-3||SMAD/FHA domain superfamily||Winged helix DNA-binding domain superfamily||Winged helix-like DNA-binding domain superfamily||Interferon regulatory factor DNA-binding domain||Interferon regulatory factor, conserved site||-	0.999967	5.13644e-18
LNC_001941	XLOC_030414	Novel lncRNA	Novel_lncRNA	ENST00000424999	ENSG00000143398	PIP5K1A	-||Phosphatidylinositol-4-phosphate 5-kinase, N-terminal||Phosphatidylinositol-4-phosphate 5-kinase||Phosphatidylinositol-4-phosphate 5-kinase, C-terminal||Phosphatidylinositol-4-phosphate 5-kinase, core	0.999967	5.13644e-18
ENST00000432070.2	ENSG00000230091.6	TMEM254-AS1	Annotated_lncRNA	ENST00000536012	ENSG00000060339	CCAR1	EF-hand domain pair||S1-like RNA binding domain||Nucleic acid-binding, OB-fold||-||DBC1/CARP1 catalytically inactive NUDIX hydrolase domain||Cell cycle and apoptosis regulator protein||SAP domain||SAP domain superfamily	0.999982	4.40644e-19
LNC_004800	XLOC_083096	Novel lncRNA	Novel_lncRNA	ENST00000608353	ENSG00000111850	SMIM8	-||UPF0708 protein C6orf162	0.999984	2.63018e-19
LNC_000541	XLOC_006391	Novel lncRNA	Novel_lncRNA	ENST00000608353	ENSG00000111850	SMIM8	-||UPF0708 protein C6orf162	0.999984	2.63018e-19
LNC_004497	XLOC_078198	Novel lncRNA	Novel_lncRNA	ENST00000642260	ENSG00000159023	EPB41	FERM conserved site||Band 4.1 domain||FERM central domain||FERM, C-terminal PH-like domain||Ubiquitin-like domain superfamily||-||PH-like domain superfamily||Band 4.1, C-terminal||FERM superfamily, second domain||SAB domain||Ezrin/radixin/moesin-like||FERM, N-terminal||FERM adjacent (FA)||FERM/acyl-CoA-binding protein superfamily||FERM domain	0.999989	7.07578e-20
LNC_004497	XLOC_078198	Novel lncRNA	Novel_lncRNA	ENST00000530165	ENSG00000254986	DPP3	Dipeptidyl-peptidase 3||-	0.99999	4.75921e-20
LNC_004497	XLOC_078198	Novel lncRNA	Novel_lncRNA	ENST00000405222	ENSG00000138101	DTNB	EF-hand domain, type 1||-||Zinc finger, ZZ-type||EF-hand domain, type 2||EF-hand domain pair||Distrobrevin	0.99999	4.69349e-20
LNC_004497	XLOC_078198	Novel lncRNA	Novel_lncRNA	ENST00000531433	ENSG00000140090	SLC24A4	Sodium/calcium exchanger membrane region||Sodium/potassium/calcium exchanger||Sodium/potassium/calcium exchanger 4	0.99999	4.63944e-20
LNC_004497	XLOC_078198	Novel lncRNA	Novel_lncRNA	ENST00000526693	ENSG00000177697	CD151	Tetraspanin, EC2 domain superfamily||-||Tetraspanin||Tetraspanin/Peripherin||Tetraspanin, conserved site	0.99999	4.63944e-20
LNC_004497	XLOC_078198	Novel lncRNA	Novel_lncRNA	ENST00000457098	ENSG00000115207	GTF3C2	WD40/YVTN repeat-like-containing domain superfamily||-||WD40-repeat-containing domain superfamily||WD40 repeat, conserved site||WD40-repeat-containing domain||WD40 repeat	0.99999	4.63944e-20
LNC_004497	XLOC_078198	Novel lncRNA	Novel_lncRNA	ENST00000543238	ENSG00000103227	LMF1	-||Lipase maturation factor	0.99999	4.63944e-20
LNC_004497	XLOC_078198	Novel lncRNA	Novel_lncRNA	ENST00000619145	ENSG00000174669	SLC29A2	Nucleoside transporter ENT1/ENT2||-||Equilibrative nucleoside transporter||Equilibrative nucleoside transporter 2||MFS transporter superfamily	0.99999	4.63944e-20
LNC_004398	XLOC_076431	Novel lncRNA	Novel_lncRNA	ENST00000608353	ENSG00000111850	SMIM8	-||UPF0708 protein C6orf162	0.999992	2.17353e-20
LNC_001941	XLOC_030414	Novel lncRNA	Novel_lncRNA	ENST00000608353	ENSG00000111850	SMIM8	-||UPF0708 protein C6orf162	0.999997	4.41449e-22
LNC_007030	XLOC_129021	Novel lncRNA	Novel_lncRNA	ENST00000602326	ENSG00000075151	EIF4G3	MIF4G-like, type 3||W2 domain||Armadillo-type fold||Eukaryotic translation initiation factor 4 gamma 3||Initiation factor eIF-4 gamma, MA3	0.999999	1.25302e-23
LNC_010284	XLOC_203033	Novel lncRNA	Novel_lncRNA	ENST00000602326	ENSG00000075151	EIF4G3	MIF4G-like, type 3||W2 domain||Armadillo-type fold||Eukaryotic translation initiation factor 4 gamma 3||Initiation factor eIF-4 gamma, MA3	0.999999	1.25302e-23
LNC_004033	XLOC_069285	Novel lncRNA	Novel_lncRNA	ENST00000602326	ENSG00000075151	EIF4G3	MIF4G-like, type 3||W2 domain||Armadillo-type fold||Eukaryotic translation initiation factor 4 gamma 3||Initiation factor eIF-4 gamma, MA3	0.999999	1.25302e-23
LNC_004670	XLOC_082024	Novel lncRNA	Novel_lncRNA	ENST00000602326	ENSG00000075151	EIF4G3	MIF4G-like, type 3||W2 domain||Armadillo-type fold||Eukaryotic translation initiation factor 4 gamma 3||Initiation factor eIF-4 gamma, MA3	0.999999	1.25302e-23
LNC_008101	XLOC_152373	Novel lncRNA	Novel_lncRNA	ENST00000602326	ENSG00000075151	EIF4G3	MIF4G-like, type 3||W2 domain||Armadillo-type fold||Eukaryotic translation initiation factor 4 gamma 3||Initiation factor eIF-4 gamma, MA3	0.999999	1.25302e-23
LNC_002005	XLOC_031441	Novel lncRNA	Novel_lncRNA	ENST00000602326	ENSG00000075151	EIF4G3	MIF4G-like, type 3||W2 domain||Armadillo-type fold||Eukaryotic translation initiation factor 4 gamma 3||Initiation factor eIF-4 gamma, MA3	0.999999	1.25302e-23
LNC_008227	XLOC_155653	Novel lncRNA	Novel_lncRNA	ENST00000602326	ENSG00000075151	EIF4G3	MIF4G-like, type 3||W2 domain||Armadillo-type fold||Eukaryotic translation initiation factor 4 gamma 3||Initiation factor eIF-4 gamma, MA3	0.999999	1.25302e-23
LNC_004398	XLOC_076431	Novel lncRNA	Novel_lncRNA	ENST00000425599	ENSG00000166405	RIC3	Resistance to inhibitors of cholinesterase protein 3, N-terminal||Resistance to inhibitors of cholinesterase protein 3||-	0.999999	6.952e-24
LNC_004398	XLOC_076431	Novel lncRNA	Novel_lncRNA	ENST00000505016	ENSG00000280987	MATR3	Matrin/U1-C, C2H2-type zinc finger||-||Matrin-3, RNA recognition motif 2||RNA-binding domain superfamily||Matrin-3, RNA recognition motif 1||RNA recognition motif domain||Matrin/U1-C-like, C2H2-type zinc finger	0.999999	6.952e-24
LNC_004398	XLOC_076431	Novel lncRNA	Novel_lncRNA	ENST00000530225	ENSG00000140988	RPS2	Ribosomal protein S5, C-terminal||Ribosomal protein S5, N-terminal, conserved site||Ribosomal protein S5, N-terminal||Ribosomal protein S5||Ribosomal protein S5, eukaryotic/archaeal||-||Ribosomal protein S5 domain 2-type fold, subgroup||Ribosomal protein S5 domain 2-type fold	0.999999	6.952e-24
LNC_004398	XLOC_076431	Novel lncRNA	Novel_lncRNA	ENST00000527302	ENSG00000140988	RPS2	Ribosomal protein S5, C-terminal||Ribosomal protein S5, N-terminal, conserved site||Ribosomal protein S5, N-terminal||Ribosomal protein S5||Ribosomal protein S5, eukaryotic/archaeal||-||Ribosomal protein S5 domain 2-type fold, subgroup||Ribosomal protein S5 domain 2-type fold	0.999999	6.952e-24
LNC_004398	XLOC_076431	Novel lncRNA	Novel_lncRNA	ENST00000424999	ENSG00000143398	PIP5K1A	-||Phosphatidylinositol-4-phosphate 5-kinase, N-terminal||Phosphatidylinositol-4-phosphate 5-kinase||Phosphatidylinositol-4-phosphate 5-kinase, C-terminal||Phosphatidylinositol-4-phosphate 5-kinase, core	0.999999	6.952e-24
LNC_004398	XLOC_076431	Novel lncRNA	Novel_lncRNA	ENST00000593337	ENSG00000126456	IRF3	SMAD-like domain superfamily||Interferon regulatory factor-3||SMAD/FHA domain superfamily||Winged helix DNA-binding domain superfamily||Winged helix-like DNA-binding domain superfamily||Interferon regulatory factor DNA-binding domain||Interferon regulatory factor, conserved site||-	0.999999	6.952e-24
LNC_004398	XLOC_076431	Novel lncRNA	Novel_lncRNA	ENST00000335356	ENSG00000108262	GIT1	Ankyrin repeat||ARF GTPase-activating protein GIT1, C-terminal||Ankyrin repeat-containing domain||Ankyrin repeat-containing domain superfamily||ARFGAP/RecO-like zinc finger||Arf GTPase activating protein||-||Arf GTPase-activating protein GIT1/2, coiled-coil domain||GIT, Spa2 homology (SHD) domain	0.999999	6.952e-24
LNC_004343	XLOC_075357	Novel lncRNA	Novel_lncRNA	ENST00000642260	ENSG00000159023	EPB41	FERM conserved site||Band 4.1 domain||FERM central domain||FERM, C-terminal PH-like domain||Ubiquitin-like domain superfamily||-||PH-like domain superfamily||Band 4.1, C-terminal||FERM superfamily, second domain||SAB domain||Ezrin/radixin/moesin-like||FERM, N-terminal||FERM adjacent (FA)||FERM/acyl-CoA-binding protein superfamily||FERM domain	0.999999	3.79449e-25
LNC_001057	XLOC_014635	Novel lncRNA	Novel_lncRNA	ENST00000642260	ENSG00000159023	EPB41	FERM conserved site||Band 4.1 domain||FERM central domain||FERM, C-terminal PH-like domain||Ubiquitin-like domain superfamily||-||PH-like domain superfamily||Band 4.1, C-terminal||FERM superfamily, second domain||SAB domain||Ezrin/radixin/moesin-like||FERM, N-terminal||FERM adjacent (FA)||FERM/acyl-CoA-binding protein superfamily||FERM domain	0.999999	3.79449e-25
LNC_002560	XLOC_041795	Novel lncRNA	Novel_lncRNA	ENST00000642260	ENSG00000159023	EPB41	FERM conserved site||Band 4.1 domain||FERM central domain||FERM, C-terminal PH-like domain||Ubiquitin-like domain superfamily||-||PH-like domain superfamily||Band 4.1, C-terminal||FERM superfamily, second domain||SAB domain||Ezrin/radixin/moesin-like||FERM, N-terminal||FERM adjacent (FA)||FERM/acyl-CoA-binding protein superfamily||FERM domain	0.999999	3.79449e-25
LNC_009204	XLOC_174510	Novel lncRNA	Novel_lncRNA	ENST00000642260	ENSG00000159023	EPB41	FERM conserved site||Band 4.1 domain||FERM central domain||FERM, C-terminal PH-like domain||Ubiquitin-like domain superfamily||-||PH-like domain superfamily||Band 4.1, C-terminal||FERM superfamily, second domain||SAB domain||Ezrin/radixin/moesin-like||FERM, N-terminal||FERM adjacent (FA)||FERM/acyl-CoA-binding protein superfamily||FERM domain	0.999999	3.79449e-25
LNC_008117	XLOC_152840	Novel lncRNA	Novel_lncRNA	ENST00000642260	ENSG00000159023	EPB41	FERM conserved site||Band 4.1 domain||FERM central domain||FERM, C-terminal PH-like domain||Ubiquitin-like domain superfamily||-||PH-like domain superfamily||Band 4.1, C-terminal||FERM superfamily, second domain||SAB domain||Ezrin/radixin/moesin-like||FERM, N-terminal||FERM adjacent (FA)||FERM/acyl-CoA-binding protein superfamily||FERM domain	0.999999	3.79449e-25
LNC_000635	XLOC_008370	Novel lncRNA	Novel_lncRNA	ENST00000642260	ENSG00000159023	EPB41	FERM conserved site||Band 4.1 domain||FERM central domain||FERM, C-terminal PH-like domain||Ubiquitin-like domain superfamily||-||PH-like domain superfamily||Band 4.1, C-terminal||FERM superfamily, second domain||SAB domain||Ezrin/radixin/moesin-like||FERM, N-terminal||FERM adjacent (FA)||FERM/acyl-CoA-binding protein superfamily||FERM domain	0.999999	3.79449e-25
LNC_004293	XLOC_074284	Novel lncRNA	Novel_lncRNA	ENST00000642260	ENSG00000159023	EPB41	FERM conserved site||Band 4.1 domain||FERM central domain||FERM, C-terminal PH-like domain||Ubiquitin-like domain superfamily||-||PH-like domain superfamily||Band 4.1, C-terminal||FERM superfamily, second domain||SAB domain||Ezrin/radixin/moesin-like||FERM, N-terminal||FERM adjacent (FA)||FERM/acyl-CoA-binding protein superfamily||FERM domain	0.999999	3.79449e-25
LNC_004559	XLOC_079059	Novel lncRNA	Novel_lncRNA	ENST00000642260	ENSG00000159023	EPB41	FERM conserved site||Band 4.1 domain||FERM central domain||FERM, C-terminal PH-like domain||Ubiquitin-like domain superfamily||-||PH-like domain superfamily||Band 4.1, C-terminal||FERM superfamily, second domain||SAB domain||Ezrin/radixin/moesin-like||FERM, N-terminal||FERM adjacent (FA)||FERM/acyl-CoA-binding protein superfamily||FERM domain	0.999999	3.79449e-25
LNC_002351	XLOC_038397	Novel lncRNA	Novel_lncRNA	ENST00000642260	ENSG00000159023	EPB41	FERM conserved site||Band 4.1 domain||FERM central domain||FERM, C-terminal PH-like domain||Ubiquitin-like domain superfamily||-||PH-like domain superfamily||Band 4.1, C-terminal||FERM superfamily, second domain||SAB domain||Ezrin/radixin/moesin-like||FERM, N-terminal||FERM adjacent (FA)||FERM/acyl-CoA-binding protein superfamily||FERM domain	0.999999	3.79449e-25
LNC_002222	XLOC_035709	Novel lncRNA	Novel_lncRNA	ENST00000642260	ENSG00000159023	EPB41	FERM conserved site||Band 4.1 domain||FERM central domain||FERM, C-terminal PH-like domain||Ubiquitin-like domain superfamily||-||PH-like domain superfamily||Band 4.1, C-terminal||FERM superfamily, second domain||SAB domain||Ezrin/radixin/moesin-like||FERM, N-terminal||FERM adjacent (FA)||FERM/acyl-CoA-binding protein superfamily||FERM domain	0.999999	3.79449e-25
LNC_006101	XLOC_109574	Novel lncRNA	Novel_lncRNA	ENST00000642260	ENSG00000159023	EPB41	FERM conserved site||Band 4.1 domain||FERM central domain||FERM, C-terminal PH-like domain||Ubiquitin-like domain superfamily||-||PH-like domain superfamily||Band 4.1, C-terminal||FERM superfamily, second domain||SAB domain||Ezrin/radixin/moesin-like||FERM, N-terminal||FERM adjacent (FA)||FERM/acyl-CoA-binding protein superfamily||FERM domain	0.999999	3.79449e-25
LNC_006667	XLOC_121256	Novel lncRNA	Novel_lncRNA	ENST00000642260	ENSG00000159023	EPB41	FERM conserved site||Band 4.1 domain||FERM central domain||FERM, C-terminal PH-like domain||Ubiquitin-like domain superfamily||-||PH-like domain superfamily||Band 4.1, C-terminal||FERM superfamily, second domain||SAB domain||Ezrin/radixin/moesin-like||FERM, N-terminal||FERM adjacent (FA)||FERM/acyl-CoA-binding protein superfamily||FERM domain	0.999999	3.79449e-25
LNC_004942	XLOC_084737	Novel lncRNA	Novel_lncRNA	ENST00000642260	ENSG00000159023	EPB41	FERM conserved site||Band 4.1 domain||FERM central domain||FERM, C-terminal PH-like domain||Ubiquitin-like domain superfamily||-||PH-like domain superfamily||Band 4.1, C-terminal||FERM superfamily, second domain||SAB domain||Ezrin/radixin/moesin-like||FERM, N-terminal||FERM adjacent (FA)||FERM/acyl-CoA-binding protein superfamily||FERM domain	0.999999	3.79449e-25
LNC_008117	XLOC_152840	Novel lncRNA	Novel_lncRNA	ENST00000530165	ENSG00000254986	DPP3	Dipeptidyl-peptidase 3||-	1	4.14511e-33
LNC_002560	XLOC_041795	Novel lncRNA	Novel_lncRNA	ENST00000530165	ENSG00000254986	DPP3	Dipeptidyl-peptidase 3||-	1	4.14511e-33
LNC_004343	XLOC_075357	Novel lncRNA	Novel_lncRNA	ENST00000530165	ENSG00000254986	DPP3	Dipeptidyl-peptidase 3||-	1	4.14511e-33
LNC_001057	XLOC_014635	Novel lncRNA	Novel_lncRNA	ENST00000530165	ENSG00000254986	DPP3	Dipeptidyl-peptidase 3||-	1	4.14511e-33
LNC_000635	XLOC_008370	Novel lncRNA	Novel_lncRNA	ENST00000530165	ENSG00000254986	DPP3	Dipeptidyl-peptidase 3||-	1	4.14511e-33
LNC_006667	XLOC_121256	Novel lncRNA	Novel_lncRNA	ENST00000530165	ENSG00000254986	DPP3	Dipeptidyl-peptidase 3||-	1	4.14511e-33
LNC_004559	XLOC_079059	Novel lncRNA	Novel_lncRNA	ENST00000530165	ENSG00000254986	DPP3	Dipeptidyl-peptidase 3||-	1	4.14511e-33
LNC_002351	XLOC_038397	Novel lncRNA	Novel_lncRNA	ENST00000530165	ENSG00000254986	DPP3	Dipeptidyl-peptidase 3||-	1	4.14511e-33
LNC_009204	XLOC_174510	Novel lncRNA	Novel_lncRNA	ENST00000530165	ENSG00000254986	DPP3	Dipeptidyl-peptidase 3||-	1	4.14511e-33
LNC_002222	XLOC_035709	Novel lncRNA	Novel_lncRNA	ENST00000530165	ENSG00000254986	DPP3	Dipeptidyl-peptidase 3||-	1	4.14511e-33
LNC_006101	XLOC_109574	Novel lncRNA	Novel_lncRNA	ENST00000530165	ENSG00000254986	DPP3	Dipeptidyl-peptidase 3||-	1	4.14511e-33
LNC_004293	XLOC_074284	Novel lncRNA	Novel_lncRNA	ENST00000530165	ENSG00000254986	DPP3	Dipeptidyl-peptidase 3||-	1	4.14511e-33
LNC_004942	XLOC_084737	Novel lncRNA	Novel_lncRNA	ENST00000530165	ENSG00000254986	DPP3	Dipeptidyl-peptidase 3||-	1	4.14511e-33
LNC_002560	XLOC_041795	Novel lncRNA	Novel_lncRNA	ENST00000405222	ENSG00000138101	DTNB	EF-hand domain, type 1||-||Zinc finger, ZZ-type||EF-hand domain, type 2||EF-hand domain pair||Distrobrevin	1	1.07403e-35
LNC_004343	XLOC_075357	Novel lncRNA	Novel_lncRNA	ENST00000405222	ENSG00000138101	DTNB	EF-hand domain, type 1||-||Zinc finger, ZZ-type||EF-hand domain, type 2||EF-hand domain pair||Distrobrevin	1	1.07403e-35
LNC_009204	XLOC_174510	Novel lncRNA	Novel_lncRNA	ENST00000405222	ENSG00000138101	DTNB	EF-hand domain, type 1||-||Zinc finger, ZZ-type||EF-hand domain, type 2||EF-hand domain pair||Distrobrevin	1	1.07403e-35
LNC_002222	XLOC_035709	Novel lncRNA	Novel_lncRNA	ENST00000405222	ENSG00000138101	DTNB	EF-hand domain, type 1||-||Zinc finger, ZZ-type||EF-hand domain, type 2||EF-hand domain pair||Distrobrevin	1	1.07403e-35
LNC_000635	XLOC_008370	Novel lncRNA	Novel_lncRNA	ENST00000405222	ENSG00000138101	DTNB	EF-hand domain, type 1||-||Zinc finger, ZZ-type||EF-hand domain, type 2||EF-hand domain pair||Distrobrevin	1	1.07403e-35
LNC_006667	XLOC_121256	Novel lncRNA	Novel_lncRNA	ENST00000405222	ENSG00000138101	DTNB	EF-hand domain, type 1||-||Zinc finger, ZZ-type||EF-hand domain, type 2||EF-hand domain pair||Distrobrevin	1	1.07403e-35
LNC_002351	XLOC_038397	Novel lncRNA	Novel_lncRNA	ENST00000405222	ENSG00000138101	DTNB	EF-hand domain, type 1||-||Zinc finger, ZZ-type||EF-hand domain, type 2||EF-hand domain pair||Distrobrevin	1	1.07403e-35
LNC_008117	XLOC_152840	Novel lncRNA	Novel_lncRNA	ENST00000405222	ENSG00000138101	DTNB	EF-hand domain, type 1||-||Zinc finger, ZZ-type||EF-hand domain, type 2||EF-hand domain pair||Distrobrevin	1	1.07403e-35
LNC_006101	XLOC_109574	Novel lncRNA	Novel_lncRNA	ENST00000405222	ENSG00000138101	DTNB	EF-hand domain, type 1||-||Zinc finger, ZZ-type||EF-hand domain, type 2||EF-hand domain pair||Distrobrevin	1	1.07403e-35
LNC_004559	XLOC_079059	Novel lncRNA	Novel_lncRNA	ENST00000405222	ENSG00000138101	DTNB	EF-hand domain, type 1||-||Zinc finger, ZZ-type||EF-hand domain, type 2||EF-hand domain pair||Distrobrevin	1	1.07403e-35
LNC_004942	XLOC_084737	Novel lncRNA	Novel_lncRNA	ENST00000405222	ENSG00000138101	DTNB	EF-hand domain, type 1||-||Zinc finger, ZZ-type||EF-hand domain, type 2||EF-hand domain pair||Distrobrevin	1	1.07403e-35
LNC_001057	XLOC_014635	Novel lncRNA	Novel_lncRNA	ENST00000405222	ENSG00000138101	DTNB	EF-hand domain, type 1||-||Zinc finger, ZZ-type||EF-hand domain, type 2||EF-hand domain pair||Distrobrevin	1	1.07403e-35
LNC_004293	XLOC_074284	Novel lncRNA	Novel_lncRNA	ENST00000405222	ENSG00000138101	DTNB	EF-hand domain, type 1||-||Zinc finger, ZZ-type||EF-hand domain, type 2||EF-hand domain pair||Distrobrevin	1	1.07403e-35
LNC_009204	XLOC_174510	Novel lncRNA	Novel_lncRNA	ENST00000531433	ENSG00000140090	SLC24A4	Sodium/calcium exchanger membrane region||Sodium/potassium/calcium exchanger||Sodium/potassium/calcium exchanger 4	1	1.0635e-62
LNC_007030	XLOC_129021	Novel lncRNA	Novel_lncRNA	ENST00000553432	ENSG00000186469	GNG2	G-protein gamma-like domain superfamily||G-protein gamma-like domain||G-protein, gamma subunit||-	1	1.0635e-62
LNC_000541	XLOC_006391	Novel lncRNA	Novel_lncRNA	ENST00000505016	ENSG00000280987	MATR3	Matrin/U1-C, C2H2-type zinc finger||-||Matrin-3, RNA recognition motif 2||RNA-binding domain superfamily||Matrin-3, RNA recognition motif 1||RNA recognition motif domain||Matrin/U1-C-like, C2H2-type zinc finger	1	1.0635e-62
LNC_006667	XLOC_121256	Novel lncRNA	Novel_lncRNA	ENST00000619145	ENSG00000174669	SLC29A2	Nucleoside transporter ENT1/ENT2||-||Equilibrative nucleoside transporter||Equilibrative nucleoside transporter 2||MFS transporter superfamily	1	1.0635e-62
LNC_002560	XLOC_041795	Novel lncRNA	Novel_lncRNA	ENST00000531433	ENSG00000140090	SLC24A4	Sodium/calcium exchanger membrane region||Sodium/potassium/calcium exchanger||Sodium/potassium/calcium exchanger 4	1	6.6469e-64
LNC_002560	XLOC_041795	Novel lncRNA	Novel_lncRNA	ENST00000619145	ENSG00000174669	SLC29A2	Nucleoside transporter ENT1/ENT2||-||Equilibrative nucleoside transporter||Equilibrative nucleoside transporter 2||MFS transporter superfamily	1	6.6469e-64
LNC_008117	XLOC_152840	Novel lncRNA	Novel_lncRNA	ENST00000619145	ENSG00000174669	SLC29A2	Nucleoside transporter ENT1/ENT2||-||Equilibrative nucleoside transporter||Equilibrative nucleoside transporter 2||MFS transporter superfamily	1	6.6469e-64
LNC_002222	XLOC_035709	Novel lncRNA	Novel_lncRNA	ENST00000619145	ENSG00000174669	SLC29A2	Nucleoside transporter ENT1/ENT2||-||Equilibrative nucleoside transporter||Equilibrative nucleoside transporter 2||MFS transporter superfamily	1	6.6469e-64
LNC_007030	XLOC_129021	Novel lncRNA	Novel_lncRNA	ENST00000643934	ENSG00000094631	HDAC6	Histone deacetylase superfamily||Ureohydrolase domain superfamily||-||Histone deacetylase domain superfamily||Zinc finger, UBP-type||Zinc finger, RING/FYVE/PHD-type||Histone deacetylase domain	1	6.6469e-64
LNC_000541	XLOC_006391	Novel lncRNA	Novel_lncRNA	ENST00000425599	ENSG00000166405	RIC3	Resistance to inhibitors of cholinesterase protein 3, N-terminal||Resistance to inhibitors of cholinesterase protein 3||-	1	6.6469e-64
LNC_002351	XLOC_038397	Novel lncRNA	Novel_lncRNA	ENST00000531433	ENSG00000140090	SLC24A4	Sodium/calcium exchanger membrane region||Sodium/potassium/calcium exchanger||Sodium/potassium/calcium exchanger 4	1	6.6469e-64
LNC_002351	XLOC_038397	Novel lncRNA	Novel_lncRNA	ENST00000619145	ENSG00000174669	SLC29A2	Nucleoside transporter ENT1/ENT2||-||Equilibrative nucleoside transporter||Equilibrative nucleoside transporter 2||MFS transporter superfamily	1	6.6469e-64
LNC_002560	XLOC_041795	Novel lncRNA	Novel_lncRNA	ENST00000457098	ENSG00000115207	GTF3C2	WD40/YVTN repeat-like-containing domain superfamily||-||WD40-repeat-containing domain superfamily||WD40 repeat, conserved site||WD40-repeat-containing domain||WD40 repeat	1	0
LNC_002560	XLOC_041795	Novel lncRNA	Novel_lncRNA	ENST00000526693	ENSG00000177697	CD151	Tetraspanin, EC2 domain superfamily||-||Tetraspanin||Tetraspanin/Peripherin||Tetraspanin, conserved site	1	0
LNC_002560	XLOC_041795	Novel lncRNA	Novel_lncRNA	ENST00000543238	ENSG00000103227	LMF1	-||Lipase maturation factor	1	0
LNC_004343	XLOC_075357	Novel lncRNA	Novel_lncRNA	ENST00000531433	ENSG00000140090	SLC24A4	Sodium/calcium exchanger membrane region||Sodium/potassium/calcium exchanger||Sodium/potassium/calcium exchanger 4	1	0
LNC_004343	XLOC_075357	Novel lncRNA	Novel_lncRNA	ENST00000457098	ENSG00000115207	GTF3C2	WD40/YVTN repeat-like-containing domain superfamily||-||WD40-repeat-containing domain superfamily||WD40 repeat, conserved site||WD40-repeat-containing domain||WD40 repeat	1	0
LNC_004343	XLOC_075357	Novel lncRNA	Novel_lncRNA	ENST00000526693	ENSG00000177697	CD151	Tetraspanin, EC2 domain superfamily||-||Tetraspanin||Tetraspanin/Peripherin||Tetraspanin, conserved site	1	0
LNC_004343	XLOC_075357	Novel lncRNA	Novel_lncRNA	ENST00000543238	ENSG00000103227	LMF1	-||Lipase maturation factor	1	0
LNC_004343	XLOC_075357	Novel lncRNA	Novel_lncRNA	ENST00000619145	ENSG00000174669	SLC29A2	Nucleoside transporter ENT1/ENT2||-||Equilibrative nucleoside transporter||Equilibrative nucleoside transporter 2||MFS transporter superfamily	1	0
LNC_009204	XLOC_174510	Novel lncRNA	Novel_lncRNA	ENST00000457098	ENSG00000115207	GTF3C2	WD40/YVTN repeat-like-containing domain superfamily||-||WD40-repeat-containing domain superfamily||WD40 repeat, conserved site||WD40-repeat-containing domain||WD40 repeat	1	0
LNC_009204	XLOC_174510	Novel lncRNA	Novel_lncRNA	ENST00000526693	ENSG00000177697	CD151	Tetraspanin, EC2 domain superfamily||-||Tetraspanin||Tetraspanin/Peripherin||Tetraspanin, conserved site	1	0
LNC_009204	XLOC_174510	Novel lncRNA	Novel_lncRNA	ENST00000543238	ENSG00000103227	LMF1	-||Lipase maturation factor	1	0
LNC_009204	XLOC_174510	Novel lncRNA	Novel_lncRNA	ENST00000619145	ENSG00000174669	SLC29A2	Nucleoside transporter ENT1/ENT2||-||Equilibrative nucleoside transporter||Equilibrative nucleoside transporter 2||MFS transporter superfamily	1	0
LNC_001057	XLOC_014635	Novel lncRNA	Novel_lncRNA	ENST00000531433	ENSG00000140090	SLC24A4	Sodium/calcium exchanger membrane region||Sodium/potassium/calcium exchanger||Sodium/potassium/calcium exchanger 4	1	0
LNC_001057	XLOC_014635	Novel lncRNA	Novel_lncRNA	ENST00000457098	ENSG00000115207	GTF3C2	WD40/YVTN repeat-like-containing domain superfamily||-||WD40-repeat-containing domain superfamily||WD40 repeat, conserved site||WD40-repeat-containing domain||WD40 repeat	1	0
LNC_001057	XLOC_014635	Novel lncRNA	Novel_lncRNA	ENST00000526693	ENSG00000177697	CD151	Tetraspanin, EC2 domain superfamily||-||Tetraspanin||Tetraspanin/Peripherin||Tetraspanin, conserved site	1	0
LNC_001057	XLOC_014635	Novel lncRNA	Novel_lncRNA	ENST00000543238	ENSG00000103227	LMF1	-||Lipase maturation factor	1	0
LNC_001057	XLOC_014635	Novel lncRNA	Novel_lncRNA	ENST00000619145	ENSG00000174669	SLC29A2	Nucleoside transporter ENT1/ENT2||-||Equilibrative nucleoside transporter||Equilibrative nucleoside transporter 2||MFS transporter superfamily	1	0
LNC_008117	XLOC_152840	Novel lncRNA	Novel_lncRNA	ENST00000531433	ENSG00000140090	SLC24A4	Sodium/calcium exchanger membrane region||Sodium/potassium/calcium exchanger||Sodium/potassium/calcium exchanger 4	1	0
LNC_008117	XLOC_152840	Novel lncRNA	Novel_lncRNA	ENST00000457098	ENSG00000115207	GTF3C2	WD40/YVTN repeat-like-containing domain superfamily||-||WD40-repeat-containing domain superfamily||WD40 repeat, conserved site||WD40-repeat-containing domain||WD40 repeat	1	0
LNC_008117	XLOC_152840	Novel lncRNA	Novel_lncRNA	ENST00000526693	ENSG00000177697	CD151	Tetraspanin, EC2 domain superfamily||-||Tetraspanin||Tetraspanin/Peripherin||Tetraspanin, conserved site	1	0
LNC_008117	XLOC_152840	Novel lncRNA	Novel_lncRNA	ENST00000543238	ENSG00000103227	LMF1	-||Lipase maturation factor	1	0
LNC_002222	XLOC_035709	Novel lncRNA	Novel_lncRNA	ENST00000531433	ENSG00000140090	SLC24A4	Sodium/calcium exchanger membrane region||Sodium/potassium/calcium exchanger||Sodium/potassium/calcium exchanger 4	1	0
LNC_002222	XLOC_035709	Novel lncRNA	Novel_lncRNA	ENST00000457098	ENSG00000115207	GTF3C2	WD40/YVTN repeat-like-containing domain superfamily||-||WD40-repeat-containing domain superfamily||WD40 repeat, conserved site||WD40-repeat-containing domain||WD40 repeat	1	0
LNC_002222	XLOC_035709	Novel lncRNA	Novel_lncRNA	ENST00000526693	ENSG00000177697	CD151	Tetraspanin, EC2 domain superfamily||-||Tetraspanin||Tetraspanin/Peripherin||Tetraspanin, conserved site	1	0
LNC_002222	XLOC_035709	Novel lncRNA	Novel_lncRNA	ENST00000543238	ENSG00000103227	LMF1	-||Lipase maturation factor	1	0
LNC_007030	XLOC_129021	Novel lncRNA	Novel_lncRNA	ENST00000447804	ENSG00000115998	C2orf42	-||Putative treble-clef, zinc-finger domain||Uncharacterised protein C2orf42	1	0
LNC_008101	XLOC_152373	Novel lncRNA	Novel_lncRNA	ENST00000553432	ENSG00000186469	GNG2	G-protein gamma-like domain superfamily||G-protein gamma-like domain||G-protein, gamma subunit||-	1	0
LNC_008101	XLOC_152373	Novel lncRNA	Novel_lncRNA	ENST00000643934	ENSG00000094631	HDAC6	Histone deacetylase superfamily||Ureohydrolase domain superfamily||-||Histone deacetylase domain superfamily||Zinc finger, UBP-type||Zinc finger, RING/FYVE/PHD-type||Histone deacetylase domain	1	0
LNC_008101	XLOC_152373	Novel lncRNA	Novel_lncRNA	ENST00000447804	ENSG00000115998	C2orf42	-||Putative treble-clef, zinc-finger domain||Uncharacterised protein C2orf42	1	0
LNC_000541	XLOC_006391	Novel lncRNA	Novel_lncRNA	ENST00000530225	ENSG00000140988	RPS2	Ribosomal protein S5, C-terminal||Ribosomal protein S5, N-terminal, conserved site||Ribosomal protein S5, N-terminal||Ribosomal protein S5||Ribosomal protein S5, eukaryotic/archaeal||-||Ribosomal protein S5 domain 2-type fold, subgroup||Ribosomal protein S5 domain 2-type fold	1	0
LNC_000541	XLOC_006391	Novel lncRNA	Novel_lncRNA	ENST00000527302	ENSG00000140988	RPS2	Ribosomal protein S5, C-terminal||Ribosomal protein S5, N-terminal, conserved site||Ribosomal protein S5, N-terminal||Ribosomal protein S5||Ribosomal protein S5, eukaryotic/archaeal||-||Ribosomal protein S5 domain 2-type fold, subgroup||Ribosomal protein S5 domain 2-type fold	1	0
LNC_000541	XLOC_006391	Novel lncRNA	Novel_lncRNA	ENST00000335356	ENSG00000108262	GIT1	Ankyrin repeat||ARF GTPase-activating protein GIT1, C-terminal||Ankyrin repeat-containing domain||Ankyrin repeat-containing domain superfamily||ARFGAP/RecO-like zinc finger||Arf GTPase activating protein||-||Arf GTPase-activating protein GIT1/2, coiled-coil domain||GIT, Spa2 homology (SHD) domain	1	0
LNC_000541	XLOC_006391	Novel lncRNA	Novel_lncRNA	ENST00000424999	ENSG00000143398	PIP5K1A	-||Phosphatidylinositol-4-phosphate 5-kinase, N-terminal||Phosphatidylinositol-4-phosphate 5-kinase||Phosphatidylinositol-4-phosphate 5-kinase, C-terminal||Phosphatidylinositol-4-phosphate 5-kinase, core	1	0
LNC_000541	XLOC_006391	Novel lncRNA	Novel_lncRNA	ENST00000593337	ENSG00000126456	IRF3	SMAD-like domain superfamily||Interferon regulatory factor-3||SMAD/FHA domain superfamily||Winged helix DNA-binding domain superfamily||Winged helix-like DNA-binding domain superfamily||Interferon regulatory factor DNA-binding domain||Interferon regulatory factor, conserved site||-	1	0
LNC_000635	XLOC_008370	Novel lncRNA	Novel_lncRNA	ENST00000531433	ENSG00000140090	SLC24A4	Sodium/calcium exchanger membrane region||Sodium/potassium/calcium exchanger||Sodium/potassium/calcium exchanger 4	1	0
LNC_000635	XLOC_008370	Novel lncRNA	Novel_lncRNA	ENST00000457098	ENSG00000115207	GTF3C2	WD40/YVTN repeat-like-containing domain superfamily||-||WD40-repeat-containing domain superfamily||WD40 repeat, conserved site||WD40-repeat-containing domain||WD40 repeat	1	0
LNC_000635	XLOC_008370	Novel lncRNA	Novel_lncRNA	ENST00000526693	ENSG00000177697	CD151	Tetraspanin, EC2 domain superfamily||-||Tetraspanin||Tetraspanin/Peripherin||Tetraspanin, conserved site	1	0
LNC_000635	XLOC_008370	Novel lncRNA	Novel_lncRNA	ENST00000543238	ENSG00000103227	LMF1	-||Lipase maturation factor	1	0
LNC_000635	XLOC_008370	Novel lncRNA	Novel_lncRNA	ENST00000619145	ENSG00000174669	SLC29A2	Nucleoside transporter ENT1/ENT2||-||Equilibrative nucleoside transporter||Equilibrative nucleoside transporter 2||MFS transporter superfamily	1	0
LNC_004033	XLOC_069285	Novel lncRNA	Novel_lncRNA	ENST00000553432	ENSG00000186469	GNG2	G-protein gamma-like domain superfamily||G-protein gamma-like domain||G-protein, gamma subunit||-	1	0
LNC_004033	XLOC_069285	Novel lncRNA	Novel_lncRNA	ENST00000643934	ENSG00000094631	HDAC6	Histone deacetylase superfamily||Ureohydrolase domain superfamily||-||Histone deacetylase domain superfamily||Zinc finger, UBP-type||Zinc finger, RING/FYVE/PHD-type||Histone deacetylase domain	1	0
LNC_004033	XLOC_069285	Novel lncRNA	Novel_lncRNA	ENST00000447804	ENSG00000115998	C2orf42	-||Putative treble-clef, zinc-finger domain||Uncharacterised protein C2orf42	1	0
LNC_006101	XLOC_109574	Novel lncRNA	Novel_lncRNA	ENST00000531433	ENSG00000140090	SLC24A4	Sodium/calcium exchanger membrane region||Sodium/potassium/calcium exchanger||Sodium/potassium/calcium exchanger 4	1	0
LNC_006101	XLOC_109574	Novel lncRNA	Novel_lncRNA	ENST00000457098	ENSG00000115207	GTF3C2	WD40/YVTN repeat-like-containing domain superfamily||-||WD40-repeat-containing domain superfamily||WD40 repeat, conserved site||WD40-repeat-containing domain||WD40 repeat	1	0
LNC_006101	XLOC_109574	Novel lncRNA	Novel_lncRNA	ENST00000526693	ENSG00000177697	CD151	Tetraspanin, EC2 domain superfamily||-||Tetraspanin||Tetraspanin/Peripherin||Tetraspanin, conserved site	1	0
LNC_006101	XLOC_109574	Novel lncRNA	Novel_lncRNA	ENST00000543238	ENSG00000103227	LMF1	-||Lipase maturation factor	1	0
LNC_006101	XLOC_109574	Novel lncRNA	Novel_lncRNA	ENST00000619145	ENSG00000174669	SLC29A2	Nucleoside transporter ENT1/ENT2||-||Equilibrative nucleoside transporter||Equilibrative nucleoside transporter 2||MFS transporter superfamily	1	0
LNC_010284	XLOC_203033	Novel lncRNA	Novel_lncRNA	ENST00000553432	ENSG00000186469	GNG2	G-protein gamma-like domain superfamily||G-protein gamma-like domain||G-protein, gamma subunit||-	1	0
LNC_010284	XLOC_203033	Novel lncRNA	Novel_lncRNA	ENST00000643934	ENSG00000094631	HDAC6	Histone deacetylase superfamily||Ureohydrolase domain superfamily||-||Histone deacetylase domain superfamily||Zinc finger, UBP-type||Zinc finger, RING/FYVE/PHD-type||Histone deacetylase domain	1	0
LNC_010284	XLOC_203033	Novel lncRNA	Novel_lncRNA	ENST00000447804	ENSG00000115998	C2orf42	-||Putative treble-clef, zinc-finger domain||Uncharacterised protein C2orf42	1	0
LNC_006667	XLOC_121256	Novel lncRNA	Novel_lncRNA	ENST00000531433	ENSG00000140090	SLC24A4	Sodium/calcium exchanger membrane region||Sodium/potassium/calcium exchanger||Sodium/potassium/calcium exchanger 4	1	0
LNC_006667	XLOC_121256	Novel lncRNA	Novel_lncRNA	ENST00000457098	ENSG00000115207	GTF3C2	WD40/YVTN repeat-like-containing domain superfamily||-||WD40-repeat-containing domain superfamily||WD40 repeat, conserved site||WD40-repeat-containing domain||WD40 repeat	1	0
LNC_006667	XLOC_121256	Novel lncRNA	Novel_lncRNA	ENST00000526693	ENSG00000177697	CD151	Tetraspanin, EC2 domain superfamily||-||Tetraspanin||Tetraspanin/Peripherin||Tetraspanin, conserved site	1	0
LNC_006667	XLOC_121256	Novel lncRNA	Novel_lncRNA	ENST00000543238	ENSG00000103227	LMF1	-||Lipase maturation factor	1	0
LNC_004293	XLOC_074284	Novel lncRNA	Novel_lncRNA	ENST00000531433	ENSG00000140090	SLC24A4	Sodium/calcium exchanger membrane region||Sodium/potassium/calcium exchanger||Sodium/potassium/calcium exchanger 4	1	0
LNC_004293	XLOC_074284	Novel lncRNA	Novel_lncRNA	ENST00000457098	ENSG00000115207	GTF3C2	WD40/YVTN repeat-like-containing domain superfamily||-||WD40-repeat-containing domain superfamily||WD40 repeat, conserved site||WD40-repeat-containing domain||WD40 repeat	1	0
LNC_004293	XLOC_074284	Novel lncRNA	Novel_lncRNA	ENST00000526693	ENSG00000177697	CD151	Tetraspanin, EC2 domain superfamily||-||Tetraspanin||Tetraspanin/Peripherin||Tetraspanin, conserved site	1	0
LNC_004293	XLOC_074284	Novel lncRNA	Novel_lncRNA	ENST00000543238	ENSG00000103227	LMF1	-||Lipase maturation factor	1	0
LNC_004293	XLOC_074284	Novel lncRNA	Novel_lncRNA	ENST00000619145	ENSG00000174669	SLC29A2	Nucleoside transporter ENT1/ENT2||-||Equilibrative nucleoside transporter||Equilibrative nucleoside transporter 2||MFS transporter superfamily	1	0
LNC_004559	XLOC_079059	Novel lncRNA	Novel_lncRNA	ENST00000531433	ENSG00000140090	SLC24A4	Sodium/calcium exchanger membrane region||Sodium/potassium/calcium exchanger||Sodium/potassium/calcium exchanger 4	1	0
LNC_004559	XLOC_079059	Novel lncRNA	Novel_lncRNA	ENST00000457098	ENSG00000115207	GTF3C2	WD40/YVTN repeat-like-containing domain superfamily||-||WD40-repeat-containing domain superfamily||WD40 repeat, conserved site||WD40-repeat-containing domain||WD40 repeat	1	0
LNC_004559	XLOC_079059	Novel lncRNA	Novel_lncRNA	ENST00000526693	ENSG00000177697	CD151	Tetraspanin, EC2 domain superfamily||-||Tetraspanin||Tetraspanin/Peripherin||Tetraspanin, conserved site	1	0
LNC_004559	XLOC_079059	Novel lncRNA	Novel_lncRNA	ENST00000543238	ENSG00000103227	LMF1	-||Lipase maturation factor	1	0
LNC_004559	XLOC_079059	Novel lncRNA	Novel_lncRNA	ENST00000619145	ENSG00000174669	SLC29A2	Nucleoside transporter ENT1/ENT2||-||Equilibrative nucleoside transporter||Equilibrative nucleoside transporter 2||MFS transporter superfamily	1	0
LNC_002005	XLOC_031441	Novel lncRNA	Novel_lncRNA	ENST00000553432	ENSG00000186469	GNG2	G-protein gamma-like domain superfamily||G-protein gamma-like domain||G-protein, gamma subunit||-	1	0
LNC_002005	XLOC_031441	Novel lncRNA	Novel_lncRNA	ENST00000643934	ENSG00000094631	HDAC6	Histone deacetylase superfamily||Ureohydrolase domain superfamily||-||Histone deacetylase domain superfamily||Zinc finger, UBP-type||Zinc finger, RING/FYVE/PHD-type||Histone deacetylase domain	1	0
LNC_002005	XLOC_031441	Novel lncRNA	Novel_lncRNA	ENST00000447804	ENSG00000115998	C2orf42	-||Putative treble-clef, zinc-finger domain||Uncharacterised protein C2orf42	1	0
LNC_004670	XLOC_082024	Novel lncRNA	Novel_lncRNA	ENST00000553432	ENSG00000186469	GNG2	G-protein gamma-like domain superfamily||G-protein gamma-like domain||G-protein, gamma subunit||-	1	0
LNC_004670	XLOC_082024	Novel lncRNA	Novel_lncRNA	ENST00000643934	ENSG00000094631	HDAC6	Histone deacetylase superfamily||Ureohydrolase domain superfamily||-||Histone deacetylase domain superfamily||Zinc finger, UBP-type||Zinc finger, RING/FYVE/PHD-type||Histone deacetylase domain	1	0
LNC_004670	XLOC_082024	Novel lncRNA	Novel_lncRNA	ENST00000447804	ENSG00000115998	C2orf42	-||Putative treble-clef, zinc-finger domain||Uncharacterised protein C2orf42	1	0
LNC_004800	XLOC_083096	Novel lncRNA	Novel_lncRNA	ENST00000425599	ENSG00000166405	RIC3	Resistance to inhibitors of cholinesterase protein 3, N-terminal||Resistance to inhibitors of cholinesterase protein 3||-	1	0
LNC_004800	XLOC_083096	Novel lncRNA	Novel_lncRNA	ENST00000530225	ENSG00000140988	RPS2	Ribosomal protein S5, C-terminal||Ribosomal protein S5, N-terminal, conserved site||Ribosomal protein S5, N-terminal||Ribosomal protein S5||Ribosomal protein S5, eukaryotic/archaeal||-||Ribosomal protein S5 domain 2-type fold, subgroup||Ribosomal protein S5 domain 2-type fold	1	0
LNC_004800	XLOC_083096	Novel lncRNA	Novel_lncRNA	ENST00000505016	ENSG00000280987	MATR3	Matrin/U1-C, C2H2-type zinc finger||-||Matrin-3, RNA recognition motif 2||RNA-binding domain superfamily||Matrin-3, RNA recognition motif 1||RNA recognition motif domain||Matrin/U1-C-like, C2H2-type zinc finger	1	0
LNC_004800	XLOC_083096	Novel lncRNA	Novel_lncRNA	ENST00000527302	ENSG00000140988	RPS2	Ribosomal protein S5, C-terminal||Ribosomal protein S5, N-terminal, conserved site||Ribosomal protein S5, N-terminal||Ribosomal protein S5||Ribosomal protein S5, eukaryotic/archaeal||-||Ribosomal protein S5 domain 2-type fold, subgroup||Ribosomal protein S5 domain 2-type fold	1	0
LNC_004800	XLOC_083096	Novel lncRNA	Novel_lncRNA	ENST00000335356	ENSG00000108262	GIT1	Ankyrin repeat||ARF GTPase-activating protein GIT1, C-terminal||Ankyrin repeat-containing domain||Ankyrin repeat-containing domain superfamily||ARFGAP/RecO-like zinc finger||Arf GTPase activating protein||-||Arf GTPase-activating protein GIT1/2, coiled-coil domain||GIT, Spa2 homology (SHD) domain	1	0
LNC_004800	XLOC_083096	Novel lncRNA	Novel_lncRNA	ENST00000424999	ENSG00000143398	PIP5K1A	-||Phosphatidylinositol-4-phosphate 5-kinase, N-terminal||Phosphatidylinositol-4-phosphate 5-kinase||Phosphatidylinositol-4-phosphate 5-kinase, C-terminal||Phosphatidylinositol-4-phosphate 5-kinase, core	1	0
LNC_004800	XLOC_083096	Novel lncRNA	Novel_lncRNA	ENST00000593337	ENSG00000126456	IRF3	SMAD-like domain superfamily||Interferon regulatory factor-3||SMAD/FHA domain superfamily||Winged helix DNA-binding domain superfamily||Winged helix-like DNA-binding domain superfamily||Interferon regulatory factor DNA-binding domain||Interferon regulatory factor, conserved site||-	1	0
ENST00000432070.2	ENSG00000230091.6	TMEM254-AS1	Annotated_lncRNA	ENST00000357364	ENSG00000185811	IKZF1	Zinc finger C2H2-type||-||Zinc finger C2H2 superfamily||At2g23090-like||Zinc finger, RING/FYVE/PHD-type	1	0
ENST00000432070.2	ENSG00000230091.6	TMEM254-AS1	Annotated_lncRNA	ENST00000642405	ENSG00000094631	HDAC6	Histone deacetylase superfamily||Ureohydrolase domain superfamily||-||Histone deacetylase domain superfamily||Zinc finger, UBP-type||Zinc finger, RING/FYVE/PHD-type||Histone deacetylase domain	1	0
ENST00000432070.2	ENSG00000230091.6	TMEM254-AS1	Annotated_lncRNA	ENST00000589576	ENSG00000168259	DNAJC7	-||Tetratricopeptide repeat-containing domain||Tetratricopeptide-like helical domain superfamily||DnaJ domain||Tetratricopeptide repeat 2||DnaJ domain superfamily||Tetratricopeptide repeat	1	0
ENST00000432070.2	ENSG00000230091.6	TMEM254-AS1	Annotated_lncRNA	ENST00000569723	ENSG00000128989	ARPP19	Endosulphine	1	0
ENST00000432070.2	ENSG00000230091.6	TMEM254-AS1	Annotated_lncRNA	ENST00000425905	ENSG00000258366	RTEL1	-||Helicase superfamily 1/2, ATP-binding domain, DinG/Rad3-type||P-loop containing nucleoside triphosphate hydrolase||DEAD2||ATP-dependent helicase, C-terminal||Helicase/UvrB, N-terminal||DNA helicase (DNA repair), Rad3 type||Regulator of telomere elongation helicase 1||Helicase-like, DEXD box c2 type	1	0
ENST00000432070.2	ENSG00000230091.6	TMEM254-AS1	Annotated_lncRNA	ENST00000372352	ENSG00000130713	EXOSC2	K Homology domain, type 1||Nucleic acid-binding, OB-fold||K Homology domain, type 1 superfamily||Exosome complex RNA-binding protein 1/RRP40/RRP4||Exosome complex component, N-terminal domain	1	0
LNC_002351	XLOC_038397	Novel lncRNA	Novel_lncRNA	ENST00000457098	ENSG00000115207	GTF3C2	WD40/YVTN repeat-like-containing domain superfamily||-||WD40-repeat-containing domain superfamily||WD40 repeat, conserved site||WD40-repeat-containing domain||WD40 repeat	1	0
LNC_002351	XLOC_038397	Novel lncRNA	Novel_lncRNA	ENST00000526693	ENSG00000177697	CD151	Tetraspanin, EC2 domain superfamily||-||Tetraspanin||Tetraspanin/Peripherin||Tetraspanin, conserved site	1	0
LNC_002351	XLOC_038397	Novel lncRNA	Novel_lncRNA	ENST00000543238	ENSG00000103227	LMF1	-||Lipase maturation factor	1	0
LNC_008227	XLOC_155653	Novel lncRNA	Novel_lncRNA	ENST00000553432	ENSG00000186469	GNG2	G-protein gamma-like domain superfamily||G-protein gamma-like domain||G-protein, gamma subunit||-	1	0
LNC_008227	XLOC_155653	Novel lncRNA	Novel_lncRNA	ENST00000643934	ENSG00000094631	HDAC6	Histone deacetylase superfamily||Ureohydrolase domain superfamily||-||Histone deacetylase domain superfamily||Zinc finger, UBP-type||Zinc finger, RING/FYVE/PHD-type||Histone deacetylase domain	1	0
LNC_008227	XLOC_155653	Novel lncRNA	Novel_lncRNA	ENST00000447804	ENSG00000115998	C2orf42	-||Putative treble-clef, zinc-finger domain||Uncharacterised protein C2orf42	1	0
LNC_004942	XLOC_084737	Novel lncRNA	Novel_lncRNA	ENST00000531433	ENSG00000140090	SLC24A4	Sodium/calcium exchanger membrane region||Sodium/potassium/calcium exchanger||Sodium/potassium/calcium exchanger 4	1	0
LNC_004942	XLOC_084737	Novel lncRNA	Novel_lncRNA	ENST00000457098	ENSG00000115207	GTF3C2	WD40/YVTN repeat-like-containing domain superfamily||-||WD40-repeat-containing domain superfamily||WD40 repeat, conserved site||WD40-repeat-containing domain||WD40 repeat	1	0
LNC_004942	XLOC_084737	Novel lncRNA	Novel_lncRNA	ENST00000526693	ENSG00000177697	CD151	Tetraspanin, EC2 domain superfamily||-||Tetraspanin||Tetraspanin/Peripherin||Tetraspanin, conserved site	1	0
LNC_004942	XLOC_084737	Novel lncRNA	Novel_lncRNA	ENST00000543238	ENSG00000103227	LMF1	-||Lipase maturation factor	1	0
LNC_004942	XLOC_084737	Novel lncRNA	Novel_lncRNA	ENST00000619145	ENSG00000174669	SLC29A2	Nucleoside transporter ENT1/ENT2||-||Equilibrative nucleoside transporter||Equilibrative nucleoside transporter 2||MFS transporter superfamily	1	0
