# Supplementary material for: RNA sequencing of CD4 T-cells reveals the relationships between lncRNA-mRNA co-expression in elite controller vs. HIV-positive infected patients
Source: PeerJ. 2020 Apr 21;8:e8911. doi: 10.7717/peerj.8911 (PMC7182024; doi:10.7717/peerj.8911)
Supplement: Supplemental Information 1 [file peerj-08-8911-s012.xlsx]

## Sheet: Sheet1
Number		Sex	Date of birth	Age(Y)	Education level	Nationality	Native place	HIV diagosed time(Y)	Diagosed age(Y)	Infected duration time(Y)	Route of infection	Treatment initiation time(Y)	Treatment duration time(Y)	Medicine one	Medicine two	Medicine three	Treatment plan change	Viral load (2016-7)	Viral load (2016-12)	Viral load (2017-7)	Viral load (2017-12)	Viral load (2018-7)	Viral load (2018-12)
1		Male	1976-06-14	43.2083	Middle School	Han	other	2005-11-09	29	13.8056	Heterosexual	2013-01-01	6.66111	TDF	3TC	EFV		91.5971	1703.65	692	64.4	590	<20
2		Male	1976-01-11	43.6333	Pupil	Han	Zhejiang	2000-07-26	24	19.0917	Heterosexual	2016-02-22	3.51944	TDF	3TC	EFV		835.399	903.441	45.6
3		Male	1977-02-20	42.525	Pupil	Han	other	2007-05-02	30	12.325	Heterosexual	2017.03.11-05		TDF	3TC	EFV		191125	19975.8		281	697	<20
4		Male	1975-05-01	44.3278	Pupil	Han	other	2007-09-03	32	11.9889	Heterosexual	2014-08-01	5.07778	AZT	3TC	EFV			1403.42	<20	TND	TND	TND
5		Male	1982-07-31	37.0806	Middle School	other	other	2008-12-25	26	10.6778	Heterosexual	2014-01-10	5.63611	AZT	3TC	EFV		12.3994	ND	TND	262	40.6	25.8
6		Male	1976-10-05	42.9	Middle School	Han	other	2009-10-10	33	9.88611	Heterosexual	2014-06-01	5.24444	TDF	3TC	EFV		444.143	ND	TND	TND	99.1	TND
7		Male	1968-07-23	51.1	Illiteracy	other	other	2009-10-21	41	9.85556	Homosexual	2013-07-01	6.16111	TDF	3TC	EFV			1863.03		TND	TND
8		Male	1970-12-10	48.7194	Pupil	Han	Zhejiang	2007-03-12	36	12.4639	Heterosexual	2013-06-01	6.24444	AZT	3TC	EFV			506.101	<40	36.6	901	TND
9		Male	1972-05-12	47.2972	Illiteracy	Han	other	2010-03-28	37	9.41944	Heterosexual	2010-05-01	9.32778	TDF	3TC	LPV/R		6804.25	394.139	TND	<20	455
10		Male	1979-11-20	39.775	High School	Han	other	2005-03-10	25	14.4694	Heterosexual	2011-11-01	7.82778	AZT	3TC	NVP		807.035	2606.12	41	<20	989	75.1
11		Male	1970-03-03	49.4889	High School	Han	Zhejiang	2011-07-01	41	8.16111	Heterosexual	2013-06-01	6.24444	AZT	3TC	NVP		13003.9	90902.1	38700
12		Male	1985-12-31	33.6639	Pupil	other	other	2011-05-25	25	8.26111	Heterosexual	2012-03-01	7.49444	AZT	3TC	NVP		519.167	2706.85		197.78	<20	<20
13		Male	1983-12-24	35.6806	Illiteracy	other	other	2010-12-09	26	8.72222	Homosexual	2017-11-27	1.75556	TDF	3TC	EFV		86894.5	97833.7	54000	1770	81.8	<20
14		Male	1974-03-21	45.4389	Middle School	Han	other	2010-12-15	36	8.70556	Heterosexual	2014-01-01	5.66111	TDF	3TC	NVP		343.966	ND		TND	330	TND
15		Male	1985-07-04	34.1528	Middle School	Han	other	2003-05-26	17	16.2583	Homosexual	Untreated						64113.1	2596.59
16		Male	1977-11-17	41.7833	Middle School	Han	Zhejiang	2010-09-20	32	8.94167	Heterosexual	2013-07-01	6.16111	AZT	3TC	NVP			840.561		22.7	170	TND
17		Male	1976-02-02	43.575	Pupil	other	other	2011-09-22	35	7.93611	IDU	Untreated						18690.3	569.417	85.476	800.25	356	1680
18		Male	1986-10-20	32.8583	Pupil	Han	other	2008-09-11	21	10.9667	Heterosexual	2014-11-01	4.82778	AZT	3TC	EFV			ND		TND	<20	TND
19		Male	1989-05-04	30.3194	Middle School	Han	other	2010-06-13	21	9.21111	Homosexual	2013-12-01	5.74444	TDF	3TC	EFV			7.58848	<40	TND	TND	TND
20		Male	1973-11-17	45.7833	Pupil	other	other	2012-03-26	38	7.425	Heterosexual	Untreated						55347.2	78181	11546.4	8090	13100	22900
21		Male	1969-10-11	49.8833	Pupil	Han	other	2011-08-01	41	8.07778	IDU	2011-01-01	8.66111	AZT	3TC	NVP		75510.6
22		Male	1983-11-20	35.775	Pupil	other	other	2001-11-07	17	17.8111	IDU	2014-09-01	4.99444	AZT	3TC	EFV		1038.17	ND		TND	310	TND
23		Male	1988-06-26	31.175	Pupil	Han	other	2012-10-26	24	6.84167	Homosexual	2013-12-01	5.74444	AZT	3TC	EFV			669.553	<40	TND	42400	38600
24		Male	1990-08-07	29.0611	Middle School	Han	other	2012-11-15	22	6.78889	Heterosexual	2013-07-01	6.16111	AZT	3TC	NVP		557.142	69312.6	248	<24	80.7114	32.5
25		Male	1980-11-17	38.7833	Pupil	Han	other	2012-06-05	31	7.23333	IDU	2013-07-01	6.16111	AZT	3TC	EFV		531.66	ND		616	5800	5720
26		Male	1973-10-04	45.9028	Middle School	Han	Zhejiang	2009-06-27	35	10.1722	Heterosexual	2009-06-01	10.2444	AZT	3TC	EFV			2671.28		TND	<20	TND
27		Male	1982-10-27	36.8389	High School	other	other	2012-04-06	29	7.39722	IDU	2014-07-01	5.16111	TDF	3TC	EFV		266.915	ND		TND	<20	TND
28		Male	1967-10-01	51.9111	Middle School	Han	Zhejiang	2013-05-27	45	6.25556	Heterosexual	2013-11-14	5.79167	AZT	3TC	NVP						161	57400
29		Male	1964-09-30	54.9139	Pupil	Han	Zhejiang	2013-03-27	48	6.42222	Heterosexual	2014-08-26	5.00833	TDF	3TC	EFV			1944.08		20.1	TND	20.5
30		Male	1989-07-10	30.1361	Pupil	Han	other	2013-03-22	23	6.43611	Homosexual	2013-12-01	5.74444	AZT	3TC	EFV		510.344	929.161		TND	TND	TND
31	EC	Male	1980-03-17	39.45	Middle School	Han	other	2010-09-16	30	8.95278	Heterosexual	Untreated						58.6747	86.4933	80	TND	TND	TND
32		Male	1990-09-27	28.9222	Middle School	Han	Zhejiang	2012-12-03	22	6.73889	Homosexual	2016-06-29	3.16667	TDF	3TC	EFV		24.3267	1362.28		TND	27.7	TND
33		Male	1979-03-06	40.4806	Middle School	Han	other	2010-03-31	31	9.41389	Heterosexual	2014-01-01	5.66111	TDF	3TC	EFV			ND	TND	86.7		TND
34		Male	1974-12-23	44.6833	Pupil	other	other	2005-05-27	30	14.2556	Heterosexual	2015-01-01	4.66111	AZT	3TC	NVP		316.366	5928.16	TND	<20	TND	TND
35		Male	1989-08-08	30.0583	Middle School	Han	other	2014-08-06	24	5.06389	Heterosexual	2017-03-11	2.46667	TDF	3TC	EFV		29772.4	ND	383	TND		<20
36		Male	1971-01-17	48.6167	technical secondary school	Han	Zhejiang	2007-06-01	36	12.2444	Heterosexual	2012-09-01	6.99444	AZT	3TC	EFV		691.472	909.285		<20	77.6	92.4
37		Male	1981-02-28	38.4972	Middle School	Han	other	2010-04-21	29	9.35556	Heterosexual	2014-11-01	4.82778	AZT	3TC	EFV			ND		205	120	85.5
38		Male	1986-09-15	32.9556	Illiteracy	Han	other	2011-07-08	24	8.14167	Heterosexual	2018/2/1-2018/4/8		AZT	3TC	EFV	2018/4/8 stop treatment because of bone marrow suppression	56859	109191	17054.4	27600	39400	57100
39	NP	Male	1979-04-05	40.4	Illiteracy	other	other	2014-03-13	34	5.46111	IDU	Untreated						516.963	ND		TND	60.6	TND
40		Male	1975-10-15	43.8722	Illiteracy	other	other	2008-09-11	32	10.9667	IDU	2009-01-01	10.6611	AZT	3TC	LPV/R		1541.72	ND		45.1	110	TND
41		Male	1983-07-13	36.1278	Pupil	other	other	2014-12-28	31	4.66944	Heterosexual	2016-06-29	3.16667	TDF	3TC	EFV			ND		<20	112	<20
42		Male	1979-12-13	39.7111	High School	Han	Zhejiang	2014-12-30	35	4.66389	Heterosexual	2016-02-22	3.51944	AZT	3TC	EFV			ND		28.7	<20	54.9
43		Male	1971-10-15	47.8722	Pupil	Han	other	2014-10-10	42	4.88611	Heterosexual	2016-06-29	3.16667	TDF	3TC	EFV			ND		42.7	57.1	TND
44		Male	1972-03-31	47.4139	High School	Han	other	2008-07-03	36	11.1556	Homosexual	2008-01-01	11.6611	TDF	3TC	EFV		165.023	245.324		1050	761	1640
45		Male	1985-04-18	34.3639	Middle School	Han	other	2006-03-01	20	13.4944	Heterosexual	2016-06-29	3.16667	TDF	3TC	EFV			983.847			TND	TND
46		Male	1975-08-10	44.0528	Pupil	Han	Zhejiang	2005-05-21	29	14.2722	Heterosexual	2015-06-30	4.16389	AZT	3TC	NVP		6843.93	1091.1		TND	90498.9	175000
47		Male	1972-05-12	47.2972	Undergradute	Han	other	2015-07-10	43	4.13611	Homosexual	2016-12-13	2.71111	TDF	3TC	EFV		12710.8	77.1194		TND	140	61.7
48		Male	1985-06-02	34.2417	Middle School	Han	Zhejiang	2014-12-05	29	4.73333	Homosexual	2016-06-29	3.16667	TDF	3TC	EFV		911.662	ND		TND	<20	TND
49		Male	1972-07-03	47.1556	Middle School	Han	other	2010-03-07	37	9.47778	Heterosexual	2011-03-01	8.49444	TDF	3TC	EFV			595.696		TND	<20	TND
50		Male	1978-04-17	41.3667	Middle School	Han	Zhejiang	2014-05-25	36	5.26111	Homosexual	2015-11-05	3.81667	TDF	3TC	EFV		484.573	568.151		TND	36.8	TND
51		Male	1984-10-12	34.8806	Middle School	Han	other	2015-07-23	30	4.1	Heterosexual	2016-02-22	3.51944	TDF	3TC	EFV/NVP	2016/8/19 AZT+3TC+NVP换	745.477	ND		TND	38.9	166.1
52		Male	1990-02-09	29.5556	junior college	Han	Zhejiang	2014-12-18	24	4.69722	Homosexual	2016-02-22	3.51944	AZT	3TC	EFV		143.28	2165.74		<20	75.9	34
53		Male	1982-02-28	37.4972	Illiteracy	Han	other	2015-04-01	33	4.41111	Heterosexual	2015-11-25	3.76111	AZT/TDF	3TC	EFV/LPV/R	2016/3/1 change to TDF+3TC+LPV/R	424.482	4017.03	294	26.1	88.6	<22
54		Male	1977-03-30	42.4139	Pupil	Han	other	2015-07-30	38	4.08056	Heterosexual	2016-06-29	3.16667	TDF	3TC	EFV			741.768		25.9	<20	TND
55		Male	1985-10-02	33.9083	Middle School	Han	other	2015-08-20	29	4.025	IDU	2016-02-22	3.51944	AZT	3TC	EFV			ND		TND	<20	TND
56		Male	1988-02-21	31.5222	Undergradute	Han	Zhejiang	2015-03-19	27	4.44444	Homosexual	2016-06-29	3.16667	TDF	3TC	EFV		12091.9	307.053		<20	1130	<20
57		Male	1966-09-13	52.9611	Middle School	Han	Zhejiang	2015-03-26	48	4.425	IDU	2015-08-01	4.07778	TDF	3TC	EFV		1003.99	ND		72.1	98.4	22.8
58		Male	1969-10-26	49.8417	Middle School	Han	Zhejiang	2015-08-22	45	4.01944	Heterosexual	2016-06-29	3.16667	TDF	3TC	EFV			ND		TND	TND	TND
59		Male	1988-05-06	31.3139	junior college	Han	other	2015-09-22	27	3.93611	Homosexual	2017-03-11	2.46667	TDF	3TC	EFV		21342.2	ND		TND	20.7	TND
60		Male	1982-08-17	37.0333	Middle School	other	other	2004-09-16	22	14.9528	Heterosexual	2012-08-01	7.07778	/TDF	/3TC	/EFV	2014/2/1 change to TDF+3TC+EFV	24725.7	34292.4		13900	11152.1	15200
61		Male	1977-04-27	42.3389	Middle School	Han	Zhejiang	2014-11-01	37	4.82778	Homosexual	2017-03-11	2.46667	TDF	3TC	EFV		37414.1	2827.44	181	TND	<20	TND
62		Male	1983-02-08	36.5583	Pupil	Han	other	2006-06-01	23	13.2444	Heterosexual	2016-06-29	3.16667	TDF	3TC	EFV		598959	577656		149000
63		Male	1981-01-29	38.5833	Middle School	Han	other	2007-11-08	26	11.8083	Homosexual	2008-01-01	11.6611	Unknow			2012/7/1 change to TDF+3TC+NVP	96.2192	ND		186	TND	217
64		Male	1967-01-27	52.5889	Pupil	other	other	2012-02-27	45	7.50556	Heterosexual	2016-01-27	3.58889	TDF	3TC	EFV			33580.2	410	<20	66.2238	<20
65		Male	1970-02-28	49.4972	High School	Han	Zhejiang	2004-10-22	34	14.8528	IDU	2009-04-01	10.4111	AZT/TDF	3TC	EFV	2016/6/8 chage AZT to TDF	4949.97	18973.4	17400	20700	18000	37700
66		Male	1981-02-20	38.525	Illiteracy	other	other	2007-09-06	26	11.9806	IDU	2016-01-05	3.65	TDF	3TC	EFV		1238.73	ND		TND	192	<20
67		Male	1990-02-17	29.5333	Illiteracy	other	other	2013-07-10	23	6.13611	IDU	2016-6-29 to 7-12		TDF	3TC	EFV		4597.11	19222.6	1186	1390	<20	5120
68		Male	1985-08-24	34.0139	Pupil	Han	other	2010-10-24	25	8.84722	Heterosexual	2015-03-01	4.49444	TDF	3TC	EFV		2193.49	ND		<20	<20	205
69		Male	1988-12-21	30.6889	Middle School	other	other	2011-06-20	22	8.19167	Heterosexual	2017-03-11	2.46667	TDF	3TC	EFV		1.06685e+06	568340		71700	<20	369
70		Male	1983-06-11	36.2167	Pupil	Han	other	2013-01-25	29	6.59444	Heterosexual	2017-5-26 to 6-25		AZT	3TC	EFV		14730.9	1732		270	318	TND
71		Male	1977-05-23	42.2667	Pupil	Han	other	2014-06-17	37	5.2	Homosexual	2015-09-01	3.99444	AZT	3TC	EFV		222.356	458.654		25.9	TND	36.2
72		Male	1994-04-18	25.3639	technical secondary school	Han	other	2014-10-23	20	4.85	Homosexual	2017-03-24	2.43056	AZT	3TC	EFV		537.463	726.61		66.4	75.3	TND
73		Male	1984-08-28	35.0028	Middle School	Han	other	2012-08-14	27	7.04167	Homosexual			TDF	3TC	EFV			825.504		TND	<20	244
74	NP	Male	1977-11-15	41.7889	Pupil	other	other	2009-05-12	31	10.2972	Heterosexual	Untreated						2259.25	6112.11	6220	9660	6960	26200
75		Male	1982-07-29	37.0833	Undergradute	Han	Zhejiang	2014-03-25	31	5.42778	Heterosexual							1197.03	2355.76	304	91.9	82	23.5
76		Male	1987-01-11	32.6333	Middle School	Han	Zhejiang	2013-11-27	26	5.75556	Heterosexual	2017-03-11	2.46667	TDF	3TC	EFV		40172	476.502		73.6	<20	874
77		Male	1976-05-23	43.2667	High School	Han	Zhejiang	2010-08-17	34	9.03333	Homosexual	2015-05-01	4.32778	AZT	3TC	EFV			915.951		98	119	39.4
78		Male	1980-01-28	39.5861	Pupil	Han	other	2008-02-10	28	11.5528	IDU	2013-01-01	6.66111	TDF	3TC	EFV			1530.6		54.1	16430	146
79		Male	1966-08-12	53.0472	Middle School	Han	other	2016-01-11	49	3.63333	Heterosexual	2017-10-30	1.83056	TDF	3TC	EFV		11365.4	515.338		33.6	<20	637
80		Male	1971-05-26	48.2583	Middle School	other	other	2008-10-29	37	10.8333	Heterosexual	2014-07-01	5.16111	TDF	3TC	EFV		16376.6	718.262		TND	TND
81		Male	1988-02-22	31.5194	Pupil	other	other	2009-12-05	21	9.73333	IDU	2014-01-01	5.66111	AZT	3TC	EFV			876.672		TND	<20	TND
82		Male	1984-08-10	35.0528	Middle School	Han	other	2010-04-04	25	9.40278	Heterosexual	2011-12-01	7.74444	AZT	3TC	NVP		1159.09
83		Male	1976-03-10	43.4694	Middle School	Han	other	2010-04-08	34	9.39167	Heterosexual	2016-10-03	2.90556	TDF	3TC	EFV		685.349	1505.87
84		Male	1982-10-15	36.8722	Pupil	other	other	2006-07-12	23	13.1306	Heterosexual	2007-05-01	12.3278	TDF	3TC	LPV/R		1653.17	1176.18		<20	72.3	<20
85		Male	1974-06-22	45.1861	Middle School	Han	other	2009-08-12	35	10.0472	Heterosexual	2015-02-01	4.57778	AZT	3TC	EFV			697.747
86		Male	1987-08-17	32.0333	Middle School	Han	other	2010-09-20	23	8.94167	Heterosexual	2014-08-01	5.07778	AZT	3TC	EFV			10607
87		Male	1987-09-19	31.9444	technical secondary school	Han	Zhejiang	2011-04-28	23	8.33611	Heterosexual	2013-12-01	5.74444	AZT	3TC	EFV		3675.89	ND	TND	TND	TND
88		Male	1980-03-05	39.4833	Pupil	Han	other	2011-10-28	31	7.83611	Heterosexual	2015-01-12	4.63056	TDF	3TC	EFV			11844.9	209	90.8	213	<20
89		Male	1984-07-16	35.1194	Middle School	other	other	2011-07-28	27	8.08611	Heterosexual	2013-11-12	5.79722	AZT	3TC	EFV			729.741		TND	51.8	TND
90		Male	1970-08-30	48.9972	Pupil	Han	Zhejiang	2012-01-12	41	7.63056	Heterosexual	2013-11-12	5.79722	AZT	3TC	EFV			1866.15		TND	<20
91		Male	1979-07-30	40.0806	Middle School	Han	other	2012-01-05	32	7.65	Heterosexual	2016-02-22	3.51944	TDF	3TC	EFV			421.758
92		Male	1986-03-14	33.4583	High School	Han	other	2011-09-28	25	7.91944	Homosexual	2014-07-01	5.16111	TDF	3TC	EFV			171.835		<20	<20	21.3
93		Male	1981-04-15	38.3722	Middle School	Han	Zhejiang	2011-10-10	30	7.88611	Heterosexual	2014-07-31	5.08056	TDF	3TC	EFV		1043.6	ND
94		Male	1970-08-16	49.0361	Illiteracy	Han	other	2012-03-12	41	7.46389	Heterosexual	2014-07-01	5.16111	TDF	3TC	EFV			949.022		TND	96.6	28
95		Male	1970-02-26	49.5083	Pupil	Han	Zhejiang	2012-06-19	42	7.19444	Heterosexual	2013-09-15	5.95556	TDF	3TC	EFV		10392.4
96		Male	1977-05-07	42.3111	Illiteracy	Han	other	2008-11-14	31	10.7917	Heterosexual	2014-08-01	5.07778	TDF	3TC	EFV			2152.33		28.8	22	TND
97		Male	1972-05-13	47.2944	Middle School	Han	other	2012-12-06	40	6.73056	IDU	2011-06-01	8.24444	AZT	3TC	EFV			1100.63		TND	TND	TND
98		Male	1978-08-14	41.0417	Middle School	Han	other	2010-07-08	31	9.14167	Heterosexual	2011-11-01	7.82778	AZT	3TC	EFV		27829.7	35.568			47.2	184
99		Male	1992-03-12	27.4639	High School	Han	other	2013-09-03	21	5.98889	Homosexual	2014-01-01	5.66111	AZT	3TC	EFV			1531.24
100		Male	1972-07-26	47.0917	Pupil	Han	other	2013-09-12	41	5.96389	Heterosexual	2016-02-22	3.51944	AZT	3TC	NVP			14222.6	991	324	1570
101		Male	1964-03-19	55.4444	Pupil	Han	other	2008-03-31	44	11.4139	IDU	2012-11-01	6.82778	TDF	3TC	EFV			2771.92	TND	<22	<20	TND
102		Male	1981-01-03	38.6556	Illiteracy	other	other	2012-04-01	31	7.41111	IDU							42453.2
103		Male	1975-10-27	43.8389	Pupil	Han	other	2008-01-01	32.1778	10	IDU	2018-02-05	1.56667	3TC	TDF	EFV					54500	<20	TND
104		Male	1957-01-15	62.6222		Han	other	2014-01-01	56.9611	4	Heterosexual										76200
105		Male	1982-03-05	37.4833	Pupil	Han	other	2007-01-01	24.8222	11	IDU	2017-09-12	1.96389	TDF	3TC	NVP					190	8180	221000
106		Male	1987-09-27	31.9222		other	other	2010-01-01	22.2611	8	IDU	2017-12-01	1.74444	3TC	TDF	EFV					846	146.312	TND
107		Male	1995-08-09	24.0556		other	other	2016-01-01	20.3944	2	Heterosexual										44300	17000	107000
901		Male	1969-12-11	49.7167	Pupil	Han	Zhejiang	2016-08-12	46	3.04722	Heterosexual							9646.12	71916.2	82900	61800	65.6	TND
902		Male	1970-12-13	48.7111	Pupil	Han	Zhejiang	2007-07-13	37	12.1278	IDU	2009-07-08	10.1417	TDF	3TC	LPV			1700.43		TND	907
903		Male	1988-06-09	31.2222	Middle School	Han	Zhejiang	2008-09-25	20	10.9278	Heterosexual	2015-12-01	3.74444	TDF	3TC	LPV/RTV			ND		<20	29.5	24.2
904		Male	1978-05-06	41.3139	Pupil	other	other	2016-06-21	38.125	3.18889	IDU	2016-11-08	2.94722	TDF	3TC	EFV	2016/12/30 change EFV to NVP
905		Male	1988-03-14	31.4583	Pupil	other	other	2016-06-16	28.2556	3.20278	IDU	2016-09-18	2.94722	TDF	3TC	EFV	2016/12/12 stop
906		Male	1976-11-15	42.7889	Pupil	Han	other	2011-12-08	35	7.725	Heterosexual		119.664	TDF	3TC	EFV		87324	108242		119000
907		Male	1987-01-18	32.6139	Pupil	Han	other	2003-04-07	16	16.3944	Heterosexual	2017-02-28	2.49722	TDF	3TC	EFV		10886.2	1036.27		TND	89.9	TND
908		Male	1975-11-23	43.7667	Middle School	Han	other	2015-11-12	40	3.79722	Heterosexual							220814
909		Male	1984-08-26	35.0083	Middle School	Han	other	2012-03-13	27	7.46111	IDU	2016-01-18	3.61389	TDF	3TC	EFV	2016/8/12 change EFV to NVP	1891.41	ND		33.5	65.5	84.4
910		Female	1991-03-02	28.4917	Pupil	Han	other	2010-08-03	19.4194	9.07222	IDU							47486	20564.7		134000	23600
911		Female	1960-02-14	59.5417	High School	Han	Zhejiang	2014-07-10	54	5.13611	IDU	2015-11-02	3.825	AZT	3TC	EFV	2016/4/11 change AZT to TDF	3405.84	888.58		TND	274.578	112
912		Female	1978-08-18	41.0306	High School	other	other	2011-08-24	33	8.01389	Heterosexual			TDF	3TC	EFV		708.986	1023.64		171	TND	TND
913		Female	1970-11-12	48.7972	Pupil	Han	other	2005-01-01	35	14.6611	IDU	2009-01-01	10.6611	3TC	AZT	NVP	2017/3/29 TDF+3TC+LPV/R	6522.99
914		Female	1980-01-02	39.6583	Middle School	Han	Zhejiang	2004-12-24	24	14.6806	IDU	2017-08-07	2.06111	TDF	3TC	EFV		108442	26300.6		24.6	TND	<20
915		Female	1968-04-08	51.3917	Pupil	Han	other	2007-01-01	39	12.6611	IDU							6553.59
916		Female	1972-11-01	46.8278	Pupil	Han	other	2011-09-30	38.9139	7.91389	IDU	2013-12-11	5.71667	3TC	AZT	NVP		163.264	713.526		TND	TND	20.3
917		Female	1978-02-18	41.5306	Pupil	Han	other	2005-01-01	26.8694	14.6611	IDU	2015/11/24-2017/7/14		3TC	AZT	EFV/NVP	2015/8/6 change EFV to NVP 2017/7/14 stop	14619.7	2420.08		83100	38000	56200
918		Female	1982-09-09	36.9722	Middle School	Han	Zhejiang	2003-01-01	20.3111	16.6611	IDU	2016-10-13	2.87778	3TC	AZT	EFV	2017/8/14 change AZT to TDF		10955.9	<20	TND	TND	TND
919		Female	1991-06-21	28.1889	Pupil	other	other	2013-01-01	21.5278	6.66111	IDU							219.597
920		Female	1972-01-17	47.6167	Pupil	Han	other	2013-01-01	40.9556	6.66111	Heterosexual	2014-07-01	5.16111	TDF	3TC	EFV			333.108
921		Female	1978-03-12	41.4639	Middle School	Han	other	2010-01-01	31.8028	9.66111	Heterosexual	2016-02-01	3.57778	3TC	AZT	EFV			1541.5
922		Female	1978-10-15	40.8722	Middle School	Han		2009-01-01	30.2111	10.6611	Homosexual	2016-04-01	3.41111	3TC	AZT	EFV		44352.1
923	EC	Female	1975-02-27	44.5056	Pupil	Han	other	2010-01-01	34.8444	9.66111	IDU	Untreated							70.7208		TND	TND	TND
924		Female	1973-10-03	45.9056	technical secondary school	Han		2007-01-01	33.2444	12.6611	IDU	2009-01-01	10.6611					1054.89
925		Female	1993-04-29	26.3333	Middle School	Han		2010-05-18	17.0528	9.28056	Heterosexual	2015-01-01	4.66111
926		Female	1982-09-03	36.9889	Pupil	Han	other	2011-12-19	29.2944	7.69444	IDU	2014-10-21	4.85556	3TC	AZT	EFV	2016/10/14 change to TDF+3TC+LPV/R	2936.69	ND
927		Female	1978-07-01	41.1611	High School	Han	Zhejiang	2008-06-17	29.9611	11.2	IDU	2011-01-01	8.66111	3TC	AZT	EFV			ND		TND	TND
929		Female	1998-01-01	21.6611	Illiteracy	other	other	2016-03-11	18.1944	3.46667	Heterosexual	2017-04-29	2.33333	TDF	3TC	EFV		240855	948.105		<32	520	TND
930		Female	1973-11-16	45.7861	High School	Han		2010-07-05	36.6361	9.15	IDU		119.664					319.662
931		Female	1990-05-06	29.3139	Pupil	Han	other	2015-09-09	25.3417	3.97222	Heterosexual		119.664					879.25
932		Female	1985-11-02	33.825	Pupil	Han	Zhejiang	2016-08-03	30.7528	3.07222	Heterosexual		119.664					15.6503
933		Female	1992-02-25	27.5111	Pupil	Han	other	2012-09-12	20.5472	7	Heterosexual								266.243
934		Female	1961-06-15	58.2056	High School	Han	Zhejiang	2011-01-01	49.5444	7	Heterosexual	Untreated							21840.8		115000	38300	114000
935		Female	1976-03-28	43.4194	Pupil	Han	other	2006-01-01	29.7583	12	Heterosexual	2016-07-06	3.14722	3TC	TDF	EVF			6481.37		28.7	21.8	174
936		Female	1989-10-06	29.8972	Middle School	Han	other	2010-01-01	20.2361	8	IDU	2017-07-31	2.08056	3TC	TDF	NVP			2896.09		24	27.5	59.3
938		Female	1983-01-05	36.65	Pupil	other	other	2016-01-01	32.9889	2	Heterosexual	2017-11-13	1.79444	AZT	3TC	NVP					112	<20	<20
939		Female	1971-01-31	48.5806	Pupil	Han	Zhejiang	2016-01-01	44.9194	2	Heterosexual	Untreated									132000
940		Female	1987-11-27	31.7556	Pupil	Han	Zhejiang	2012-01-01	24.0944	6	Heterosexual	2013-07-01	6.16111	3TC	TDF	EFV					TND	585	92.2
941		Female	1973-04-08	46.3917	Pupil	Han	other	2012-04-26	39.05	6	Heterosexual	2012-04-26	7.34167	TDF	3TC	EFV					TND
943		Female	1997-04-12	22.3806	Pupil	other	other	2017-01-25	19.7861	1	Heterosexual	2017-08-16	2.03611	3TC	TDF	EFV					27.9	<20
944		Female	1977-08-15	42.0389		other	other	2016-01-01	38.3778	2	Homosexual	2017-09-06	1.98056	3TC	TDF	EFV					TND
945		Female	1965-01-02	54.6583	Middle School	Han	Zhejiang	2017-01-01	51.9972	1	IDU	Untreated						2234.11			9291.52	12300	7750
946		Female	1986-03-06	33.4806	High School	Han	other	2015-01-01	28.8194	3	Heterosexual	2017-05-31	2.24722	3TC	EFV	TDF					126	TND	185
947		Female	1972-02-11	47.55	Middle School	Han	Zhejiang	2015-01-01	42.8889	3	Heterosexual	2017-10-10	1.88611	3TC	NVP	TDF					109
948		Female	1980-03-01	39.4944	Pupil	Han	other	2017-01-01	36.8333	1	Heterosexual	2017-11-16	1.78611	3TC	AZT	NVP					1420
N001		Female	1990-12-06	28.7306	Middle School	other	other	2017-04-01	26.3194	2.41111	Heterosexual	Untreated
N002		Female	1990-04-22	29.3528		Han	other	2016-01-01	25.6917	3.66111	Heterosexual	2017-12-01	1.74444	3TC	TDF	EFV						661
N003		Female	1990-02-17	29.5333	High School	Han	other	2017-04-01	27.1222	2.41111	IDU	Untreated										43100	105000
N004		Female	1983-08-19	36.0278	Illiteracy	other	other	2017-11-01	34.2	1.82778	IDU	2018-04-19	1.36111	3TC	TDF	EFV						<20
N014		Male	1975-05-28	44.2528	Middle School	other	other	2014-02-27	38.7472	5.50556	Heterosexual	2008-01-01	11.6611	TDF	3TC	LPV/R						TND	<20
N015		Male	1977-10-15	41.8722	technical secondary school	other	other	2012-07-26	34.7806	7.09167	Homosexual	2015-01-01	4.66111	AZT	3TC	NVP						281	<20
N016		Male	1974-12-25	44.6778	Pupil	Han	other	2006-08-17	31.6444	13.0333	IDU	2017-06-14	2.20833	TDF	3TC	EFV						TND	TND
N017		Male	1975-02-15	44.5389	Middle School	Han	Zhejiang	2017-02-09	41.9833	2.55556	Heterosexual	2017-06-14	2.20833	AZT	3TC	NVP						74.8	TND
N018		Male	1979-07-27	40.0889	Middle School	Han	Zhejiang	2013-07-03	33.9333	6.15556	Heterosexual	2017-06-14	2.20833	AZT	3TC	NVP						30.1	TND
N019		Male	1974-08-04	45.0694	Pupil	Han	Zhejiang	2014-09-18	40.1222	4.94722	Heterosexual	2015-01-01	4.66111	TDF	3TC	NVP						<20	TND
N020		Male	1972-05-08	47.3083	Middle School	Han	other	2013-01-29	40.725	6.58333	IDU	2016-12-13	2.71111	TDF	3TC	EFV						TND	TND
N021		Male	1977-07-19	42.1111	Middle School	Han	Zhejiang	2010-05-13	32.8167	9.29444	Homosexual	2014-11-01	4.82778	AZT	3TC	EFV						<20	<20
N022		Male	1986-12-10	32.7194	Undergradute	Han	other	2016-08-25	29.7083	3.01111	Homosexual	2016-02-01	3.57778	AZT	3TC	NVP						TND	22.5
N023		Male	1964-08-30	54.9972	Middle School	Han	Zhejiang	2008-03-18	43.55	11.4472	Heterosexual	2008-01-01	11.6611	AZT	3TC	NVP						TND	TND
N024		Male	1970-10-22	48.8528	Middle School	other	other	2016-01-19	45.2417	3.61111	Heterosexual	2016-08-01	3.07778	TDF	3TC	EFV						31.1	TND
N025		Male	1977-02-25	42.5111	Pupil	Han	other	2014-11-06	37.6972	4.81389	Heterosexual	2016-12-13	2.71111	TDF	3TC	EFV						992.646	1740
N026		Male	1965-10-28	53.8361	Pupil	Han	other	2016-06-02	50.5944	3.24167	IDU	2017-05-26	2.25833	TDF	3TC	EFV						71.1	TND
N027		Male	1989-10-01	29.9111	junior college	Han	Zhejiang	2010-06-18	20.7139	9.19722	Homosexual	2017-06-01	2.24444	TDF	3TC	EFV						22.9	<20
N028		Male	1988-08-10	31.0528	Illiteracy	Han	other	2011-04-21	22.6972	8.35556	Heterosexual	2014-01-01	5.66111	TDF	3TC	EFV						TND
N029		Male	1990-05-10	29.3028	Middle School	Han	other	2016-01-07	25.6583	3.64444	Homosexual	2016-12-01	2.74444	TDF	3TC	NVP						16600	25600
N030		Male	1982-04-30	37.3306	High School	Han	other	2016-03-24	33.9	3.43056	Heterosexual	2017-03-11	2.46667	TDF	3TC	EFV						743	208
N031		Male	1970-10-12	48.8806	Pupil	Han	other	2014-09-19	43.9361	4.94444	IDU	2015-01-01	4.66111	TDF	3TC	EFV						TND	<20
N032		Male	1977-05-09	42.3056	Middle School	Han	Zhejiang	2017-06-22	40.1194	2.18611	Homosexual	2013-08-01	6.07778	AZT	3TC	EFV						61.9	TND
N033		Male	1975-12-19	43.6944	Middle School	Han	other	2014-11-13	38.9	4.79444	Homosexual	2014-11-01	4.82778	TDF	3TC	EFV						77.5	TND
N034		Male	1986-04-19	33.3611	Middle School	Han	Zhejiang	2007-07-05	21.2111	12.15	Heterosexual	2014-04-01	5.41111	TDF	3TC	EFV						540	TND
N035		Male	1966-03-09	53.4722	Pupil	Han	Zhejiang	2006-05-10	40.1694	13.3028	Heterosexual	2006-01-01	13.6611	TDF	3TC	EFV						43.3	TND
N036		Male	1969-03-02	50.4917	High School	Han	other	2013-06-20	44.3	6.19167	Heterosexual	2013-11-01	5.82778	AZT	3TC	EFV						<20	64.5
N037		Male	1979-11-20	39.775	Pupil	Han	Zhejiang	2014-03-06	34.2944	5.48056	Homosexual	2014-06-01	5.24444	AZT	3TC	EFV						47.1	TND
N038		Male	1985-12-21	33.6889	Middle School	Han	other	2016-06-23	30.5056	3.18333	Homosexual	2017-05-26	2.25833	AZT	3TC	EFV						<20	22.9
N039		Male	1986-10-14	32.875	Illiteracy	Han	other	2013-08-01	26.7972	6.07778	Homosexual	2017-05-26	2.25833	AZT	3TC	NVP						27.5	TND
N040		Male	1976-07-13	43.1278	Middle School	Han	other	2008-11-20	32.3528	10.775	IDU	2016-02-22	3.51944	AZT	3TC	EFV						37.1	84.6
N041		Male	1985-07-10	34.1361	Middle School	other	other	2012-10-11	27.2528	6.88333	Heterosexual	2016-06-29	3.16667	TDF	3TC	EFV						194	TND
N042		Male	1969-06-09	50.2222	High School	other	other	2014-11-18	45.4417	4.78056	IDU	2015-04-01	4.41111	AZT	3TC	EFV						271	TND
N043		Male	1978-08-27	41.0056	Middle School	Han	other	2014-08-26	35.9972	5.00833	Heterosexual	2016-10-01	2.91111	TDF	3TC	EFV
N044		Male	1974-04-13	45.3778	Pupil	other	other	2015-08-27	41.3722	4.00556	Homosexual	2013-07-01	6.16111	TDF	3TC	EFV	2018/2/7 TDF+3TC+NVP					5110	TND
N045		Male	1969-05-01	50.3278	Pupil	Han	Zhejiang	2008-09-12	39.3639	10.9639	Heterosexual	2009-01-01	10.6611	AZT	3TC	NVP						<20	<20
N046		Male	1967-11-20	51.775	Pupil	Han	other	2016-07-18	48.6611	3.11389	Homosexual	2017-05-26	2.25833	AZT	3TC	NVP						<20
N047		Male	1972-07-03	47.1556	Middle School	Han	other	2013-03-07	40.6778	6.47778	IDU	2011-03-01	8.49444	TDF	3TC	EFV
N048		Male	1988-12-25	30.6778	junior college	Han	Zhejiang	2011-11-01	22.85	7.82778	Homosexual	2011-12-01	7.74444	TDF	3TC	LPV/R						264	TND
N049		Male	1991-07-20	28.1083	Pupil	Han	other	2017-01-23	25.5083	2.6	Heterosexual	2017-06-14	2.20833	AZT	3TC	NVP						238	26.5
N050		Male	1989-04-21	30.3556	junior college	Han	other	2012-12-20	23.6639	6.69167	Homosexual											364000	347000
N051		Male	1968-10-24	50.8472	Pupil	Han	other	2017-04-13	48.4694	2.37778	IDU											68000
N052		Male	1988-09-18	30.9472	Middle School	other	other	2015-09-24	27.0167	3.93056	Homosexual											22100	<20
N053		Male	1978-10-11	40.8833	Middle School	Han	other	2018-01-18	39.2694	1.61389	Homosexual											24800	<20
